# Supplementary material for: Exploring the effects of tinzaparin and cisplatin on lung cancer cells in vitro
Source: Cancer Cell Int. 2026 Feb 5;26:106. doi: 10.1186/s12935-026-04214-5 (PMC12934117; doi:10.1186/s12935-026-04214-5)
Supplement: Supplementary file 4 — Additional file 4. [file 12935_2026_4214_MOESM4_ESM.xlsx]

## Sheet: 2106T
symbol	baseMean	log2FoldChange	lfcSE	stat	pvalue	padj
THBS1	6983.27	1.65629	0.0662715	24.9926	7.36354e-138	9.25082e-134
CCN1	4293.77	1.40753	0.0649198	21.681	3.09888e-104	1.94656e-100
KRT81	38304	1.04619	0.0515598	20.2908	1.55105e-91	6.49529e-88
ABCA1	3024.08	-1.04971	0.0680338	-15.4293	1.03988e-53	3.266e-50
PTGDS	634.627	-1.66958	0.115038	-14.5132	9.991e-48	2.51034e-44
KRT80	1208.03	1.32666	0.0945434	14.0323	9.89346e-45	2.07153e-41
EPHA2	2188.78	1.02931	0.0752603	13.6767	1.39899e-42	2.51079e-39
SLC7A5	17539.4	0.73881	0.0542235	13.6253	2.83341e-42	4.44951e-39
SULF2	18888.7	-0.720798	0.0538187	-13.3931	6.6358e-41	9.26283e-38
CSRP1	11325.9	0.705547	0.0557586	12.6536	1.0688e-36	1.34273e-33
NDRG1	16215.8	-0.683686	0.0542861	-12.5941	2.27465e-36	2.59786e-33
NOTCH3	4281.67	-0.920761	0.0736041	-12.5096	6.61179e-36	6.92199e-33
AMOTL2	2664.73	0.945318	0.0764118	12.3714	3.7346e-35	3.60906e-32
IL11	3180.74	0.916672	0.0777846	11.7847	4.67829e-32	4.1981e-29
COL5A3	41808.8	-0.618488	0.0535316	-11.5537	7.07129e-31	5.92244e-28
PLK2	1412.54	1.0347	0.0897539	11.5282	9.51667e-31	7.47237e-28
TNFRSF12A	1831.12	0.973856	0.088036	11.062	1.91731e-28	1.4169e-25
CKB	1903.18	0.834449	0.0760312	10.9751	5.0359e-28	3.51478e-25
SOD2	34703.5	-0.581426	0.0531567	-10.938	7.58916e-28	5.01803e-25
IL1R1	5424.75	-0.693584	0.0642751	-10.7909	3.80163e-27	2.38799e-24
FSTL3	3198.6	0.730605	0.0677967	10.7764	4.449e-27	2.66156e-24
THBD	1188.21	-1.10782	0.104658	-10.5851	3.49291e-26	1.99461e-23
BDNF	903.885	1.0051	0.0974795	10.3109	6.29221e-25	3.43691e-22
TAGLN	982.25	0.981935	0.0956345	10.2676	9.86456e-25	5.16369e-22
GBP2	727.964	-1.0923	0.106682	-10.2389	1.32756e-24	6.67125e-22
IFI16	9353.86	-0.81037	0.0806795	-10.0443	9.73207e-24	4.70246e-21
ABI3BP	11265.7	0.648682	0.0653009	9.93375	2.96887e-23	1.3814e-20
AJUBA	2327.11	0.709942	0.0721525	9.83947	7.61082e-23	3.41481e-20
TRPS1	2145.45	-0.727231	0.073993	-9.82838	8.49757e-23	3.6812e-20
KCTD12	2737.26	-0.897439	0.0913933	-9.81952	9.2784e-23	3.88548e-20
ZEB2	2014.13	-0.729122	0.0746317	-9.7696	1.52046e-22	6.1618e-20
CLIC3	680.483	1.11495	0.115261	9.67327	3.91666e-22	1.53766e-19
KRT8	23993.8	0.549127	0.0574387	9.56024	1.17483e-21	4.47253e-19
GAS6	1358.33	0.821192	0.0866876	9.47301	2.71899e-21	1.00466e-18
AQP3	1598.32	-0.744865	0.0791791	-9.40733	5.08876e-21	1.82657e-18
THEMIS2	1882.01	-0.711247	0.0773861	-9.19089	3.89595e-20	1.35958e-17
PPL	1204.16	-0.797896	0.087284	-9.14138	6.16617e-20	2.09366e-17
ID3	1540.95	0.740425	0.0814946	9.08557	1.03155e-19	3.41035e-17
NRP1	5797.87	-0.539252	0.0596398	-9.0418	1.54107e-19	4.96421e-17
KRT18	6370.63	0.566426	0.0631698	8.96672	3.0547e-19	9.59405e-17
TPM1	4562.94	0.549668	0.0619266	8.87613	6.92268e-19	2.12121e-16
CEMIP	5681.35	-0.572365	0.064819	-8.8302	1.04489e-18	3.12547e-16
NUAK2	889.879	0.862741	0.0982777	8.7786	1.65516e-18	4.83577e-16
TENT5A	5848.34	-0.62069	0.0707973	-8.76714	1.83268e-18	5.2327e-16
MMP9	823.455	-0.909484	0.103779	-8.76369	1.88968e-18	5.27557e-16
TUBA4A	1775.46	0.674808	0.0778917	8.66341	4.57878e-18	1.2505e-15
SFRP1	6816.68	0.613666	0.0709164	8.65337	5.00007e-18	1.33651e-15
PLAU	4151.72	0.584196	0.0684382	8.53611	1.38811e-17	3.63309e-15
SLFN5	3293.87	-0.744225	0.0873552	-8.51953	1.60202e-17	4.1074e-15
FBXO32	960.757	-0.825874	0.097119	-8.50373	1.83595e-17	4.61301e-15
CASP14	11181.6	-0.471355	0.0564175	-8.35476	6.55678e-17	1.61515e-14
ASIC1	5846.32	-0.52145	0.0628274	-8.29972	1.04354e-16	2.52114e-14
OLFML2B	384.101	-1.19462	0.144138	-8.28803	1.15136e-16	2.72915e-14
SLITRK6	1265.11	-0.740472	0.0900454	-8.22332	1.97948e-16	4.60523e-14
HSPG2	14039.1	0.453432	0.0552419	8.20812	2.24682e-16	5.13215e-14
ETS1	5559.09	-0.509684	0.0622386	-8.18919	2.62993e-16	5.89996e-14
TXNIP	12242.2	-0.504575	0.0616333	-8.18673	2.6843e-16	5.91629e-14
FSCN1	11704.8	0.485387	0.0593384	8.17998	2.83886e-16	6.14908e-14
OASL	1481.75	-0.887958	0.108775	-8.16328	3.26038e-16	6.9424e-14
CRIM1	3720.34	0.550769	0.0676389	8.14278	3.863e-16	8.08848e-14
CTSL	9364.7	-0.484125	0.0597667	-8.10024	5.48516e-16	1.12967e-13
RNF43	643.736	0.936169	0.116184	8.05763	7.77884e-16	1.57622e-13
LCNL1	269.263	-1.27749	0.160257	-7.97152	1.56735e-15	3.12549e-13
NREP	3398.52	-0.538149	0.0677371	-7.94468	1.94691e-15	3.82172e-13
RCAN1	4198.43	0.503649	0.0636858	7.90833	2.60856e-15	5.04175e-13
TRANK1	1110.17	-0.916782	0.116482	-7.87059	3.5297e-15	6.71873e-13
PCDH7	779.041	-0.854851	0.108695	-7.86465	3.70139e-15	6.94038e-13
C1S	27544.3	-0.487981	0.0627771	-7.77323	7.65098e-15	1.41352e-12
CYP1B1	58677.6	-0.446542	0.0586221	-7.61731	2.5902e-14	4.71605e-12
KRT7	2025.79	0.567523	0.0747871	7.58851	3.23597e-14	5.80765e-12
NFE2	553.749	-0.905532	0.119543	-7.57497	3.59201e-14	6.35583e-12
SCG2	3455.16	-0.591763	0.0784179	-7.54627	4.47885e-14	7.81497e-12
PMEPA1	3039.39	0.504634	0.0671256	7.51776	5.57247e-14	9.58999e-12
CLCA2	539.989	-0.918169	0.124141	-7.39617	1.40164e-13	2.37957e-11
PAPLN	2189.9	-0.541199	0.073436	-7.36967	1.71053e-13	2.86525e-11
GALNT2	27375.3	0.381773	0.0521914	7.31485	2.57662e-13	4.25922e-11
DDAH1	1084.32	0.661272	0.0909155	7.27348	3.50349e-13	5.71614e-11
TUBB	45190	0.384361	0.0529132	7.26399	3.75831e-13	6.05328e-11
CFH	1301.91	-0.702989	0.0968097	-7.26156	3.8265e-13	6.0851e-11
FZD4	904.133	-0.698277	0.0962358	-7.2559	3.99003e-13	6.26584e-11
AMIGO2	7619.06	0.434556	0.0599278	7.25133	4.12691e-13	6.40079e-11
STC1	3849.46	-0.466343	0.0645188	-7.22802	4.901e-13	7.50869e-11
SLC6A6	1313.95	-0.647772	0.0898277	-7.21127	5.54319e-13	8.39026e-11
COL6A1	93381.8	-0.385252	0.0536212	-7.18469	6.73618e-13	1.00746e-10
ERRFI1	1674.64	-0.561176	0.0785824	-7.14124	9.2493e-13	1.36705e-10
NRG1	598.885	0.827268	0.116046	7.12878	1.01262e-12	1.47924e-10
ACTB	150487	0.360421	0.0507167	7.10655	1.18984e-12	1.71815e-10
MYLK	1698.29	0.571899	0.0805519	7.09975	1.24983e-12	1.78427e-10
GUCY1B1	242.96	-1.22244	0.172786	-7.07489	1.49563e-12	2.1112e-10
SERPINE1	2250.27	0.595313	0.0842572	7.06543	1.60121e-12	2.2351e-10
MEFV	1464.44	-0.60669	0.0866335	-7.00295	2.50627e-12	3.46003e-10
MISP	1637.85	0.628487	0.0902082	6.96707	3.23604e-12	4.41895e-10
LIMCH1	4141.41	0.44838	0.0644214	6.96011	3.40014e-12	4.59311e-10
ZCCHC2	1450.73	-0.593148	0.0852489	-6.95784	3.45531e-12	4.61799e-10
FABP5	1346.66	-0.660847	0.09528	-6.93584	4.03805e-12	5.34e-10
SEL1L3	677.938	-0.748346	0.107956	-6.93199	4.14974e-12	5.36773e-10
MYL9	4288.4	0.464557	0.0670252	6.93108	4.17653e-12	5.36773e-10
MSLN	4858.96	0.467281	0.0674218	6.93071	4.1872e-12	5.36773e-10
PLEKHA2	3223.23	0.466923	0.0675385	6.91344	4.73044e-12	6.00289e-10
PIK3C2B	4220.12	0.43673	0.0631884	6.91156	4.79367e-12	6.02228e-10
PLIN2	965.916	-0.653245	0.0952351	-6.85929	6.92045e-12	8.60807e-10
LTBP1	5080.39	-0.414525	0.0606553	-6.83411	8.25137e-12	1.01629e-09
TUFT1	938.715	0.649427	0.0952923	6.8151	9.41956e-12	1.14891e-09
PLXDC1	648.396	-0.787647	0.115691	-6.8082	9.88283e-12	1.19383e-09
LIMA1	2237.15	0.541463	0.0798738	6.77899	1.21022e-11	1.448e-09
KLHL24	1662.42	-0.54924	0.0810931	-6.77296	1.26176e-11	1.49542e-09
TUBA1B	23975.3	0.37366	0.0551874	6.77075	1.28117e-11	1.50423e-09
VTN	3303.3	0.461176	0.0682644	6.75574	1.4211e-11	1.65309e-09
AXL	2044.56	0.519189	0.0775564	6.69434	2.16647e-11	2.49701e-09
TBC1D2	1222.3	0.600329	0.0897339	6.69011	2.2301e-11	2.54697e-09
PIK3R3	3963.16	-0.425203	0.0636562	-6.67968	2.39471e-11	2.71033e-09
CD24	12233.3	0.427875	0.0648165	6.60132	4.07511e-11	4.57104e-09
FGFR4	1996.89	-0.530485	0.0804596	-6.59319	4.3048e-11	4.78595e-09
CREG1	8402.08	-0.373743	0.0569612	-6.56135	5.33221e-11	5.87619e-09
GLIS2	2087.53	0.52459	0.0802144	6.53985	6.15792e-11	6.72712e-09
SLC3A2	4117.39	0.411111	0.0634309	6.48125	9.09667e-11	9.85185e-09
ACKR3	777.505	0.677779	0.104708	6.47303	9.60549e-11	1.0314e-08
C1R	9816.07	-0.442754	0.0688286	-6.4327	1.2536e-10	1.33466e-08
HHIPL2	3335.99	-0.420831	0.0655109	-6.42383	1.32892e-10	1.40296e-08
FDPS	27746	0.348705	0.0543833	6.41199	1.4363e-10	1.50369e-08
EBP	4169.46	0.417954	0.0658534	6.34674	2.1993e-10	2.26473e-08
STXBP5	5728.47	-0.388439	0.0611929	-6.34777	2.18459e-10	2.26473e-08
SHFL	3792.3	-0.550972	0.0872642	-6.31384	2.72198e-10	2.78019e-08
COL4A5	17920.8	-0.351712	0.0558117	-6.30175	2.94307e-10	2.98176e-08
MVD	4561.18	0.398621	0.0633517	6.29219	3.13019e-10	3.14596e-08
AKR1C3	453.678	-0.789064	0.126416	-6.2418	4.3256e-10	4.3129e-08
APOL1	1403.47	-0.612145	0.0994207	-6.15712	7.40796e-10	7.32805e-08
FLNA	105356	0.336041	0.054844	6.1272	8.94373e-10	8.77813e-08
ZNFX1	5484.89	-0.473366	0.0773569	-6.11925	9.40183e-10	9.15622e-08
C3	146662	-0.312847	0.0512943	-6.09905	1.06699e-09	1.03112e-07
ALDH3B1	2505.61	0.459691	0.0761926	6.03327	1.60675e-09	1.54088e-07
KIFC3	7567.95	0.361756	0.0600673	6.0225	1.71744e-09	1.63456e-07
STAT2	9615.61	-0.443569	0.0736744	-6.02067	1.73694e-09	1.64069e-07
RNF213	6757.27	-0.471141	0.0782878	-6.01807	1.76514e-09	1.65488e-07
ZNF781	301.617	0.930942	0.155126	6.00119	1.95882e-09	1.82286e-07
SDCBP	9792.39	-0.346765	0.0577956	-5.99984	1.97507e-09	1.82447e-07
GEM	354.568	-0.908162	0.151498	-5.99454	2.04061e-09	1.87125e-07
CITED2	5093.08	0.366269	0.0614175	5.96359	2.46749e-09	2.24631e-07
ZSWIM4	2347.02	0.465571	0.078268	5.94842	2.70747e-09	2.44705e-07
PRSS23	20266.6	0.347829	0.0585467	5.94106	2.83181e-09	2.54115e-07
SLPI	2016.1	-0.481808	0.0814219	-5.91743	3.27011e-09	2.91364e-07
STEAP3	5089.61	-0.422502	0.0716549	-5.89634	3.71644e-09	3.288e-07
CDC25B	9814.48	-0.343771	0.0586387	-5.86253	4.55871e-09	4.00497e-07
ACTG1	75151.7	0.300962	0.0513997	5.85533	4.76051e-09	4.15321e-07
CTSO	1247.74	-0.532261	0.0909284	-5.85363	4.8096e-09	4.1671e-07
PTPRF	13178.5	0.334871	0.0573399	5.84011	5.21667e-09	4.48884e-07
ALDH1B1	913.204	0.565921	0.0969437	5.83763	5.29476e-09	4.52504e-07
CCDC102B	392.219	-0.788231	0.135113	-5.83385	5.41638e-09	4.5977e-07
PDLIM7	3895.3	0.402405	0.0689939	5.83248	5.46111e-09	4.60456e-07
IL1B	770.47	-0.617448	0.106101	-5.81946	5.90389e-09	4.9447e-07
SEMA5B	4047.78	-0.410284	0.0706221	-5.80957	6.26337e-09	5.21104e-07
BATF2	247.393	-1.23665	0.214487	-5.76561	8.13634e-09	6.72479e-07
ARHGAP23	2850.02	0.40087	0.0696807	5.75295	8.76979e-09	7.20097e-07
C1RL	7095.69	-0.327424	0.0579002	-5.65498	1.55869e-08	1.27155e-06
TRIM38	2105.62	-0.480329	0.0851798	-5.63901	1.71032e-08	1.38624e-06
DHX58	1198.55	-0.573691	0.101766	-5.63737	1.72663e-08	1.39049e-06
NAMPT	7740.54	-0.327696	0.0584188	-5.60944	2.02987e-08	1.614e-06
HERC5	1651.71	-0.58688	0.104605	-5.61042	2.01833e-08	1.614e-06
MMP14	29619	-0.303397	0.0542085	-5.59686	2.18267e-08	1.72459e-06
TPP1	7487.02	-0.327662	0.0587502	-5.57721	2.44404e-08	1.91903e-06
EPHA5	1075.04	0.583778	0.104848	5.56784	2.57915e-08	2.01254e-06
UAP1L1	2174.22	-0.437455	0.0786114	-5.56478	2.62477e-08	2.02301e-06
SLC5A3	2976.12	-0.42682	0.07669	-5.56552	2.61365e-08	2.02301e-06
ITGB4	1158.92	0.497714	0.0896115	5.55413	2.78999e-08	2.13723e-06
FADS3	2706.07	0.445561	0.0802448	5.55252	2.81585e-08	2.14397e-06
GLP2R	503.054	0.688548	0.124247	5.54177	2.99433e-08	2.26073e-06
CCND1	1012.77	0.528101	0.095316	5.54053	3.01564e-08	2.26073e-06
ALPK2	1698.69	0.432284	0.0780283	5.54009	3.02319e-08	2.26073e-06
TYMP	1907.74	-0.435441	0.0790946	-5.50531	3.68514e-08	2.73943e-06
CARD6	402.504	-0.729093	0.132564	-5.49995	3.799e-08	2.80746e-06
CALD1	17497.2	0.35805	0.0653196	5.48151	4.21706e-08	3.09818e-06
PLEKHA6	595.568	-0.650709	0.118947	-5.4706	4.48523e-08	3.27604e-06
PAG1	660.742	-0.620578	0.113537	-5.46587	4.60631e-08	3.34503e-06
ADCY3	4836.52	-0.339513	0.0623485	-5.4454	5.16881e-08	3.73194e-06
ALS2CL	646.951	0.632169	0.116491	5.42674	5.7392e-08	4.12009e-06
	9245.38	0.351569	0.0648282	5.42309	5.85765e-08	4.18123e-06
ADGRE2	509.881	-0.650491	0.120057	-5.41819	6.02057e-08	4.24924e-06
SPTLC3	1156.44	0.511704	0.0944247	5.41917	5.98749e-08	4.24924e-06
DUSP6	803.064	-0.557505	0.103052	-5.40996	6.30388e-08	4.42434e-06
ACTN1	11734.7	0.296493	0.0548779	5.40277	6.56185e-08	4.57981e-06
NFYB	2315.45	-0.426295	0.0789971	-5.39633	6.80164e-08	4.72094e-06
HK2	3439.41	-0.362524	0.067339	-5.38357	7.30231e-08	5.0406e-06
SH3BP2	9050.55	-0.331689	0.0616347	-5.38152	7.38586e-08	5.07041e-06
RIPK4	964.688	-0.503231	0.0935974	-5.37655	7.59269e-08	5.18407e-06
GLS	5047.32	0.438831	0.0819382	5.35564	8.52556e-08	5.78955e-06
CNN2	5169.13	0.346493	0.0647644	5.35005	8.79291e-08	5.93899e-06
TUBA1C	12785	0.294262	0.0552329	5.32765	9.94908e-08	6.68397e-06
RHOBTB2	2312.15	0.391392	0.0735857	5.31886	1.04418e-07	6.97768e-06
TUBB6	5484.59	0.327627	0.0616171	5.31715	1.05405e-07	7.00637e-06
STX3	890.212	-0.508704	0.096113	-5.29277	1.20475e-07	7.92423e-06
TMEM158	686.063	-0.673023	0.127149	-5.29318	1.20205e-07	7.92423e-06
PTP4A1	13121.8	0.344582	0.0651255	5.29105	1.21619e-07	7.95783e-06
ODF3B	610.097	-0.591833	0.112037	-5.28246	1.27457e-07	8.29662e-06
HCFC1R1	1291.69	0.458151	0.0869093	5.2716	1.3524e-07	8.75781e-06
TNFRSF21	7549.4	-0.317834	0.0603538	-5.26618	1.39294e-07	8.97411e-06
ODC1	661.862	0.594728	0.112955	5.26519	1.40046e-07	8.97651e-06
TPD52	1871.25	0.481999	0.0916836	5.2572	1.46268e-07	9.32771e-06
RFTN1	1142.13	-0.486191	0.0926185	-5.24939	1.52606e-07	9.68275e-06
PTGS2	837.431	-0.545015	0.10392	-5.24458	1.56641e-07	9.88883e-06
HMGCS1	28846	0.298193	0.0568878	5.24177	1.59048e-07	9.99058e-06
UBA7	673.395	-0.621655	0.118816	-5.23206	1.67633e-07	1.04775e-05
B4GALT5	4633.53	-0.328533	0.0628343	-5.22855	1.70844e-07	1.06253e-05
RASSF7	1631.21	0.456558	0.0874841	5.21876	1.80128e-07	1.11475e-05
LOC388282	174.84	1.14973	0.220789	5.20734	1.91562e-07	1.1797e-05
NLRC5	4137.73	-0.328746	0.0631495	-5.20583	1.93129e-07	1.18355e-05
NOX5	581.386	-0.613701	0.118033	-5.1994	1.99929e-07	1.21927e-05
SLC22A5	976.578	0.488843	0.0941321	5.19316	2.06757e-07	1.25483e-05
MAN1A1	2548.28	-0.426042	0.0825876	-5.15867	2.48714e-07	1.50098e-05
ARHGEF6	414.575	-0.682084	0.13224	-5.15792	2.49706e-07	1.50098e-05
LAMB1	21262.5	-0.276114	0.0536003	-5.15136	2.58607e-07	1.54709e-05
GBP3	2507.25	-0.432494	0.0841303	-5.14076	2.73623e-07	1.62916e-05
SERPINE2	8407.23	-0.293157	0.0571959	-5.1255	2.96755e-07	1.75855e-05
IFIT3	2205.87	-1.05016	0.204998	-5.12279	3.01044e-07	1.77559e-05
COTL1	3259.88	0.342344	0.0671222	5.10031	3.39101e-07	1.99071e-05
MAPK9	2764.91	0.351324	0.0689402	5.09607	3.4678e-07	2.02633e-05
TRAF4	4003.8	0.342286	0.0672025	5.09336	3.5178e-07	2.04602e-05
NPR1	630.089	0.574162	0.112982	5.08189	3.73693e-07	2.16346e-05
TUBB4B	13095.3	0.28701	0.0566066	5.07026	3.97272e-07	2.28941e-05
WTIP	632.572	0.562263	0.111065	5.06249	4.1382e-07	2.36591e-05
MIR1915HG	701.753	0.552287	0.109099	5.06226	4.14312e-07	2.36591e-05
APOE	468.777	-0.742128	0.146716	-5.05826	4.23108e-07	2.40521e-05
DSP	17085.8	-0.317009	0.0627155	-5.05471	4.31038e-07	2.43925e-05
WLS	1978	-0.377819	0.0748786	-5.04576	4.5173e-07	2.54488e-05
COL12A1	9604.72	0.295698	0.0586404	5.04256	4.59352e-07	2.56482e-05
CDH11	9218.62	0.312647	0.0620001	5.04268	4.59046e-07	2.56482e-05
MAP4K4	11524.6	-0.303127	0.0601268	-5.04146	4.61982e-07	2.56809e-05
DHCR7	7380.06	0.308647	0.0612624	5.03812	4.70123e-07	2.60183e-05
KRT86	267.257	0.844421	0.167694	5.03548	4.76642e-07	2.62634e-05
MAP3K12	1003.86	-0.535807	0.106436	-5.03407	4.80176e-07	2.63426e-05
SQSTM1	13410.1	-0.294139	0.0585714	-5.02189	5.11663e-07	2.79479e-05
LGALS3	2184.93	-0.373383	0.0746163	-5.00404	5.61401e-07	3.04004e-05
RAB13	6173.99	-0.341434	0.0682244	-5.00458	5.59848e-07	3.04004e-05
HLA-F	9237.83	-0.369812	0.0739656	-4.99978	5.73954e-07	3.09467e-05
	193.472	0.945743	0.189297	4.99609	5.85033e-07	3.14092e-05
TSPYL2	3048.11	-0.358886	0.0720684	-4.97979	6.36529e-07	3.40286e-05
SYNC	1759.3	0.39972	0.0803431	4.97517	6.5191e-07	3.47031e-05
CAVIN1	23243.4	0.266801	0.0537616	4.96268	6.9528e-07	3.68557e-05
PAPPA	6825.87	0.295907	0.0597898	4.94913	7.45463e-07	3.93498e-05
NR3C1	5458.54	-0.339658	0.0688498	-4.93331	8.08467e-07	4.24969e-05
OGFRL1	1575.95	0.448848	0.0912495	4.91892	8.7025e-07	4.5554e-05
POLR2L	2036.09	0.375503	0.0763705	4.91686	8.79428e-07	4.58434e-05
PECAM1	424.145	-0.646059	0.131837	-4.90043	9.56254e-07	4.96422e-05
USH1C	486.269	0.640628	0.130785	4.89834	9.66488e-07	4.9967e-05
WWC1	1444	0.407742	0.0834825	4.88417	1.03866e-06	5.34784e-05
LOXL1	294.776	0.75521	0.154895	4.87563	1.08464e-06	5.56175e-05
TRIM9	424.496	-0.644868	0.132294	-4.8745	1.09087e-06	5.57096e-05
CLN5	1450.49	-0.411349	0.0845048	-4.86776	1.12869e-06	5.74077e-05
PHF21A	2756.58	-0.337367	0.0695422	-4.85125	1.22686e-06	6.21491e-05
ATXN1	2923.36	-0.337477	0.0696144	-4.8478	1.2484e-06	6.29863e-05
RAB31	8452.07	-0.287874	0.0594761	-4.84017	1.29727e-06	6.51905e-05
TNFAIP1	5172.33	0.334146	0.0690708	4.83773	1.31329e-06	6.57324e-05
CCN2	146.624	1.06794	0.220956	4.83327	1.34305e-06	6.69554e-05
RND3	2642.2	-0.368622	0.0762892	-4.8319	1.35237e-06	6.71535e-05
ANXA4	2854.38	-0.341146	0.0706906	-4.8259	1.39372e-06	6.89345e-05
VSTM4	2578.66	-0.350057	0.0726102	-4.82105	1.42806e-06	7.03558e-05
EHD1	1459.41	0.39449	0.0818913	4.81724	1.4556e-06	7.14324e-05
GLUL	2740.24	-0.346669	0.0720374	-4.81235	1.49167e-06	7.29177e-05
ARHGAP21	5985.65	-0.288264	0.0601239	-4.7945	1.63083e-06	7.94111e-05
FAM83A	12555.6	-0.262188	0.0547709	-4.78699	1.69303e-06	8.21219e-05
NXN	755.675	0.491598	0.102763	4.78382	1.71992e-06	8.3105e-05
TK1	2340.38	0.39839	0.0834469	4.77418	1.80443e-06	8.65231e-05
GCNT1	2189.2	0.360429	0.0754924	4.77437	1.80269e-06	8.65231e-05
FZD2	1840.61	0.41065	0.0861956	4.76416	1.89638e-06	9.05866e-05
TRIP13	1380.27	0.395364	0.083035	4.76141	1.92245e-06	9.14841e-05
ARID5B	1077.24	-0.441405	0.0927365	-4.75977	1.93809e-06	9.18803e-05
CCDC80	5887.4	0.31127	0.0655344	4.74972	2.03701e-06	9.58641e-05
COL4A2	8097.51	-0.318112	0.0669754	-4.74968	2.03739e-06	9.58641e-05
BMF	257.562	-0.852857	0.179992	-4.73831	2.15506e-06	0.000101023
ADAMTS6	1388.61	0.392758	0.0832976	4.71512	2.41563e-06	0.000112816
CHTF18	1811.76	0.379129	0.0807684	4.69402	2.67882e-06	0.000124645
GRINA	15340.5	-0.291961	0.0622163	-4.69268	2.69648e-06	0.000125003
TENT5B	183.518	0.922347	0.196602	4.69144	2.71291e-06	0.000125303
PSMB9	1107.28	-0.435081	0.0927672	-4.69004	2.73156e-06	0.000125702
NEGR1	833.738	0.485592	0.103802	4.67809	2.89566e-06	0.000132767
BCL6	2102.32	-0.35029	0.0749142	-4.67588	2.92694e-06	0.000133713
ATP2B4	2871.28	-0.316687	0.0678884	-4.66481	3.08897e-06	0.000140604
IFNGR1	5662	-0.278202	0.0596839	-4.66126	3.14279e-06	0.000142537
MGAT5B	3537.96	0.312111	0.0670819	4.65268	3.27649e-06	0.000148067
LRP5	1884.7	0.354644	0.0762842	4.64898	3.33579e-06	0.000150206
CAST	9335.51	-0.262684	0.0565501	-4.64515	3.39837e-06	0.000152478
TGFB1	4188.05	-0.412438	0.0889338	-4.63758	3.52509e-06	0.000156602
CTDSP2	6392.14	-0.28716	0.0619223	-4.63743	3.52768e-06	0.000156602
SFN	1814.7	0.374305	0.0806904	4.63878	3.50479e-06	0.000156602
ACAT2	7331.65	0.270699	0.0584716	4.62958	3.66408e-06	0.000160951
CELSR2	726.844	0.492196	0.106314	4.62964	3.66299e-06	0.000160951
CREBRF	543.128	-0.565062	0.12205	-4.62976	3.66083e-06	0.000160951
	506.146	0.595163	0.128735	4.62315	3.77947e-06	0.000165441
BTG1	1357.5	-0.392189	0.0849648	-4.61591	3.91383e-06	0.000170136
IKBKE	995.794	-0.435719	0.0943898	-4.61617	3.9089e-06	0.000170136
ZNF117	4268.28	-0.295746	0.0641508	-4.61017	4.02346e-06	0.000174299
B4GALNT4	2532.1	0.335473	0.0728585	4.60445	4.13553e-06	0.000178538
PLEC	31313.9	0.248643	0.0540506	4.60019	4.22096e-06	0.000181603
DUSP1	1711.84	0.360055	0.0783481	4.59559	4.31532e-06	0.000185029
SNAI2	1366.82	-0.411888	0.0897447	-4.58955	4.44193e-06	0.000189809
DPYD	4237.55	-0.287501	0.06268	-4.58681	4.50069e-06	0.000191668
SLC7A1	4465.64	0.288272	0.0630569	4.57162	4.83975e-06	0.000205411
DIO2	598.852	0.578146	0.126569	4.56785	4.92764e-06	0.000208438
ABHD4	504.845	-0.620399	0.13594	-4.56377	5.02442e-06	0.000211345
MXRA7	7382.27	0.263522	0.0577451	4.56353	5.03001e-06	0.000211345
GSR	1220.01	-0.392843	0.0861551	-4.55972	5.12223e-06	0.000213789
ETV5	2517.97	0.320397	0.0702591	4.56023	5.10983e-06	0.000213789
TRPM2	309.525	0.725812	0.159383	4.55389	5.26624e-06	0.000219072
SCARF2	1148.61	0.47113	0.103516	4.5513	5.33151e-06	0.000221055
TRIM62	1053	0.412607	0.0909977	4.53426	5.78066e-06	0.00023889
TEF	1270.34	-0.386084	0.0853169	-4.5253	6.03106e-06	0.00024842
PPFIBP1	2896.24	-0.309083	0.0683876	-4.51958	6.19626e-06	0.000254391
ERN1	1785.92	-0.349879	0.0774479	-4.5176	6.25438e-06	0.000255941
RPS2P5	9923.97	0.3166	0.0701271	4.51466	6.34176e-06	0.000258674
PDGFC	2133.62	0.353803	0.0783925	4.51322	6.38502e-06	0.000259595
CD109	3466.91	-0.329333	0.0731153	-4.5043	6.65912e-06	0.000269866
IGF1R	5016.02	0.274791	0.0610683	4.49973	6.80413e-06	0.000273668
TBC1D16	5728.08	-0.282384	0.0627525	-4.49997	6.79627e-06	0.000273668
	568.999	-0.664815	0.14776	-4.49928	6.81828e-06	0.000273668
HDAC5	1275.84	-0.471114	0.104764	-4.49693	6.89432e-06	0.000275839
FSTL1	84310.7	0.251777	0.0560483	4.49215	7.0507e-06	0.0002812
IGF2R	36347.3	-0.233388	0.0520868	-4.48074	7.43831e-06	0.00029572
NR1D1	1067.19	-0.403392	0.0901048	-4.47692	7.5729e-06	0.000298239
SDC3	6323.14	0.291322	0.0650622	4.47759	7.54894e-06	0.000298239
TCP11L2	406.907	-0.607665	0.135721	-4.47731	7.55895e-06	0.000298239
VGLL3	5831.2	0.355921	0.0795325	4.47516	7.63547e-06	0.000299764
KLF10	2625.46	-0.33299	0.0746414	-4.4612	8.15034e-06	0.000318981
YBX3	9776.05	-0.255439	0.0575136	-4.44137	8.93896e-06	0.000348758
PRR11	2218	0.327009	0.0738193	4.42986	9.42928e-06	0.000366749
EZR	11206.6	0.26404	0.059637	4.42746	9.53502e-06	0.00036858
CTSB	11733.4	-0.256606	0.0579506	-4.42802	9.51042e-06	0.00036858
ERV3-1	1832.6	-0.347026	0.0784154	-4.42548	9.62265e-06	0.000370826
PNRC1	4690.53	-0.282085	0.0638903	-4.41515	1.0094e-05	0.000387801
NT5E	2000.42	-0.334656	0.0758224	-4.41368	1.01627e-05	0.000389251
ITGA2	1241.8	-0.378584	0.0858156	-4.41159	1.02613e-05	0.00039183
SPARC	8029.46	-0.253603	0.0577854	-4.3887	1.14028e-05	0.0004341
EGFR	4014.48	-0.284551	0.064893	-4.38492	1.16029e-05	0.000440383
WASHC2C	1085.44	-0.394924	0.0901381	-4.38132	1.17964e-05	0.000446382
	119.249	1.03634	0.236849	4.3755	1.21154e-05	0.000457074
ANPEP	49976.8	-0.245713	0.0561913	-4.37279	1.2267e-05	0.000461408
MDGA1	391.989	-0.587304	0.13433	-4.37211	1.23053e-05	0.000461466
CTSD	10203	-0.309987	0.0709936	-4.36641	1.26302e-05	0.000469812
LRP1	14295.3	-0.274621	0.0628963	-4.36625	1.264e-05	0.000469812
ZFHX3	1365.43	-0.382711	0.0876342	-4.36714	1.25885e-05	0.000469812
TNC	4023.1	-0.279794	0.0641602	-4.36087	1.29546e-05	0.000480085
FTH1	109590	-0.295504	0.0678383	-4.35601	1.32452e-05	0.000489409
IGSF8	13424.1	-0.249138	0.0572178	-4.3542	1.33555e-05	0.000492037
NME1	780.031	0.447835	0.103021	4.34703	1.3799e-05	0.000506892
SMAD6	457.541	0.561164	0.129228	4.34244	1.40906e-05	0.000516094
PPP1R14B	2931.89	0.294971	0.0679721	4.33958	1.42752e-05	0.000521336
TGFB2	3674.16	0.300574	0.0692989	4.33736	1.44205e-05	0.00052375
LIPA	7049.15	-0.294508	0.0679012	-4.33729	1.44247e-05	0.00052375
FOXO3	2329.59	-0.32151	0.0741589	-4.33542	1.45485e-05	0.000526723
MTRR	3061.74	-0.298197	0.0687918	-4.33478	1.45904e-05	0.000526723
TDRD7	1802.74	-0.417364	0.0963358	-4.33239	1.47498e-05	0.000530952
CDC42EP1	2653.63	0.321433	0.0742452	4.32934	1.49554e-05	0.000535285
DUSP8	266.346	0.694554	0.160409	4.32989	1.49186e-05	0.000535285
MCAM	24044.2	0.229302	0.0530031	4.3262	1.51706e-05	0.000541445
TMEM45A	9935.26	-0.283561	0.0655981	-4.3227	1.54129e-05	0.000548532
RPS17	7582.94	0.252992	0.0585507	4.32091	1.55387e-05	0.000551449
RASGEF1C	273.039	0.699566	0.161957	4.31946	1.56409e-05	0.000551957
BOP1	1574.6	0.344086	0.0796555	4.31968	1.56255e-05	0.000551957
MYADM	6016.07	0.259595	0.0601463	4.31606	1.58836e-05	0.000558952
MARF1	1981.38	-0.320364	0.0742378	-4.31538	1.59326e-05	0.00055911
KRT87P	97.0372	1.12513	0.260921	4.31216	1.61668e-05	0.000565749
	642.629	-0.493564	0.114668	-4.30427	1.67538e-05	0.00058466
GASK1B	1676.41	-0.348073	0.0809035	-4.30232	1.69022e-05	0.000588207
ANXA8	745.942	0.460089	0.107059	4.29753	1.72712e-05	0.000599389
MYL6	12185.4	0.236333	0.0550543	4.29273	1.76491e-05	0.000609636
MYD88	1606.91	-0.35149	0.0818838	-4.29255	1.76636e-05	0.000609636
CDCP1	302.025	-0.66965	0.156114	-4.2895	1.79078e-05	0.000616372
CLEC2D	332.586	-0.616882	0.143925	-4.28614	1.81806e-05	0.000624052
KRT17	1726.53	0.383975	0.0897	4.28066	1.86344e-05	0.000637884
DENND2B	10339.7	-0.274937	0.0642572	-4.2787	1.87991e-05	0.000641774
C1orf115	148.542	-0.966482	0.226095	-4.27468	1.91416e-05	0.000651696
MATN2	2118.97	-0.322677	0.0755777	-4.26947	1.95936e-05	0.000663489
JPH2	214.648	0.762172	0.178516	4.26948	1.95931e-05	0.000663489
RESF1	1406.85	-0.359398	0.0842131	-4.26772	1.97481e-05	0.000666924
BAIAP2L1	2688.78	0.295116	0.0692182	4.26357	2.01189e-05	0.000677624
F3	12155.2	0.265714	0.0623625	4.26079	2.03702e-05	0.000684255
PRC1	3083.23	0.297046	0.069802	4.25555	2.08533e-05	0.000698615
LHFPL2	1610.66	-0.335517	0.0789572	-4.24935	2.14387e-05	0.000716316
TMEM97	3332.73	0.295915	0.0697221	4.24421	2.19363e-05	0.000730996
GNS	20481.3	-0.240617	0.0568066	-4.23573	2.27811e-05	0.000757142
SEMA3B	782.646	0.439951	0.10395	4.23231	2.31301e-05	0.000766712
SIPA1L3	2113.56	0.318278	0.0752207	4.23125	2.32392e-05	0.0007683
TYMS	2851.96	0.313844	0.0742044	4.22945	2.34262e-05	0.000772449
PDGFRB	1081.92	-0.400192	0.0948246	-4.22034	2.43939e-05	0.000802254
SARM1	1798.05	0.345722	0.0819812	4.21709	2.47479e-05	0.000809656
FOXD1	1043.09	0.410927	0.0974331	4.21753	2.46993e-05	0.000809656
ANKLE2	5621.31	0.282741	0.0673808	4.19617	2.71465e-05	0.000885821
NTNG2	510.914	-0.53924	0.128573	-4.19404	2.74026e-05	0.000891862
YPEL3	920.273	-0.413807	0.0987164	-4.19188	2.76655e-05	0.000898092
ITGA10	180.032	-0.827616	0.197849	-4.18307	2.87599e-05	0.000928818
FNDC1	7024.64	0.263644	0.0630228	4.18331	2.87299e-05	0.000928818
CTHRC1	843.776	-0.414162	0.0991187	-4.17845	2.93508e-05	0.000945474
UBE2S	2089.49	0.323461	0.0775143	4.17293	3.00713e-05	0.000966205
CCNG2	2294.19	-0.317849	0.0761832	-4.17217	3.01716e-05	0.000966954
ICAM1	5884.68	-0.283181	0.0679015	-4.17046	3.03983e-05	0.00097174
NADK	2891.73	-0.292442	0.0701697	-4.16765	3.07759e-05	0.000981313
ZC3HAV1	6338.42	-0.254364	0.0610779	-4.16458	3.11922e-05	0.000992071
SEPTIN3	227.113	-0.745341	0.179106	-4.16145	3.16227e-05	0.00100322
CNN3	4787.56	0.264638	0.0636668	4.15662	3.22996e-05	0.00101445
MXI1	1434.69	-0.390221	0.0938463	-4.15808	3.20927e-05	0.00101445
C11orf24	3433.09	0.285288	0.0686242	4.15725	3.22104e-05	0.00101445
GPC6	9244.08	-0.28661	0.0689467	-4.15699	3.22475e-05	0.00101445
MEX3D	1159.01	0.40012	0.0963535	4.15262	3.28685e-05	0.00102974
PHF11	574.268	-0.513316	0.123715	-4.14917	3.33683e-05	0.0010428
CALCOCO1	4370.57	-0.28306	0.0682525	-4.14724	3.36505e-05	0.00104642
TRIM21	1024.39	-0.453586	0.109361	-4.1476	3.35973e-05	0.00104642
ATP5MC1	1917.16	0.330579	0.0797226	4.14662	3.37417e-05	0.00104666
SLC39A8	6033	0.257061	0.0620954	4.13977	3.47649e-05	0.00107574
CXCL3	1039.98	-0.395298	0.0955145	-4.13862	3.49398e-05	0.0010785
ADGRG6	573.062	0.500515	0.120998	4.13656	3.52548e-05	0.00108026
ITPKB	923.75	-0.40141	0.0970268	-4.1371	3.51719e-05	0.00108026
DEPP1	641.871	-0.50087	0.121072	-4.13694	3.51968e-05	0.00108026
IL13RA1	7710.91	-0.23912	0.0578378	-4.13431	3.56016e-05	0.00108823
UHRF1	1585.94	0.337989	0.0818104	4.13136	3.60616e-05	0.00109962
GABARAPL1	1688.13	-0.329884	0.0800032	-4.12338	3.7335e-05	0.00113569
ZSCAN31	340.046	-0.585369	0.142045	-4.121	3.77231e-05	0.00114472
CTNNBL1	1619.3	-0.351958	0.0854236	-4.12015	3.78626e-05	0.00114619
PARP4	2699.66	-0.297123	0.0721442	-4.11846	3.81405e-05	0.00115183
MIF	1742.79	0.367377	0.0893091	4.11355	3.89623e-05	0.00117382
ANGPTL4	667.143	-0.447591	0.109024	-4.10545	4.03526e-05	0.0012128
TRIM69	683.981	-0.535136	0.130596	-4.09764	4.17375e-05	0.00125143
LINC00649	1190.5	-0.365732	0.089416	-4.09023	4.30937e-05	0.00128902
SULF1	582.887	-0.471194	0.115273	-4.08765	4.3576e-05	0.00130034
	963.489	0.421703	0.103273	4.08338	4.43861e-05	0.00132138
TSPOAP1	1977.12	0.312549	0.0768002	4.06963	4.70871e-05	0.00139814
MARCKS	1643.75	-0.3606	0.0886181	-4.06914	4.71872e-05	0.00139814
CSNK1E	5698.76	0.257339	0.0633274	4.06362	4.8317e-05	0.00142825
PRAME	8963.06	-0.234691	0.0577876	-4.06127	4.88057e-05	0.00143931
NUPR1	639.036	-0.454634	0.112105	-4.05542	5.00435e-05	0.00147236
COL4A1	2093.12	-0.320835	0.0793081	-4.04542	5.22286e-05	0.00153305
FAM126A	2286.14	0.31461	0.0778987	4.03871	5.37462e-05	0.00157392
ATP13A2	387.696	0.544335	0.134881	4.03567	5.44472e-05	0.00159074
PLAC8	309.452	0.603526	0.149658	4.03269	5.51422e-05	0.00160731
SRM	3083.14	0.272025	0.067553	4.02683	5.6533e-05	0.00164404
	761.119	-0.411126	0.102158	-4.0244	5.71202e-05	0.00165728
TUBA1A	2031.38	0.299884	0.0745361	4.02334	5.73778e-05	0.00166091
PTPRE	1244.58	-0.346827	0.0863625	-4.01594	5.92098e-05	0.00171001
SIPA1L2	1274	-0.348759	0.0869562	-4.01074	6.05283e-05	0.00174408
PSAT1	1808.37	0.325148	0.0811336	4.00757	6.13475e-05	0.00176363
DENND11	5096.59	-0.257661	0.0643397	-4.0047	6.20969e-05	0.0017811
IL15	834.007	0.420346	0.104997	4.00342	6.24335e-05	0.00178262
STAT6	7890.67	-0.253988	0.0634385	-4.00369	6.23614e-05	0.00178262
CDC20	3021.92	0.28088	0.0702238	3.99978	6.34009e-05	0.00180613
	1041.41	0.380278	0.0951954	3.99471	6.47726e-05	0.00184104
HS3ST3A1	1078.88	0.380371	0.0952637	3.99282	6.52922e-05	0.00185162
SNX30	1698.17	-0.311393	0.0780472	-3.98981	6.61275e-05	0.00187108
RNF145	2793.95	-0.277353	0.0695339	-3.98874	6.6425e-05	0.00187527
PKMYT1	693.075	0.428662	0.10755	3.98568	6.72861e-05	0.00189533
LMNB2	5398.18	0.239785	0.0601984	3.98325	6.79795e-05	0.00191058
RAB29	1288.9	-0.34185	0.0858547	-3.98172	6.84169e-05	0.00191546
SLITRK4	107.567	-1.00567	0.252582	-3.98158	6.84583e-05	0.00191546
TAPBP	22632.4	-0.21433	0.0538776	-3.97809	6.94706e-05	0.00193946
GXYLT2	4523.42	-0.254849	0.0641253	-3.97424	7.06037e-05	0.00196673
SLC16A3	17199.3	0.216785	0.0546609	3.966	7.30875e-05	0.00203141
NEU1	5579.29	-0.264299	0.0666866	-3.9633	7.39196e-05	0.00205
SH3PXD2B	2344.18	-0.296303	0.0747913	-3.96173	7.44092e-05	0.00205904
DOCK11	753.69	-0.404863	0.102253	-3.95941	7.51358e-05	0.00207457
TACC2	979.872	-0.373781	0.0944163	-3.95886	7.53092e-05	0.0020748
TRIB2	664.701	-0.436738	0.110358	-3.95745	7.57549e-05	0.00208251
GAS5	7476.05	0.236654	0.0598588	3.95353	7.70068e-05	0.00211231
CIART	510.13	-0.500582	0.126908	-3.94444	7.99881e-05	0.00218931
ZFYVE26	1153.43	-0.346559	0.0879453	-3.94061	8.12733e-05	0.002208
SLC1A3	530.545	-0.541144	0.137335	-3.94032	8.13742e-05	0.002208
ITM2B	6026.68	-0.256538	0.0650892	-3.94134	8.10291e-05	0.002208
H2AX	1965.56	0.333212	0.0845623	3.94044	8.13336e-05	0.002208
PVR	1048.19	0.360932	0.0916158	3.93962	8.16098e-05	0.00220962
JAG1	8144.57	-0.232727	0.0590985	-3.93795	8.21796e-05	0.00222026
MTCL1	1581.18	0.319999	0.0813351	3.93433	8.34279e-05	0.00224915
ITPK1	845.222	0.39676	0.100957	3.92998	8.49515e-05	0.00228532
RPS21	8609.35	0.238821	0.0607828	3.92909	8.52686e-05	0.00228895
HLA-B	73327.2	-0.245298	0.0624769	-3.92622	8.6291e-05	0.00231146
AZI2	2167.17	-0.29755	0.075829	-3.92396	8.71037e-05	0.00232571
SPRY3	1139.54	-0.352142	0.089747	-3.92372	8.71934e-05	0.00232571
THRA	3014.69	-0.276506	0.0705421	-3.91974	8.86453e-05	0.00235943
TELO2	780.911	0.433474	0.110614	3.9188	8.89898e-05	0.00236359
SMS	4520.49	0.269779	0.0690162	3.90892	9.27112e-05	0.00245724
STAB1	160.479	-0.801401	0.205185	-3.90575	9.39331e-05	0.00248438
SRSF2	9088.24	0.221872	0.056814	3.90524	9.41321e-05	0.00248441
TMSB4X	26729.6	-0.207932	0.0532574	-3.90428	9.45061e-05	0.00248906
COL6A2	109519	-0.201105	0.0515228	-3.90323	9.49188e-05	0.0024947
ERAP1	1521.31	-0.327767	0.083989	-3.9025	9.52047e-05	0.00249699
C12orf75	1058.05	0.372216	0.0954824	3.89827	9.68827e-05	0.0025357
DYNC2I2	4083.31	0.279152	0.0717759	3.88923	0.000100565	0.0026266
TJP2	1465.59	-0.323932	0.083518	-3.87859	0.000105062	0.00273837
WASHC4	3341.74	-0.290363	0.0748941	-3.87699	0.000105759	0.00275082
HTRA3	744.39	-0.406798	0.105038	-3.87287	0.000107563	0.00278048
EPS8L2	3488.36	0.262583	0.0677943	3.87324	0.000107398	0.00278048
INSIG1	18385.2	0.218974	0.0565342	3.8733	0.00010737	0.00278048
LGALS1	11467.9	0.224007	0.0578842	3.86992	0.000108871	0.00280852
IFIT2	2034.77	-0.779078	0.20137	-3.86888	0.000109335	0.0028147
KSR1	8135.48	-0.225183	0.0582685	-3.86458	0.00011128	0.00285891
HSP90B1	67848.1	-0.236442	0.0614014	-3.85076	0.00011775	0.00301897
TRIM5	1484.14	-0.380342	0.0987988	-3.84966	0.000118282	0.00302643
MAMLD1	2079.05	0.295383	0.0767918	3.84654	0.000119795	0.00305803
TXN	7277.28	0.226277	0.0588325	3.84612	0.000120004	0.00305803
TM9SF2	11764.1	-0.220857	0.0575457	-3.83795	0.000124067	0.00315518
HLA-A	54631.9	-0.20362	0.0530617	-3.83742	0.000124335	0.00315559
ACTN4	10636.2	0.215055	0.0560973	3.83361	0.000126275	0.00319838
RAB32	579.656	0.439158	0.114594	3.83229	0.000126958	0.0032092
AHR	3226.32	-0.280607	0.0732601	-3.83029	0.000127994	0.0032289
FGFBP1	236.351	0.672162	0.17571	3.82542	0.000130551	0.00328681
NUCB2	7945.25	-0.254302	0.0664961	-3.82431	0.000131138	0.00328858
RRS1	717.049	0.415386	0.108618	3.8243	0.000131145	0.00328858
LSM4	2712.6	0.2749	0.0719087	3.8229	0.000131894	0.00330076
CCDC85B	525.078	0.603191	0.157869	3.82082	0.000133007	0.003322
DMXL2	2991.05	-0.27391	0.0717171	-3.81931	0.000133824	0.00333577
FANCA	1085.22	0.342869	0.0898367	3.81658	0.000135314	0.00336625
RPL26	1417.56	0.342249	0.089767	3.81264	0.000137489	0.0034136
PLCB4	483.55	0.47388	0.124406	3.80914	0.000139451	0.00345546
SCPEP1	7606.22	-0.227328	0.059739	-3.80536	0.000141597	0.00350175
SLC25A37	5728.17	-0.251303	0.066092	-3.80231	0.000143351	0.00353814
GALNT7	1717.97	-0.323231	0.0851432	-3.79632	0.00014686	0.00361765
TOGARAM2	80.0697	1.116	0.294401	3.79074	0.000150197	0.0036926
ANLN	3778.36	0.260179	0.0686711	3.78878	0.000151391	0.0037147
KYNU	8764.18	-0.236274	0.0624395	-3.78405	0.000154299	0.00377867
CAMK2D	1353.1	-0.328422	0.0868917	-3.77967	0.000157037	0.00383825
TNFRSF14	484.598	-0.509503	0.134846	-3.77842	0.000157829	0.00385012
ORC6	859.478	0.379508	0.100465	3.77752	0.000158396	0.00385645
SLC35F3	186.981	0.712331	0.18864	3.77613	0.000159283	0.00387055
SLC39A6	30661.6	0.214356	0.0569099	3.76658	0.0001655	0.00401386
TMSB10	61365.3	0.193188	0.0513155	3.76472	0.000166735	0.00403602
PBXIP1	6799.05	-0.222257	0.0590577	-3.76339	0.000167627	0.00404981
MOK	566.066	0.440246	0.117022	3.76206	0.000168518	0.00406352
PEA15	9397.7	0.239541	0.0636877	3.76117	0.000169118	0.00407018
PFN1	20722.7	0.223634	0.0595214	3.7572	0.000171823	0.00411949
TMEM59	13623.9	-0.21034	0.0559762	-3.75767	0.000171505	0.00411949
BIRC5	2299.88	0.269653	0.0719867	3.74587	0.000179769	0.00430178
PPP1R3C	1991.14	0.328166	0.087627	3.74503	0.000180369	0.00430795
BACH1	1689.59	-0.295325	0.0790189	-3.73739	0.000185938	0.00443253
HES1	602.762	-0.434067	0.116401	-3.72906	0.000192194	0.00457298
SIK1	647.024	0.424898	0.11414	3.7226	0.00019718	0.00468275
ARHGEF2	6352.43	-0.223221	0.0599955	-3.72063	0.000198729	0.00471062
SVIL	550.619	-0.432815	0.116353	-3.71986	0.000199334	0.00471607
TBX3	719.201	-0.389183	0.104761	-3.71497	0.000203228	0.00479016
KCNK3	298.511	-0.564257	0.151877	-3.71523	0.000203015	0.00479016
MRPL41	1454.36	0.399368	0.107585	3.71211	0.000205536	0.00483549
HIPK2	3016	-0.259366	0.0699013	-3.71046	0.000206886	0.00485814
RPS6KA4	1931.5	0.285626	0.0770115	3.70887	0.000208185	0.00487954
P3H2	2864.46	0.263639	0.0712341	3.70102	0.000214733	0.00501429
RAN	8105.59	0.212674	0.0574598	3.70126	0.000214527	0.00501429
PITPNC1	187.998	-0.725281	0.196035	-3.69975	0.000215813	0.00503016
RPL28	15457.3	0.253203	0.0685	3.69639	0.000218686	0.00508769
ITGA11	238.737	-0.625217	0.169415	-3.69045	0.00022386	0.00519844
ABAT	752.522	0.378975	0.10287	3.68403	0.000229579	0.00532141
PLCXD1	1463.84	-0.298881	0.0812133	-3.68019	0.000233056	0.00539205
SSR1	23637.1	-0.209948	0.0570722	-3.67865	0.000234476	0.00541148
TRABD2A	744.888	0.385763	0.104874	3.67834	0.000234758	0.00541148
NCOA7	3394.87	-0.310049	0.0843628	-3.67518	0.000237683	0.00546888
PCDHGB7	422.426	-0.506261	0.137811	-3.67359	0.000239163	0.00549289
AVPI1	1065.07	0.341366	0.0929887	3.67105	0.000241559	0.00553778
GLRX	733.745	-0.389245	0.106084	-3.66922	0.000243292	0.00556735
PGP	1436.02	0.306042	0.0835079	3.66483	0.000247503	0.00565341
JMY	586.158	-0.415306	0.113361	-3.66357	0.000248722	0.00567095
BTN3A1	4331.97	-0.228109	0.0623621	-3.65782	0.000254368	0.00578918
MYC	1408.65	0.306143	0.0838268	3.65208	0.00026012	0.00590939
H19	3237.5	0.294298	0.080612	3.6508	0.000261429	0.0059284
ARPC5	6040.57	0.21935	0.0601411	3.64725	0.000265057	0.00599984
KIAA1522	10102.1	0.210108	0.057638	3.64531	0.000267073	0.00603461
MFAP2	103.568	0.913528	0.25067	3.64435	0.000268071	0.00603545
S100A10	7570.76	0.214016	0.0587182	3.6448	0.000267596	0.00603545
SMIM14	1911.04	-0.287931	0.0792856	-3.63156	0.00028171	0.00633117
CTIF	1829.95	0.278773	0.0767845	3.63059	0.00028277	0.00634364
PPDPF	7429.64	0.222424	0.0612786	3.62973	0.000283721	0.00635363
THOP1	1740.23	0.296804	0.0818292	3.62712	0.000286603	0.00640674
MAP3K20	5842.17	-0.21818	0.0601694	-3.62609	0.000287745	0.00642085
RAPH1	1939.78	0.27182	0.0750965	3.61961	0.000295048	0.00657214
PELI1	883.075	-0.38477	0.106317	-3.61909	0.000295642	0.00657371
STRA6	975.389	-0.406674	0.11254	-3.61359	0.000301985	0.0067029
S100A8	162.276	-0.723451	0.200481	-3.60858	0.000307879	0.00682166
PANX1	2020.89	-0.266664	0.0739215	-3.6074	0.000309286	0.00682874
C19orf48	1264.15	0.32642	0.090478	3.60773	0.000308887	0.00682874
C1QTNF6	5506.88	-0.223904	0.0621118	-3.60486	0.000312326	0.00688378
E2F1	1517.53	0.309712	0.0859629	3.60286	0.000314734	0.00692469
RNF24	4368.81	-0.243776	0.0677949	-3.59579	0.000323407	0.00710307
ST3GAL2	3358.22	-0.275192	0.0765498	-3.59495	0.000324459	0.00711376
B2M	54287.7	-0.260941	0.0726232	-3.59308	0.000326798	0.00715255
LGALS8	681.542	-0.382344	0.106498	-3.59016	0.000330472	0.00722038
BTN3A3	2323.33	-0.268432	0.0748076	-3.5883	0.000332838	0.00724687
WDR81	1717.43	-0.2814	0.0784194	-3.5884	0.000332712	0.00724687
ANKRD12	1277.93	-0.311372	0.0867998	-3.58725	0.000334186	0.00725898
KLHL2	1170.99	-0.340473	0.0949197	-3.58696	0.00033455	0.00725898
TMEM184B	5783.81	0.232142	0.0647412	3.58569	0.000336184	0.00728187
RANGAP1	2431.16	0.26641	0.0743156	3.58485	0.000337273	0.00729235
PHLDA2	1197.37	0.3391	0.094604	3.58442	0.000337829	0.00729235
PGRMC2	5314.07	-0.218004	0.0608603	-3.58205	0.000340915	0.00734634
FHDC1	555.529	0.414973	0.115908	3.58021	0.000343318	0.00738546
ARRDC3	3025.38	-0.26981	0.0754504	-3.57599	0.000348908	0.00748589
PROS1	992.539	-0.335612	0.0938568	-3.57579	0.000349178	0.00748589
GGT5	302.581	-0.582364	0.162907	-3.57482	0.000350475	0.00749318
NCS1	3114.65	0.240896	0.0673987	3.57419	0.000351308	0.00749318
STXBP5-AS1	476.318	-0.447811	0.125278	-3.57454	0.000350847	0.00749318
BARX1	1836.52	0.290313	0.0812596	3.57266	0.000353379	0.00752458
CDC6	2153.8	0.284988	0.07982	3.57038	0.000356468	0.00757751
TBL1X	9152.7	0.204797	0.0573694	3.5698	0.000357254	0.00758138
SYNGR2	1754.3	0.275809	0.0772805	3.56894	0.000358428	0.00759348
B4GALT1	17313.8	0.196367	0.0550526	3.5669	0.000361226	0.00762703
TENM2	1090.07	0.329437	0.0923549	3.56708	0.00036098	0.00762703
MAPKAPK2	17123	-0.195391	0.054829	-3.56364	0.000365751	0.00770961
S100A9	97.9055	-0.917681	0.25756	-3.56298	0.000366671	0.00771607
KIF18A	671.441	0.386595	0.108558	3.56119	0.000369171	0.00775568
ADGRG1	1166.44	-0.343828	0.0965734	-3.56028	0.000370457	0.0077697
TCP11L1	1165.64	0.314168	0.0883172	3.55727	0.000374734	0.00784631
MPC2	2220.49	0.258222	0.0726421	3.55471	0.000378392	0.00790971
MYH9	32822.3	0.185598	0.0523421	3.54586	0.000391338	0.00816674
RAB27A	2718.41	-0.249687	0.0704403	-3.54466	0.000393118	0.00819029
TRIM22	498.358	-2.06806	0.583521	-3.54411	0.000393941	0.00819385
CKS1B	1252.37	0.309154	0.0872539	3.54316	0.000395368	0.00820994
WARS1	4136.75	-0.230745	0.0652791	-3.53475	0.000408154	0.00846146
HBP1	2726.92	-0.242388	0.0686258	-3.53202	0.000412397	0.00853533
GABRQ	128.878	0.798375	0.226649	3.52252	0.000427461	0.00883256
PPP1R13L	861.382	0.349667	0.099458	3.51572	0.000438559	0.009047
HIVEP2	3136.83	-0.244491	0.0695959	-3.513	0.000443073	0.00910337
PTPRU	7399.23	0.207682	0.0591289	3.51236	0.000444154	0.00910337
P4HA3	5439.21	0.219954	0.0626232	3.51233	0.000444191	0.00910337
H2AC6	991.779	-0.353373	0.100575	-3.51353	0.000442188	0.00910337
MX2	2437.13	-1.28693	0.366847	-3.50807	0.000451364	0.00923531
CFLAR	4706.31	-0.218126	0.0622744	-3.50266	0.000460629	0.00940957
CCDC107	721.692	0.371408	0.106062	3.5018	0.000462128	0.00942485
KDM3A	4711.5	-0.218702	0.0624893	-3.49983	0.000465555	0.00946404
GJA1	482.405	-0.439728	0.125632	-3.50012	0.000465041	0.00946404
LNPEP	2128.07	-0.290391	0.0830218	-3.49777	0.000469168	0.0095067
BCL2L11	1236.67	-0.316618	0.0905097	-3.49816	0.000468472	0.0095067
MEGF6	114.113	0.830695	0.237601	3.49618	0.000471964	0.00954797
GBA	9608.37	-0.220302	0.0631128	-3.4906	0.000481931	0.00973392
CLDN1	163.998	0.775396	0.22237	3.48696	0.000488538	0.00983574
ABTB2	831.176	0.372702	0.106875	3.48727	0.000487975	0.00983574
ISG20	139.963	-0.751734	0.215613	-3.4865	0.000489391	0.00983715
TGOLN2	19503.6	-0.183992	0.0528526	-3.48123	0.000499122	0.0100167
LRP8	3150.23	0.233411	0.0670574	3.48076	0.000499994	0.0100182
ZNF609	3741.58	-0.236141	0.067867	-3.47947	0.000502406	0.0100505
HPCAL1	4073.9	0.235179	0.0676409	3.47688	0.000507288	0.0101321
NMI	603.621	-0.394492	0.113497	-3.47579	0.000509342	0.0101409
ARRB1	1092.88	-0.327606	0.0942536	-3.47579	0.000509346	0.0101409
CDCA5	1297.26	0.313435	0.0902968	3.47116	0.000518206	0.010301
SESN1	716.719	-0.373125	0.107531	-3.46993	0.000520584	0.0103319
ANKRD52	12278.7	0.200853	0.0578989	3.46902	0.000522359	0.0103508
RAD51	434.501	0.463865	0.133754	3.46805	0.000524252	0.0103719
CPE	995.732	-0.32083	0.0925457	-3.46672	0.000526854	0.010407
PSMB8	2642.47	-0.272752	0.078696	-3.4659	0.000528462	0.0104224
NFKBIA	2843.75	-0.243154	0.0701961	-3.46392	0.000532371	0.0104712
RIN2	2519.76	-0.246059	0.0710374	-3.4638	0.000532603	0.0104712
UBE2C	1838.14	0.264063	0.076423	3.45529	0.00054971	0.0107906
PODXL	376.745	0.483015	0.139962	3.45103	0.000558451	0.0109451
BCAR3	5972.46	0.210516	0.0610332	3.44921	0.000562234	0.0109998
CNP	5865.01	-0.246018	0.0713334	-3.44884	0.000562993	0.0109998
CCDC14	4317.09	0.219136	0.0635495	3.44828	0.000564175	0.0110058
TSHZ2	236.113	-0.581076	0.168543	-3.44764	0.000565512	0.0110148
CD82	2456.3	-0.247622	0.0718336	-3.44717	0.000566496	0.0110168
GGA2	3403.08	-0.229314	0.066568	-3.44481	0.000571464	0.0110898
NDUFS8	2369.91	0.245424	0.0712501	3.44455	0.000572015	0.0110898
JDP2	634.556	0.396819	0.115217	3.4441	0.000572972	0.0110913
NCOA3	5483.76	-0.207244	0.0602239	-3.44123	0.000579083	0.0111923
VKORC1L1	2623.19	0.242201	0.0704201	3.43937	0.000583064	0.011252
EBNA1BP2	2662.84	0.240113	0.0698948	3.43534	0.000591806	0.0114032
PLD1	1654.01	-0.281727	0.082031	-3.4344	0.00059387	0.0114254
ZNF362	2568.38	0.268402	0.0783362	3.42629	0.000611887	0.011754
ABCC3	14151.7	0.225985	0.0660646	3.42068	0.000624657	0.011981
CDKN1A	1425.23	-0.286478	0.0837691	-3.41986	0.000626544	0.0119989
SPSB1	884.053	-0.331703	0.0970158	-3.41907	0.000628367	0.0120155
ARNTL2	637.496	0.384223	0.112415	3.41791	0.000631048	0.0120301
KLF13	8468.96	-0.218878	0.0640325	-3.41822	0.00063031	0.0120301
PDE3A	4088.47	-0.270748	0.0792426	-3.4167	0.000633861	0.0120654
FGFRL1	3207.5	0.22606	0.0661928	3.41517	0.000637424	0.012096
ELOVL6	1144.37	-0.321517	0.094141	-3.41527	0.000637191	0.012096
EPPK1	77.1538	1.02846	0.301179	3.41477	0.000638357	0.012096
SMAD3	2123.19	-0.260653	0.0763671	-3.41315	0.000642157	0.0121132
TCEAL9	2711.69	-0.258518	0.0757285	-3.41374	0.000640773	0.0121132
	177.501	0.68971	0.202054	3.41349	0.000641366	0.0121132
LOXL1-AS1	684.74	0.367258	0.107747	3.40853	0.000653143	0.012302
WTAP	5270.45	-0.226866	0.0665744	-3.40771	0.000655103	0.0123105
SVEP1	778.576	0.348393	0.102242	3.40752	0.000655554	0.0123105
GCC2	2256.61	-0.276279	0.0812611	-3.3999	0.000674106	0.01264
RPL12	37059.2	0.176207	0.0518359	3.39933	0.000675521	0.0126476
PPIB	31181.4	-0.188844	0.0555618	-3.3988	0.000676816	0.012653
SECTM1	599.414	-0.42828	0.126047	-3.39778	0.00067934	0.0126776
DTL	1609.35	0.276372	0.0813466	3.39746	0.000680151	0.0126776
MAP1B	4759.64	0.213874	0.0629945	3.39513	0.00068596	0.012767
ETV6	1921.5	-0.262061	0.0772337	-3.39309	0.000691096	0.0128435
CALM2	6334.87	0.216641	0.0638832	3.3912	0.000695881	0.0129134
DAPK3	1060.48	0.312142	0.0921146	3.38863	0.00070243	0.0130157
METRNL	943.774	0.326864	0.0965295	3.38615	0.0007088	0.0131014
PCYT2	1563.94	0.276256	0.0815873	3.38602	0.000709144	0.0131014
GINS4	553.629	0.404666	0.119562	3.38458	0.000712862	0.0131508
RPL37A	24783.9	0.190294	0.0562338	3.38398	0.000714424	0.0131603
TGFBR1	3538.49	0.249084	0.073636	3.38264	0.000717938	0.0132056
POR	2817.86	-0.234902	0.069459	-3.38187	0.000719932	0.013223
LOC102724428	389.761	0.464297	0.137533	3.37589	0.000735783	0.0134944
EPAS1	9785.38	-0.240949	0.0714411	-3.37269	0.000744385	0.0136124
KIAA0319L	6231.33	-0.21093	0.0625384	-3.37281	0.000744044	0.0136124
RAB3B	324.028	0.495675	0.147092	3.36983	0.000752154	0.0137145
NOXO1	123.195	0.790431	0.234541	3.37012	0.000751353	0.0137145
MICAL3	1354.86	0.284891	0.0845529	3.36939	0.000753358	0.0137166
SP110	2302.1	-0.750838	0.223103	-3.36543	0.000764249	0.0138947
OPN3	1992.09	0.268867	0.0800465	3.35889	0.000782571	0.0142073
	76.6129	1.07226	0.31931	3.35804	0.00078498	0.0142304
IQGAP3	2458.67	0.265772	0.0792198	3.35487	0.000794026	0.0143737
LGALS3BP	63928.4	-0.208686	0.0622293	-3.3535	0.000797968	0.0144243
CMTR1	3551.19	-0.238495	0.0711397	-3.35249	0.000800895	0.0144564
HMOX1	1798.39	-0.26524	0.0791551	-3.35089	0.000805536	0.0144917
N4BP1	2936.9	-0.269179	0.080337	-3.35062	0.000806312	0.0144917
BRI3BP	2039.04	0.253161	0.0755425	3.35124	0.000804513	0.0144917
PRECSIT	251.304	-0.544209	0.162512	-3.34872	0.000811856	0.0145705
ZMIZ1	4084.33	-0.237761	0.0710249	-3.34757	0.000815226	0.0146101
FAM214A	1832.24	-0.259895	0.0776738	-3.34598	0.00081993	0.0146217
MKNK2	4608.41	-0.214929	0.0642389	-3.34577	0.000820531	0.0146217
SLC35F2	1426.75	0.281175	0.0840244	3.34635	0.000818825	0.0146217
DBN1	3921.81	0.233718	0.0698302	3.34694	0.000817074	0.0146217
MAP7	1658.92	0.278114	0.0832547	3.34052	0.000836211	0.01488
CA12	1415.28	-0.286986	0.0859447	-3.3392	0.000840211	0.014909
KIF23	2052.32	0.24711	0.0739984	3.3394	0.00083961	0.014909
UNC13D	600.122	0.3897	0.11692	3.33306	0.000858972	0.0152204
TNS1	10233.1	-0.196119	0.0588639	-3.33173	0.000863084	0.0152717
APOL6	1715.17	-0.742946	0.223044	-3.33094	0.000865542	0.0152937
IL15RA	132.574	-0.73121	0.219568	-3.33021	0.000867794	0.0153119
SLC37A1	763.167	0.341461	0.102609	3.32778	0.000875408	0.0154246
SAMD11	967.212	0.318677	0.0957999	3.32648	0.00087949	0.0154748
VARS1	3904.05	0.235165	0.0707071	3.3259	0.000881321	0.0154854
RHOQ	3357.92	-0.219485	0.0660323	-3.3239	0.000887693	0.0155755
PYCR1	4763.43	0.22971	0.069118	3.32345	0.000889104	0.0155785
A4GALT	275.955	-0.530502	0.159662	-3.32267	0.000891616	0.0156008
CACNA1H	864.943	0.335494	0.101049	3.32011	0.000899816	0.0157224
ST3GAL1	1901.47	-0.268006	0.0807699	-3.31815	0.000906173	0.0158115
IGFBP3	458.393	0.416763	0.125673	3.31624	0.000912364	0.0158974
MCTP2	4619.25	0.20658	0.0623313	3.31423	0.000918965	0.0159902
SH3PXD2A	3146.8	-0.244159	0.0737035	-3.31272	0.000923934	0.0160545
SPATS2L	3663.03	-0.245856	0.0743245	-3.30787	0.000940079	0.0163125
RPL18A	32996.2	0.225706	0.0683073	3.30428	0.000952214	0.0165002
ERCC2	712.037	0.352125	0.106621	3.30257	0.00095803	0.0165326
ARHGEF17	3680.05	0.220885	0.0668701	3.3032	0.000955891	0.0165326
SHISA5	4897.24	-0.229626	0.0695254	-3.30277	0.000957352	0.0165326
UGP2	4559.54	0.2239	0.0678482	3.30001	0.000966806	0.0166612
	173.463	-0.655639	0.198852	-3.29712	0.000976819	0.0168107
PDZD2	123.687	-0.753506	0.228569	-3.29663	0.000978533	0.016812
SLC25A22	1720.58	0.272306	0.0826089	3.29633	0.000979571	0.016812
DNAJB9	1835.75	-0.279685	0.0848783	-3.29513	0.000983753	0.0168607
IER5L	4255.01	0.284316	0.0863587	3.29227	0.000993817	0.01701
TNFAIP2	2384.81	0.241132	0.0732614	3.29139	0.000996947	0.0170403
CANX	57279.4	-0.181393	0.0551207	-3.29083	0.000998931	0.017051
CD44	19808.7	-0.176735	0.0537447	-3.28841	0.00100755	0.0171748
IRF1	648.831	-0.372782	0.113425	-3.2866	0.00101405	0.0172622
LTBP2	4386.15	0.234359	0.0713705	3.2837	0.00102455	0.0173469
PPP1R35	615.387	0.369053	0.112374	3.28416	0.00102287	0.0173469
RPL8	49193	0.194596	0.0592411	3.28482	0.00102048	0.0173469
CTXN1	403.438	0.494095	0.150455	3.284	0.00102346	0.0173469
IFIH1	1661.23	-0.986763	0.300595	-3.2827	0.00102819	0.0173618
IL17RC	1208.27	-0.314453	0.0957868	-3.28284	0.00102767	0.0173618
YBX1	32479.8	0.174234	0.0531478	3.27829	0.00104437	0.0175407
KLF4	266.971	-0.530293	0.161759	-3.27829	0.00104437	0.0175407
SH3RF1	726.335	0.354304	0.108068	3.27852	0.00104354	0.0175407
PLPP3	4750.13	-0.22962	0.0700375	-3.27853	0.00104348	0.0175407
ASB1	2572.32	0.228058	0.0695866	3.27734	0.00104792	0.0175768
ECE1	5846.85	-0.198294	0.0605205	-3.27647	0.00105114	0.0176073
TOB1	5160.81	0.199478	0.0609022	3.27539	0.00105518	0.0176279
UGCG	4158.13	0.227748	0.0695254	3.27575	0.00105383	0.0176279
DENND4C	1216.3	-0.284095	0.0867743	-3.27395	0.00106054	0.0176939
JMJD1C	2160.96	-0.239572	0.0732668	-3.26986	0.00107602	0.0179284
SLC16A4	1040.91	-0.311829	0.0955019	-3.26516	0.00109401	0.0182041
KIAA1217	1829.83	-0.259193	0.0794294	-3.26319	0.00110167	0.0183073
DPM2	2299.14	0.248488	0.0762032	3.26086	0.00111075	0.0184287
KCNE3	250.243	-0.531025	0.162863	-3.26056	0.00111191	0.0184287
COL4A6	844.39	-0.325464	0.0998412	-3.25981	0.00111486	0.0184532
TWIST1	699.957	-0.350638	0.107636	-3.25762	0.00112352	0.0185721
FNDC3A	3143.4	-0.224444	0.0689286	-3.25618	0.00112924	0.0186421
LYPD3	1031.24	-0.300582	0.0923695	-3.25413	0.00113741	0.0187524
SP140L	1886.85	-0.263253	0.0809089	-3.2537	0.00113911	0.0187558
CFL1	21584.4	0.197343	0.0606689	3.25279	0.00114278	0.0187915
TNFRSF11A	128.062	-0.733696	0.225595	-3.25227	0.00114488	0.0188014
ANXA8L1	473.153	0.482378	0.148398	3.25058	0.0011517	0.0188888
EPHX1	1908.97	-0.255945	0.0787942	-3.24827	0.00116108	0.0190179
CDCA4	691.742	0.345004	0.106248	3.24716	0.00116565	0.0190677
C14orf132	2042.2	-0.244878	0.0754357	-3.24618	0.00116965	0.0191084
ATP8	5229.4	0.251967	0.0776323	3.24565	0.00117184	0.0191192
FASN	26946.8	0.184393	0.056845	3.24378	0.00117955	0.0192201
TP53INP1	2179.53	-0.237692	0.0732975	-3.24284	0.00118343	0.0192583
SCRIB	5474.3	0.21458	0.0662321	3.23982	0.00119605	0.0194386
CARD10	391.926	0.437355	0.135164	3.23574	0.00121328	0.0196931
LAMP2	14195.5	-0.187481	0.0579654	-3.23436	0.00121915	0.0197374
TENT5C	148.177	-0.737076	0.227874	-3.23458	0.00121822	0.0197374
KPNA2	5977.06	0.19226	0.0594598	3.23344	0.0012231	0.0197757
IGFBP7	3115.32	0.290522	0.0899077	3.23134	0.00123211	0.0198959
THOC6	668.902	0.357555	0.110725	3.22921	0.00124132	0.0200133
PRPS1	2136.99	0.243901	0.0755533	3.22819	0.00124575	0.0200133
SPTAN1	35979.1	0.171841	0.05323	3.22827	0.00124543	0.0200133
CFB	495.277	-0.393711	0.121958	-3.22825	0.0012455	0.0200133
MFSD2A	2403.32	0.260494	0.0807353	3.22651	0.00125309	0.0200798
ZNF607	588.688	0.395077	0.122442	3.22663	0.00125257	0.0200798
NDUFS5	3906.58	0.211734	0.0656803	3.22371	0.00126541	0.0202514
ZFP42	748.867	0.330892	0.102694	3.2221	0.00127254	0.0203369
PKP3	1463.71	0.263408	0.0817586	3.22177	0.00127399	0.0203369
IFIT1	3980.85	-1.16292	0.361159	-3.21997	0.00128202	0.0204391
C15orf48	782.125	0.410573	0.127647	3.21649	0.00129771	0.020663
UBE2L6	1550.94	-0.678977	0.211477	-3.21063	0.00132442	0.0210616
SLC25A1	6576.18	0.211961	0.0660515	3.20902	0.00133186	0.0211265
LGALS9	1494.17	-0.675852	0.210597	-3.20921	0.00133098	0.0211265
FARSB	1316.4	0.270967	0.0845081	3.20641	0.00134405	0.0212661
CMPK2	1119.78	-1.15377	0.359829	-3.20646	0.0013438	0.0212661
RECQL4	2299.17	0.269126	0.0840021	3.2038	0.00135625	0.0214322
RPL27	21519.3	0.205575	0.0642653	3.19884	0.00137979	0.0217768
RPL36	14080.4	0.182502	0.0570796	3.19732	0.00138712	0.0218649
RPL13	27760.8	0.230612	0.0721404	3.1967	0.00139008	0.0218842
HMG20B	6051.25	0.2063	0.0645919	3.19389	0.00140369	0.0220652
DIAPH2	822.559	-0.316821	0.099225	-3.19296	0.00140822	0.0220652
CSF1	20012.8	-0.18843	0.0590086	-3.19327	0.00140671	0.0220652
UBE2H	6066.72	-0.191374	0.0599377	-3.19288	0.0014086	0.0220652
TSPAN13	868.858	0.330706	0.103602	3.19208	0.0014125	0.0220713
PGAM5	1219.12	0.277357	0.0868865	3.19218	0.00141204	0.0220713
NXT1	530.589	0.383944	0.120376	3.18954	0.00142501	0.022239
ZYX	11807.4	0.192289	0.060468	3.18002	0.00147266	0.0229541
SLITRK5	205.145	-0.571292	0.17981	-3.1772	0.00148704	0.0231495
ZBTB43	1683.67	-0.248064	0.0781027	-3.17613	0.00149256	0.023181
JPT2	3777.14	0.204921	0.0645198	3.17609	0.00149275	0.023181
TESC	107.479	-0.773765	0.243861	-3.17298	0.00150884	0.0233622
ADAM12	1601.27	-0.25495	0.0803559	-3.17275	0.00151	0.0233622
TONSL	1615.9	0.284982	0.0898085	3.17322	0.00150758	0.0233622
STS	490.092	-0.38578	0.121629	-3.17178	0.0015151	0.0234123
DUSP4	5697.41	-0.202045	0.0637121	-3.17121	0.00151804	0.0234289
IRAK2	354.848	-0.463099	0.14608	-3.17017	0.00152351	0.0234845
FDFT1	9626.22	0.179883	0.0567658	3.16886	0.00153038	0.0235559
WNT5B	209.04	0.573858	0.181109	3.16857	0.00153189	0.0235559
FUT8	921.415	-0.320121	0.101108	-3.16614	0.00154476	0.0237248
MAST2	4185.86	0.232142	0.0733909	3.16309	0.00156102	0.0239196
DNASE2	1790.64	-0.249567	0.0789009	-3.16305	0.00156126	0.0239196
GOLGB1	9474.63	-0.203953	0.0644999	-3.16207	0.00156654	0.0239714
RPS19	14809.8	0.181094	0.0573014	3.16038	0.00157562	0.0240225
KIAA1109	2029.83	-0.275428	0.0871468	-3.1605	0.00157497	0.0240225
DANCR	326.06	0.490259	0.155103	3.16087	0.001573	0.0240225
CAMK4	888.279	0.325937	0.103229	3.1574	0.00159183	0.0242402
KCNIP3	952.976	0.297553	0.0942504	3.15705	0.00159376	0.0242402
CRTC3	3254.36	0.21185	0.0671457	3.15508	0.00160451	0.0243742
HEXA	1734.28	-0.244009	0.0774354	-3.15113	0.00162639	0.0246768
CLTCL1	725.217	0.343001	0.108865	3.15071	0.00162872	0.0246823
NCSTN	12809.9	-0.171689	0.0545984	-3.14458	0.00166324	0.0251751
CDCA3	880.694	0.306253	0.097468	3.14209	0.00167746	0.0253445
TMEM135	1004.81	-0.289462	0.0921291	-3.14191	0.00167847	0.0253445
ARL6IP5	9827.88	-0.197494	0.062865	-3.14155	0.00168055	0.0253455
SNRPA	1706.77	0.257281	0.0819674	3.13882	0.00169627	0.0255518
SESN3	2998.13	0.259931	0.0828912	3.13581	0.00171377	0.0257846
ZNF232-AS1	278.265	0.515017	0.164545	3.12995	0.00174834	0.0262733
AIG1	2513.35	-0.220765	0.0706386	-3.12527	0.0017764	0.0266363
TRIM56	2117.98	-0.245152	0.0784432	-3.12522	0.00177674	0.0266363
HSPA5	74299.6	-0.175096	0.0560414	-3.12439	0.00178172	0.0266791
INF2	7256.05	0.200382	0.0641624	3.12304	0.00178992	0.02677
SMO	555.408	0.363777	0.116499	3.12257	0.00179281	0.0267814
SNHG3	1182.71	0.275395	0.0882317	3.12127	0.00180075	0.0268679
RICTOR	1808.97	-0.262412	0.0841126	-3.11978	0.00180989	0.0269723
MFSD3	660.709	0.338653	0.108599	3.11837	0.00181852	0.0270687
SELPLG	152.14	-0.678387	0.217908	-3.11319	0.0018508	0.0275166
RPS3	38178.7	0.210674	0.0676921	3.11223	0.00185679	0.0275732
GLO1	5811.74	0.211945	0.0681124	3.1117	0.00186013	0.0275901
RHOB	10723	0.174019	0.0559468	3.11043	0.00186813	0.0276761
MVP	4029.77	-0.198088	0.0637322	-3.10814	0.00188272	0.0278594
TLR3	61.0541	-1.06026	0.34133	-3.10625	0.00189476	0.0280032
	439.006	-0.403906	0.130044	-3.10592	0.0018969	0.0280032
ELAVL2	742.981	0.340605	0.109791	3.10231	0.00192019	0.0283138
SNX24	426.62	0.404289	0.130549	3.09684	0.00195596	0.0288074
RB1CC1	3727.02	-0.207952	0.0671936	-3.09481	0.00196939	0.0289712
GPRC5C	4562.98	-0.194774	0.0629646	-3.09338	0.00197888	0.0290768
SHCBP1	1147.29	0.272514	0.088205	3.08955	0.00200459	0.0294201
ACLY	21658.9	0.162223	0.0525264	3.08841	0.00201232	0.0294991
FKBP4	6620.81	0.183193	0.0594121	3.08343	0.00204627	0.0299619
LFNG	529.548	0.36628	0.11883	3.08238	0.0020535	0.0300328
	76.073	0.899569	0.292139	3.07925	0.00207522	0.0303152
TTC14	3371.82	-0.207233	0.0673401	-3.07741	0.0020881	0.0304679
OAF	348.545	-0.478459	0.155545	-3.07601	0.00209791	0.0305754
CAD	5935.49	0.18591	0.0605242	3.07167	0.00212866	0.030916
CSE1L	6148.44	0.185249	0.0603078	3.07173	0.0021282	0.030916
EML6	309.512	-0.466392	0.151817	-3.07207	0.00212581	0.030916
TGM2	13872.1	0.233439	0.0760133	3.07102	0.00213326	0.030947
ADGRE5	4610.89	-0.195638	0.0637155	-3.0705	0.00213699	0.0309654
DGAT2	1057.56	-0.281334	0.0916481	-3.06972	0.00214261	0.0310111
ENO3	253.041	0.514677	0.167709	3.06888	0.00214866	0.031033
MYORG	242.206	0.523748	0.170668	3.06882	0.00214906	0.031033
RAB5IF	195.147	0.648026	0.211835	3.05911	0.00221998	0.0320203
SAMD9	5780.08	-0.818711	0.267869	-3.05639	0.00224021	0.0322749
AKIP1	3555.56	-0.198542	0.0649681	-3.05598	0.00224323	0.0322814
DNAJC10	10185.5	-0.196459	0.0643173	-3.05452	0.00225419	0.0324021
TMEM106C	2316.46	0.22383	0.0733931	3.04974	0.00229041	0.032885
CDC42EP3	1002.78	0.299834	0.0983877	3.04747	0.00230775	0.0330962
RRM2	1604.98	0.252436	0.082846	3.04704	0.00231104	0.0331056
LMNB1	1746.02	0.237549	0.077981	3.04625	0.00231718	0.0331296
PRR5L	3563.55	0.197614	0.0648736	3.04614	0.00231799	0.0331296
LMO4	2320.49	0.250248	0.0821796	3.04514	0.00232572	0.0332023
PTBP1	9286.82	0.174276	0.0572586	3.04367	0.00233712	0.0333272
NACC1	8789.66	0.186736	0.0613633	3.04312	0.00234142	0.0333506
ERMP1	834.285	-0.300728	0.0989012	-3.04069	0.00236037	0.0335825
PTPN12	4423.4	-0.194468	0.0640175	-3.03772	0.00238374	0.0338766
ATM	3989.11	-0.209875	0.0691024	-3.03715	0.00238825	0.0339023
CASK	2316.87	-0.220438	0.072717	-3.03144	0.00243387	0.0345109
ACSS2	4436.41	0.222617	0.0734826	3.02952	0.0024494	0.034692
FGFR1	2724.66	0.215927	0.0713245	3.02739	0.00246674	0.0348982
PIGG	1924.72	-0.231721	0.0765759	-3.02603	0.00247785	0.0349915
SNHG29	12542.2	0.215768	0.0713069	3.0259	0.0024789	0.0349915
FIBCD1	1567.21	0.282121	0.0932508	3.0254	0.00248302	0.0350103
MAN1B1	11623.4	-0.168594	0.0557477	-3.02423	0.00249266	0.0350719
PTTG1IP	5672.09	0.181627	0.0600581	3.02419	0.00249297	0.0350719
GINS2	427.62	0.390648	0.129353	3.02002	0.00252757	0.0355189
PER3	1336.9	-0.252577	0.0836603	-3.01908	0.00253543	0.0355895
TMEM140	63.7791	-0.978795	0.324295	-3.01822	0.0025426	0.0356504
BTN3A2	4493.6	-0.202592	0.0671342	-3.01772	0.00254684	0.0356699
ZNF322	755.943	-0.321792	0.106731	-3.01497	0.00257001	0.0359143
	960.641	0.289039	0.0958635	3.01512	0.00256882	0.0359143
TRIR	4778.69	0.210151	0.069851	3.00856	0.00262486	0.0365995
MORC3	835.127	-0.296612	0.0985825	-3.00877	0.00262311	0.0365995
ITGB8	484.835	-0.366424	0.121895	-3.00607	0.00264649	0.0368602
TSPO	2142.42	0.243679	0.0810935	3.00491	0.00265658	0.0369597
BNC2	1411.7	-0.274464	0.0913586	-3.00425	0.0026624	0.0369997
PLS3	5718.8	0.215381	0.0717152	3.00328	0.00267088	0.0370765
ARSD	2620.03	-0.2072	0.06912	-2.99768	0.0027204	0.0376134
SNAI1	1948.87	-0.231516	0.0772281	-2.99782	0.00271922	0.0376134
ZNF185	306.506	0.451384	0.150557	2.99809	0.00271676	0.0376134
THSD4	321.147	0.462082	0.154153	2.99756	0.00272153	0.0376134
PMP22	511.102	-0.357486	0.119306	-2.99637	0.0027321	0.0376766
HLA-E	21611.7	-0.453805	0.15145	-2.99641	0.00273178	0.0376766
TES	2900.87	0.20522	0.0685009	2.99587	0.00273664	0.0376978
EFNA1	1448.59	0.247156	0.0825226	2.99501	0.00274433	0.0377623
VEGFA	24306.4	-0.18765	0.0627201	-2.99186	0.00277285	0.0381091
CDCA8	1886.65	0.23854	0.0797377	2.99156	0.0027756	0.0381091
IFITM1	499.659	-1.52939	0.511314	-2.99109	0.00277984	0.0381256
GTPBP6	1614.53	0.239259	0.0800205	2.98997	0.00279008	0.0382244
KDM7A	378.755	-0.426799	0.14278	-2.9892	0.00279712	0.038279
CKS2	1807.45	0.232386	0.0777609	2.98847	0.00280381	0.038329
CDR2L	2055.59	0.220832	0.0739164	2.9876	0.0028118	0.0383964
PDIA5	4742.98	-0.185795	0.0622034	-2.98689	0.00281827	0.038443
FERMT2	2527.81	0.210451	0.0704976	2.98522	0.00283372	0.0386037
TLK2	2949.42	-0.23953	0.0802458	-2.98495	0.0028362	0.0386037
VPS9D1-AS1	206.086	0.550374	0.18444	2.98402	0.00284485	0.0386795
MYBL2	1194.37	0.266675	0.0895352	2.97844	0.00289718	0.0393484
PPP2R3A	1868.51	-0.225007	0.0756036	-2.97615	0.00291894	0.0395585
HSPA1A	1574.6	0.237429	0.0797709	2.97639	0.00291668	0.0395585
DAB2	1167.4	-0.273556	0.0920384	-2.9722	0.00295676	0.0399847
CXCL8	920.017	-0.297443	0.100066	-2.97246	0.00295426	0.0399847
KLF16	1795.58	0.258558	0.0870324	2.97083	0.00296999	0.0401204
MAFF	240.108	0.505133	0.170075	2.97006	0.00297743	0.0401777
SLC16A13	616.975	0.340227	0.114647	2.96759	0.00300143	0.0404291
SOCS3	646.012	-0.344772	0.116183	-2.96748	0.00300249	0.0404291
PLBD2	8004.07	-0.175519	0.0591809	-2.96581	0.00301889	0.0406063
ZDHHC2	525.948	0.386246	0.130412	2.96173	0.00305915	0.0411038
PROCR	471.87	-0.365903	0.123612	-2.96011	0.00307531	0.0412768
PPIL1	1375.51	0.246122	0.0832562	2.9562	0.00311451	0.0417584
PEAK1	3475.73	-0.197848	0.0669426	-2.95548	0.00312179	0.0418113
DHX40	2833.96	-0.202304	0.0685525	-2.95108	0.00316667	0.0423673
EGLN3	395.3	-0.398701	0.135124	-2.95064	0.00317112	0.0423817
MTATP6P1	7706.03	0.188425	0.0639423	2.94679	0.0032109	0.0428677
ATAD3A	1178.14	0.281337	0.0954965	2.94604	0.00321871	0.0429264
MARS1	3913.22	0.193957	0.0658445	2.94568	0.00322245	0.0429307
TFPI	1319.09	-0.247931	0.0841907	-2.94488	0.00323083	0.0429968
FMNL2	3780.6	-0.190589	0.0647298	-2.94437	0.00323609	0.0430212
JUP	663.776	0.33289	0.113077	2.94393	0.0032407	0.0430369
AURKA	4417.18	0.188626	0.0641361	2.94102	0.0032713	0.0433516
GLG1	13508.5	-0.160629	0.0546134	-2.9412	0.00326948	0.0433516
RBMS3	336.936	0.426284	0.145038	2.93913	0.00329135	0.0435713
SLC43A3	393.5	-0.432225	0.147136	-2.93759	0.00330778	0.0436968
TBC1D8	821.683	-0.309543	0.105365	-2.9378	0.00330546	0.0436968
KIFC1	1950.05	0.223153	0.0759831	2.93687	0.00331542	0.0437517
RPS12	10515.6	0.18495	0.0629831	2.9365	0.00331935	0.0437576
ADAM17	5692.69	-0.179489	0.0611765	-2.93396	0.00334668	0.0440717
STAT3	15678.2	-0.15699	0.0535456	-2.93189	0.00336911	0.0443206
CD63	17390.5	-0.157009	0.0535703	-2.9309	0.00337985	0.0444153
SIAE	2054.94	-0.230251	0.0786362	-2.92806	0.00341089	0.0447763
LGSN	847.79	0.288477	0.0985845	2.92619	0.0034314	0.0449986
PCYOX1	10353	-0.177706	0.0607697	-2.92426	0.00345279	0.0452319
LIMS2	130.116	0.667999	0.228491	2.92352	0.00346097	0.0452919
SEMA4B	4004.19	-0.200442	0.0685925	-2.92221	0.00347553	0.045435
TBCEL	1347.09	-0.243685	0.0834034	-2.92177	0.00348051	0.0454529
ACTR1B	1827	0.23204	0.0794279	2.92139	0.00348473	0.0454608
ADAM8	645.607	-0.33195	0.11372	-2.91901	0.00351142	0.0457614
ASNS	633.378	0.323717	0.111042	2.91527	0.00355381	0.0462659
NBR1	9317.14	-0.170626	0.0585668	-2.91335	0.00357577	0.0465036
EIF5A	10762.1	0.165742	0.0569149	2.91211	0.00358994	0.0465449
MFSD12	5491.75	0.180341	0.0619215	2.91241	0.00358651	0.0465449
SNED1	169.089	-0.570635	0.195977	-2.91174	0.00359426	0.0465449
MLKL	673.024	-0.317859	0.109172	-2.91155	0.00359637	0.0465449
TMEM200B	1001.3	0.272845	0.0937144	2.91146	0.00359747	0.0465449
PAQR4	354.87	0.417334	0.143481	2.90863	0.00363019	0.0468716
AHNAK2	2524.84	0.224163	0.0770638	2.9088	0.00362819	0.0468716
GYG2	921.113	0.283033	0.0973271	2.90806	0.0036368	0.0468851
TRIM28	6128.06	0.185564	0.0638139	2.9079	0.0036387	0.0468851
EXT1	5919.31	-0.172288	0.0592609	-2.90728	0.00364588	0.0469294
HYI	840.471	0.295582	0.101878	2.90134	0.00371575	0.0477798
STAG2	5782.66	-0.191129	0.0659598	-2.89766	0.00375963	0.0482544
GABRE	17835.7	0.16013	0.0552654	2.89747	0.00376191	0.0482544
COQ8A	1312.42	-0.251331	0.0867472	-2.89728	0.00376417	0.0482544
LPCAT1	5747.29	-0.190807	0.0659289	-2.89414	0.00380203	0.0486901
ELF1	1376.77	-0.276348	0.095511	-2.89336	0.0038114	0.0487284
SLC22A23	410.388	-0.41318	0.142808	-2.89325	0.00381279	0.0487284
ARHGEF19	1350.15	0.250449	0.0867516	2.88696	0.00388979	0.049662
IRS2	267.334	0.465631	0.16132	2.88639	0.00389688	0.049702
EPHA4	351.679	0.41298	0.143259	2.88274	0.00394229	0.0502302
SLC16A7	1399.48	-0.280983	0.0974975	-2.88196	0.00395214	0.0502538
ALCAM	11698.9	0.20414	0.0708283	2.88218	0.00394937	0.0502538
IDI1	5410.94	0.202894	0.0705593	2.87551	0.00403379	0.0512402
NUTF2	3288.34	0.223727	0.0778297	2.87457	0.00404582	0.051341
MOCOS	6530.55	0.168341	0.0585752	2.87393	0.00405404	0.0513935
PML	6076.26	-0.187569	0.0652888	-2.87291	0.00406705	0.0515064
DDX60	1324.1	-0.693137	0.241354	-2.87187	0.00408052	0.0515731
NSMF	2579.83	0.213486	0.074336	2.87191	0.00407997	0.0515731
WASHC2A	1307.96	-0.256499	0.0894203	-2.86847	0.00412468	0.0520081
DDX58	3085.7	-0.827236	0.288404	-2.86833	0.00412651	0.0520081
PDE4DIP	3882.29	-0.182162	0.0635144	-2.86804	0.0041302	0.0520081
MT1X	207.72	0.531993	0.185496	2.86794	0.00413151	0.0520081
CDK17	1886.45	-0.230602	0.0804382	-2.86682	0.00414621	0.052141
HEATR3	987.623	0.274317	0.0957747	2.86419	0.00418081	0.052471
HNRNPAB	2949.12	0.202542	0.0707141	2.86423	0.00418024	0.052471
SLC43A2	754.677	-0.295802	0.103306	-2.86336	0.00419171	0.0525553
DVL1	2795.93	0.198959	0.0695249	2.86169	0.00421384	0.0527802
ZNF789	993.224	0.2951	0.10318	2.86005	0.00423572	0.0530013
ACVR1B	884.347	-0.283484	0.0991863	-2.85809	0.00426194	0.0532764
CCDC194	174.542	-0.639353	0.223762	-2.85728	0.00427283	0.0533594
AVIL	133.559	-0.627103	0.219736	-2.8539	0.00431867	0.0538783
MAP3K2	3483.2	-0.195315	0.068455	-2.85319	0.00432827	0.0539444
TMEM201	585.671	0.335936	0.117853	2.85047	0.00436552	0.0543548
BRICD5	790.459	0.30159	0.105853	2.84915	0.00438356	0.0545254
WFDC21P	321.908	0.444412	0.156086	2.84723	0.00441009	0.0548012
JCAD	743.124	-0.297254	0.104425	-2.84658	0.00441913	0.0548593
LRG1	190.458	-0.548311	0.192723	-2.84507	0.0044402	0.0550664
CCNB1	2459.28	0.205862	0.0724065	2.84314	0.00446719	0.0552919
FLRT2	1758.74	-0.220544	0.0775705	-2.84314	0.00446714	0.0552919
ASAH1	3909.33	-0.181299	0.0638517	-2.83937	0.00452022	0.0558932
PTEN	3438.8	-0.215564	0.0759428	-2.8385	0.00453258	0.0559909
NF1	3110.73	-0.192103	0.0677146	-2.83696	0.0045546	0.0562077
QPCTL	1861.59	0.232682	0.082059	2.83554	0.00457483	0.0562382
ZDHHC8	2592.91	0.203612	0.0718045	2.83565	0.00457322	0.0562382
ATP5F1E	5666.96	0.172771	0.0609297	2.83558	0.00457432	0.0562382
BAIAP2	670.038	0.313502	0.110562	2.83553	0.00457498	0.0562382
ENO2	2158.65	-0.230938	0.0815069	-2.83335	0.00460626	0.0565674
BZW2	2273.7	0.204026	0.0720599	2.83135	0.00463527	0.0567572
DDX60L	1789.69	-0.903891	0.319187	-2.83185	0.0046279	0.0567572
RPS29	2919.8	0.217163	0.0766938	2.83156	0.00463215	0.0567572
CD99L2	7877.05	-0.169532	0.0599374	-2.82849	0.00467679	0.0571858
BBX	7703.61	-0.184116	0.0650974	-2.82831	0.00467938	0.0571858
C20orf27	942.905	0.304263	0.107666	2.826	0.00471333	0.0575447
TSPAN9	6507.9	-0.171523	0.0607143	-2.82508	0.00472685	0.0576316
OAS2	4172.39	-1.37059	0.485182	-2.82489	0.00472962	0.0576316
DNAJC13	4022.28	-0.189134	0.0669745	-2.82397	0.00474328	0.0576862
PPFIA4	3646.32	-0.197339	0.0698757	-2.82414	0.0047408	0.0576862
SLC13A3	1161.86	-0.280895	0.0995027	-2.82298	0.00475789	0.057808
CYP27B1	162.842	-0.574939	0.20381	-2.82095	0.00478812	0.058119
IRAK1	10827.1	0.164431	0.0583528	2.81788	0.00483424	0.0586222
ERLEC1	4976.52	-0.188137	0.0667775	-2.81737	0.00484191	0.0586586
KIF22	1457.12	0.232896	0.0827027	2.81606	0.00486172	0.0588031
PEX19	2390.46	-0.204167	0.0725036	-2.81596	0.0048632	0.0588031
TKTL1	41393.5	-0.150658	0.0535124	-2.81539	0.00487181	0.0588505
WDFY3	1964.98	-0.219183	0.0778702	-2.81472	0.00488198	0.0589167
CRYBG1	1734.55	-0.228741	0.0813032	-2.81343	0.0049016	0.0589835
ENAH	7540.32	0.179732	0.0638819	2.8135	0.00490048	0.0589835
FOXO6	2428.48	0.214945	0.0763927	2.81368	0.00489779	0.0589835
MED13	4771.8	-0.180772	0.0643046	-2.81118	0.00493597	0.0592836
ZDHHC11B	345.093	-0.423804	0.150744	-2.81142	0.00493234	0.0592836
DEPDC7	417.791	0.401393	0.142829	2.81031	0.00494938	0.0593879
TSPAN6	1985.34	-0.210323	0.0748782	-2.80887	0.00497163	0.0594465
ERBB2	4064.48	0.179296	0.0638234	2.80925	0.00496569	0.0594465
TPM2	10091.4	0.169195	0.0602322	2.80904	0.00496889	0.0594465
FMNL1-DT	2333.18	0.222475	0.0792073	2.80876	0.00497319	0.0594465
LPAR5	418.242	0.370982	0.132169	2.80688	0.00500235	0.0597381
TPM3	13288.6	0.154019	0.0549094	2.80497	0.00503216	0.0600371
SLC11A2	2058.96	0.209151	0.0745777	2.80447	0.00503986	0.0600719
RSRP1	2517.44	-0.199086	0.0710107	-2.80361	0.0050534	0.0601762
PAQR7	879.585	0.272457	0.0972006	2.80304	0.00506238	0.0602261
MTCH1	10054	0.157966	0.0563654	2.80253	0.00507037	0.060264
PLK1	1838.81	0.220516	0.0787061	2.80177	0.00508238	0.0603497
INPP4B	215.487	0.531002	0.189551	2.80137	0.00508867	0.0603673
DENND2A	409.176	-0.366238	0.130812	-2.79973	0.00511454	0.0606169
TOR1AIP1	3892.65	-0.196681	0.0702661	-2.79908	0.00512483	0.0606246
STIM1	5127.91	0.17475	0.0624312	2.79908	0.00512483	0.0606246
PCSK1	435.405	-0.364401	0.130238	-2.79795	0.00514274	0.0607792
TNIK	871.483	-0.277104	0.0990702	-2.79705	0.00515718	0.0608925
PFAS	1736.06	0.229519	0.082072	2.79656	0.005165	0.0609276
NOMO1	8240.31	-0.159467	0.0570391	-2.79574	0.00517804	0.0609661
RAB17	211.4	-0.499148	0.178557	-2.79545	0.00518282	0.0609661
CEP350	3337.27	-0.20285	0.0725571	-2.79573	0.00517825	0.0609661
EXO1	629.639	0.312891	0.111942	2.79511	0.00518826	0.060973
RPS15A	2768.31	0.218045	0.0780962	2.792	0.00523833	0.0615038
SH2D4A	1209.53	0.265711	0.0952071	2.79087	0.00525665	0.0616613
TGFB3	381.172	-0.385244	0.13814	-2.78879	0.00529055	0.0619434
DSTN	7733.51	0.166302	0.05963	2.7889	0.00528875	0.0619434
NLN	825.018	0.289057	0.103713	2.78708	0.0053185	0.0622125
XRN1	2379.68	-0.232638	0.0835063	-2.78587	0.00533836	0.0623868
SNAP25	2496.65	0.197687	0.0710064	2.78407	0.00536809	0.062676
SNTB1	262.713	-0.452479	0.162543	-2.78374	0.00537356	0.0626815
GID8	5224.81	0.176498	0.0634473	2.7818	0.00540587	0.063
KLF9	1009.71	-0.268655	0.0966256	-2.78038	0.00542962	0.0631595
LIMD2	1390.1	-0.285854	0.102809	-2.78044	0.00542858	0.0631595
PKP4	1752.97	0.216768	0.0780017	2.77902	0.00545229	0.0633646
TSPAN4	3782.98	0.196703	0.0708022	2.7782	0.0054661	0.0634664
CDC25A	393.983	0.377481	0.135908	2.77747	0.00547835	0.0635225
KIF18B	1718.18	0.218575	0.0787	2.77731	0.00548105	0.0635225
HEXIM1	5001.56	0.172456	0.0621151	2.77639	0.00549666	0.0636448
C6orf62	11129.7	-0.182042	0.065604	-2.77485	0.00552264	0.0638279
TMEM87B	2810.72	-0.190321	0.0685872	-2.77487	0.00552236	0.0638279
SLC20A1	5780.28	-0.178563	0.0643731	-2.77387	0.00553932	0.0639618
RPS28	12592.3	0.185423	0.0668599	2.77331	0.00554897	0.0640144
FOXA1	364.853	0.400662	0.144568	2.77145	0.00558077	0.0643222
ZNF668	703.882	0.300385	0.108416	2.77068	0.005594	0.0644157
PABPC4	8606.48	0.168709	0.0609051	2.77002	0.00560521	0.0644249
MRPL4	2176.24	0.204427	0.0738051	2.76982	0.00560879	0.0644249
CD151	8710.99	0.194906	0.0703701	2.76974	0.00561019	0.0644249
PTGFRN	8580.95	-0.161509	0.0583241	-2.76916	0.0056201	0.0644798
WDR62	844.01	0.298407	0.107784	2.76856	0.00563039	0.0645389
TEAD1	7704.59	0.166912	0.0603239	2.76694	0.00565855	0.0648025
POMK	273.797	-0.432384	0.156375	-2.76504	0.00569155	0.065121
SKP2	3594.82	0.207279	0.0749873	2.76419	0.00570643	0.0652319
ABLIM1	313.627	-0.418965	0.151614	-2.76336	0.00572099	0.0653389
CTSA	9748.26	-0.16855	0.0610885	-2.75912	0.00579575	0.0660726
HERC6	1630.27	-0.954327	0.345848	-2.75938	0.0057911	0.0660726
NOP56	3927.02	0.187072	0.0678388	2.75759	0.00582286	0.0663215
WDR1	7274.32	0.166289	0.0603238	2.75661	0.00584038	0.0664233
ARHGEF40	2722.86	-0.211647	0.0767894	-2.7562	0.00584766	0.0664233
HCP5	3488.49	-0.186697	0.0677358	-2.75625	0.00584674	0.0664233
P4HA1	20197.8	-0.169788	0.0616497	-2.75408	0.00588579	0.066796
PTPN14	14784.9	-0.165862	0.0602327	-2.75369	0.0058928	0.0668152
FBLN2	26919.4	-0.157979	0.0574281	-2.75089	0.00594328	0.0673015
MCM7	4411.04	0.176359	0.0641135	2.75072	0.0059464	0.0673015
COL6A3	333.182	-0.427722	0.155522	-2.75024	0.00595521	0.0673405
ATAD3B	1193.46	0.242789	0.088289	2.74993	0.00596072	0.0673422
STAG1	3293.65	-0.207521	0.0754945	-2.74882	0.00598103	0.0674503
SAMD9L	1250.75	-0.742581	0.270135	-2.74892	0.00597912	0.0674503
C1RL-AS1	1517.54	-0.225041	0.0819062	-2.74755	0.00600432	0.0676522
GALE	866.333	0.275013	0.100128	2.74662	0.00602127	0.0677217
CHAF1A	2094.69	0.20368	0.0741501	2.74685	0.00601698	0.0677217
MPP3	710.64	0.28862	0.105148	2.7449	0.00605294	0.0680171
ALYREF	863.34	0.282748	0.103047	2.74387	0.00607194	0.0681696
CCDC28A	425.996	-0.365117	0.1331	-2.74318	0.00608472	0.0681912
CHN1	1192.09	-0.249141	0.0908148	-2.74339	0.00608079	0.0681912
TNK2	3616.47	0.211196	0.077011	2.74241	0.00609892	0.0682895
CLMP	11258.2	-0.156222	0.0569951	-2.74097	0.00612572	0.0684675
YOD1	1232.82	0.284111	0.103645	2.74119	0.00612164	0.0684675
PHF3	3802.61	-0.177938	0.064925	-2.74067	0.00613145	0.0684706
SARDH	1388.01	0.234502	0.0857224	2.7356	0.0062266	0.0694714
ACSL1	739.837	-0.294427	0.107644	-2.7352	0.00623415	0.0694939
ZFP30	856.974	0.308901	0.112985	2.734	0.00625697	0.0696394
PATL1	5042.72	-0.170797	0.062473	-2.73393	0.00625829	0.0696394
CASP8	1315.14	-0.229545	0.0840045	-2.73254	0.00628486	0.0698114
NOMO2	3477.97	-0.178253	0.0652306	-2.73265	0.00628264	0.0698114
PLCB3	3079.14	0.184991	0.067736	2.73105	0.00631323	0.0700646
WWC3	2099.56	0.200303	0.0733657	2.73021	0.00632949	0.0701226
CENPI	880.311	0.265623	0.0973837	2.72759	0.00637985	0.0701226
LDB3	185.254	0.528617	0.193792	2.72775	0.00637673	0.0701226
APOL2	1285.58	-0.253467	0.092882	-2.72892	0.00635424	0.0701226
EMILIN2	4031.87	-0.175979	0.0645179	-2.7276	0.00637969	0.0701226
EFR3A	3536.22	-0.193424	0.0708922	-2.72843	0.00636374	0.0701226
CTSS	82.8873	-0.776851	0.284589	-2.72973	0.00633868	0.0701226
PGM2L1	1565.31	0.252312	0.0924608	2.72886	0.00635542	0.0701226
SP3	5764.87	-0.166041	0.0608657	-2.72799	0.00637219	0.0701226
RPL39	8441.58	0.169895	0.0622487	2.7293	0.00634694	0.0701226
	80.102	-0.802046	0.293911	-2.72887	0.0063551	0.0701226
PLEKHG4B	142.846	-0.578704	0.212341	-2.72536	0.00642323	0.0705376
FMR1	2538.03	-0.219171	0.0804723	-2.72357	0.00645815	0.0707973
	933.172	-0.26462	0.0971505	-2.72381	0.00645331	0.0707973
EIF3I	5677.15	0.165404	0.0608185	2.71964	0.00653529	0.0715805
NDUFB7	1741.32	0.232055	0.0853974	2.71736	0.00658059	0.0720139
BOD1L1	2492.01	-0.19798	0.0729093	-2.71542	0.00661911	0.0722513
PPP2R2C	359.427	0.413021	0.152078	2.71585	0.00661054	0.0722513
DMXL1	870.77	-0.287876	0.106025	-2.71516	0.00662432	0.0722513
MICA	2285.92	0.203287	0.07488	2.71484	0.00663087	0.0722513
HLA-C	71736.6	-0.158916	0.0585365	-2.71483	0.00663104	0.0722513
FPGS	2643.08	0.194564	0.0717189	2.71286	0.00667044	0.0726176
L3MBTL3	187.487	-0.501826	0.185132	-2.71064	0.00671533	0.073043
CYB5B	3245.31	0.192726	0.0711119	2.71018	0.00672467	0.0730582
CNKSR3	448.485	-0.34578	0.127594	-2.71	0.00672836	0.0730582
CAP2	1580.34	0.217114	0.0802307	2.70612	0.00680741	0.0736999
ADAM19	1923.95	0.20729	0.0766021	2.70606	0.00680859	0.0736999
CCNA2	1097.15	0.245713	0.090791	2.70636	0.00680255	0.0736999
RMND1	497.128	0.334468	0.123605	2.70595	0.00681092	0.0736999
ZFP36L2	1307.16	-0.231818	0.0856834	-2.70552	0.00681965	0.0737309
ITGA5	15525.6	-0.145234	0.0536896	-2.70507	0.00682892	0.0737676
BIRC3	317.231	-0.399631	0.147903	-2.70197	0.00689296	0.0743954
NT5C3A	748.801	-0.304829	0.112891	-2.70019	0.00692991	0.07473
PRRC2C	10328.5	-0.153538	0.0568707	-2.69977	0.00693865	0.0747471
SERINC3	8491.43	-0.155843	0.0577294	-2.69955	0.00694339	0.0747471
RIN3	782.888	0.279095	0.103418	2.69871	0.00696085	0.0748708
ZNF367	423.071	0.358771	0.133024	2.69704	0.00699594	0.075184
STK38	3130.34	0.190675	0.0707264	2.69595	0.00701883	0.0753067
IL7R	6113.59	-0.173502	0.0643572	-2.69592	0.00701936	0.0753067
RPL38	10273.2	0.216533	0.0803404	2.6952	0.00703472	0.0754072
NCLN	6265.06	0.162304	0.0602823	2.6924	0.00709406	0.0759157
LMNA	16239.9	0.146198	0.0543004	2.69239	0.00709424	0.0759157
RPL35	25365.7	0.151027	0.0561011	2.69204	0.00710158	0.0759295
EMD	2559.79	0.200889	0.0746631	2.69061	0.00713208	0.0761908
IER2	3315.28	0.190582	0.070995	2.68444	0.00726514	0.0775463
HAS2	2423.38	0.194884	0.0726177	2.6837	0.00728114	0.0776511
TRIM24	5756.18	-0.160426	0.0597878	-2.68326	0.00729081	0.0776751
ZNF350	1564.74	-0.234606	0.0874407	-2.68303	0.00729576	0.0776751
PARP10	4480.46	-0.45585	0.169951	-2.68224	0.00731309	0.0777937
PITX1	1273.28	0.299923	0.111841	2.68168	0.00732526	0.0778572
INTS6	2029.32	-0.197865	0.0738116	-2.68067	0.00734747	0.0780272
MVK	2337.72	0.196952	0.0734843	2.68019	0.00735815	0.0780747
XYLT1	178.596	-0.519546	0.193884	-2.67968	0.00736919	0.0781056
CCN3	142.114	-0.577118	0.215384	-2.67949	0.0073735	0.0781056
ROMO1	1905.73	0.207663	0.0775284	2.67854	0.0073943	0.07826
HNRNPA0	3649.01	0.172828	0.0645413	2.67779	0.00741091	0.0783698
EPHB2	1843.28	0.204977	0.0765861	2.67642	0.00744136	0.0785299
CALCOCO2	3621.78	-0.173278	0.064735	-2.67672	0.00743464	0.0785299
SGMS2	1418.96	0.240105	0.0897166	2.67626	0.00744481	0.0785299
KIZ	969.527	-0.250515	0.0936194	-2.67589	0.00745317	0.0785522
BCL2L13	2101.52	-0.20023	0.0748642	-2.67458	0.0074824	0.078756
BNIP3L	4779.68	-0.179573	0.0671436	-2.67446	0.00748505	0.078756
RGL2	3693.29	-0.176706	0.0660835	-2.67398	0.00749567	0.0788018
DIAPH3	619.308	0.312669	0.116944	2.67367	0.00750267	0.0788094
CTSF	824.98	-0.278034	0.10401	-2.67314	0.00751456	0.0788683
SLC25A39	8733.36	0.166239	0.0622191	2.67184	0.00754364	0.0789757
KCNN4	628.838	0.31283	0.11708	2.67194	0.0075414	0.0789757
TAP1	7689.18	-0.413191	0.15464	-2.67195	0.00754115	0.0789757
CHST15	2219.19	-0.19296	0.072236	-2.67124	0.00755712	0.0790509
SQLE	3079.56	0.194846	0.0729822	2.66978	0.00759007	0.0793295
LPCAT3	2893.65	-0.190076	0.071207	-2.66935	0.00759989	0.0793661
IFI44	4449.24	-0.73749	0.276461	-2.66761	0.00763925	0.0797109
DTX2	1319.53	0.224386	0.0841463	2.66662	0.0076619	0.0798809
PCLAF	281.33	0.431084	0.161718	2.66566	0.00768371	0.0800419
FAM210B	1668.82	-0.214308	0.0804375	-2.66428	0.00771537	0.0802533
CALM3	5289.64	0.164119	0.0616011	2.66422	0.00771679	0.0802533
TRAF3IP2	987.536	-0.258202	0.0969943	-2.66204	0.00776693	0.0806018
USB1	4165.13	0.169493	0.0636666	2.66221	0.00776304	0.0806018
PLCD3	2239.46	0.225805	0.0848276	2.66192	0.00776955	0.0806018
ATP6V1C1	3346.22	-0.173977	0.0653911	-2.66056	0.00780118	0.0808633
HGH1	1007.36	0.265224	0.0997604	2.65861	0.0078463	0.0811969
MYO19	4477.79	0.174533	0.065648	2.65862	0.00784617	0.0811969
P2RY6	137.81	0.580946	0.21858	2.65782	0.00786481	0.0813215
TAOK1	4937.09	-0.180947	0.0681141	-2.65653	0.00789497	0.0815322
UCKL1-AS1	168.045	0.525021	0.197644	2.65639	0.00789817	0.0815322
DOCK5	1773.85	0.212429	0.0800394	2.65405	0.00795312	0.0820321
CRIP2	2866.34	0.191066	0.0720139	2.65318	0.00797371	0.082177
CASZ1	224.676	0.454884	0.171528	2.65195	0.00800282	0.0824094
FTH1P10	83.9429	-0.762612	0.287631	-2.65136	0.00801694	0.0824871
LDHB	6907.63	0.156379	0.0590176	2.6497	0.00805638	0.0827574
BAZ2B	1589.22	-0.210713	0.07952	-2.64981	0.00805375	0.0827574
PDPR	5132.86	-0.164151	0.0619951	-2.6478	0.00810176	0.0831107
PARP14	9736.32	-0.81658	0.30841	-2.64771	0.00810401	0.0831107
GANAB	42295.2	-0.137837	0.0520793	-2.64667	0.00812892	0.0832982
HOMER3	604.379	0.298827	0.112947	2.64573	0.00815159	0.0833266
FOXP1	4412.87	0.166544	0.0629401	2.64607	0.00814319	0.0833266
RPLP1	31056.9	0.184801	0.0698475	2.64577	0.00815053	0.0833266
GRN	32042	-0.162887	0.0616025	-2.64416	0.00818941	0.0836452
SPAG5	2543.47	0.198441	0.0751392	2.64097	0.00826687	0.0843677
ANTKMT	453.713	0.358986	0.136079	2.63807	0.00833793	0.0850238
WSB1	8815.25	-0.156254	0.0592707	-2.63628	0.00838206	0.0854046
PLCD4	308.193	-0.401334	0.152288	-2.63536	0.00840483	0.0855671
SMCR8	1484.01	-0.218694	0.0830492	-2.63331	0.00845573	0.0860156
SLC7A7	204.553	-0.477637	0.181669	-2.62917	0.00855946	0.0870005
PCSK9	4680.03	0.174426	0.0663534	2.62874	0.0085703	0.0870402
MANBA	1819.59	-0.212318	0.0807849	-2.6282	0.00858392	0.0871081
RPLP0P6	301.68	0.514244	0.196012	2.62353	0.00870238	0.0882389
PCDHGC3	495.087	-0.333653	0.127224	-2.62257	0.00872703	0.0884175
AZIN2	997.074	0.256	0.0976426	2.62181	0.00874646	0.08845
HDGFL3	2912.73	-0.194796	0.0742896	-2.62211	0.00873868	0.08845
ZHX2	394.61	-0.349314	0.133244	-2.62162	0.00875136	0.08845
RAMP1	1350.53	0.246436	0.0940208	2.62108	0.00876519	0.0884527
DLG4	750.352	-0.28627	0.109219	-2.62106	0.00876571	0.0884527
RHOT1	2070.65	-0.192375	0.0734376	-2.61957	0.00880398	0.0887675
WEE1	1989.79	0.195028	0.0744863	2.61831	0.00883653	0.0890243
TPM4	41829.5	0.138796	0.0530242	2.61759	0.00885526	0.0891415
AURKB	968.604	0.262213	0.100213	2.61655	0.00888228	0.089342
RPL32	14100.3	0.162444	0.0620935	2.61612	0.00889344	0.0893826
DAZAP1	3380.19	0.173232	0.0662242	2.61584	0.00890084	0.0893855
VPS13B	1982.01	-0.198788	0.0760159	-2.61509	0.00892036	0.0894386
CASP1	173.769	-0.512016	0.195776	-2.61532	0.00891439	0.0894386
	411.461	-0.34078	0.13033	-2.61475	0.00892925	0.0894563
SRF	3916.19	0.195418	0.0747529	2.61419	0.00894402	0.0895328
LARP7	1028.1	-0.242408	0.0928358	-2.61115	0.00902381	0.0902348
	247.941	-0.439933	0.168494	-2.61097	0.0090285	0.0902348
REEP4	746.368	0.282421	0.108223	2.60961	0.00906452	0.0905227
FMNL1	13403.6	0.158833	0.0608746	2.60919	0.00907581	0.0905635
TUT7	1991.44	-0.198192	0.0759921	-2.60806	0.00910572	0.0907898
ABCA7	3052.09	0.194374	0.0745452	2.60746	0.00912167	0.0908047
RPL13A	32630.7	0.168715	0.0647015	2.60759	0.00911825	0.0908047
	2010.39	-0.223494	0.0857291	-2.60698	0.00913447	0.0908601
PUS1	761.907	0.27484	0.105447	2.60643	0.00914917	0.0909343
CCDC85C	871.042	0.269712	0.103528	2.60521	0.00918183	0.0911868
FBXO9	2818.91	-0.187403	0.0719498	-2.60464	0.0091971	0.0912663
HLX	390.937	-0.348756	0.13393	-2.60402	0.00921375	0.0913292
RPL30	21803.5	0.162681	0.062479	2.60377	0.00922038	0.0913292
ZNF704	402.561	0.345765	0.132803	2.60359	0.00922524	0.0913292
RANBP1	1948.29	0.199635	0.0767201	2.60213	0.00926479	0.0915044
TET2	1102.41	-0.237691	0.0913309	-2.60253	0.00925386	0.0915044
KCNQ1OT1	1271.25	-0.275394	0.105827	-2.60229	0.00926023	0.0915044
NFIL3	4187.86	-0.177067	0.0680734	-2.60112	0.00929212	0.0917022
RPL18	12699.9	0.186089	0.07156	2.60046	0.0093099	0.0918056
POLE	2822.38	0.184853	0.0711452	2.59825	0.00936992	0.0923249
SRSF3	5914.34	0.161959	0.0623506	2.59755	0.00938927	0.0923863
HACD1	1706.28	0.203016	0.0781586	2.59749	0.00939086	0.0923863
GLIS3	705.652	-0.27909	0.107621	-2.59327	0.00950669	0.0934527
HLTF	5095.72	-0.163348	0.0630506	-2.59075	0.00957682	0.0940685
ASH1L	5254.04	-0.164686	0.063597	-2.58952	0.00961103	0.0941102
SELENBP1	115.163	-0.622212	0.240274	-2.58959	0.00960911	0.0941102
BEND6	881.55	-0.249453	0.0963308	-2.58954	0.00961031	0.0941102
VMA21	3450.21	0.200598	0.0774526	2.58995	0.00959894	0.0941102
ROR1	551.633	0.318933	0.123196	2.58882	0.00963042	0.0942266
SLC17A9	928.291	0.251392	0.097159	2.58743	0.00966935	0.0945338
PORCN	897.296	0.254631	0.098469	2.5859	0.00971263	0.0946624
REEP6	165.523	-0.508352	0.196572	-2.58608	0.00970732	0.0946624
PIMREG	587.533	0.301135	0.116443	2.58612	0.0097062	0.0946624
IMPA2	6580.44	0.162263	0.062747	2.58599	0.00970986	0.0946624
SOCS6	2247.17	0.221007	0.0854821	2.58542	0.00972618	0.094721
PHB1	4026.64	0.164389	0.0637175	2.57996	0.00988107	0.0961548
CYTH3	1454.93	0.211753	0.0820855	2.57967	0.00988958	0.0961631
RPL26L1-AS1	66.7039	0.819837	0.317914	2.5788	0.00991446	0.0963305
CCL28	779.92	-0.264665	0.102671	-2.5778	0.00994312	0.0964818
FGD6	2128.5	-0.202205	0.0784433	-2.57772	0.00994539	0.0964818
MSC-AS1	739.875	-0.283325	0.109952	-2.57681	0.00997181	0.0966634
COCH	1396.97	-0.219881	0.0853412	-2.57649	0.00998092	0.0966771
ASF1B	1145.05	0.234654	0.0910882	2.57612	0.00999159	0.096706
ARFGEF2	6736.89	-0.154546	0.0600146	-2.57515	0.0100198	0.096904
PDE4B	7643.13	-0.149768	0.0581799	-2.57422	0.0100466	0.0970886
CUL2	1920.12	-0.193984	0.0754104	-2.57238	0.0101002	0.097532
PIKFYVE	1874.74	-0.200662	0.0780397	-2.57128	0.0101323	0.0977662
CD164	6731.7	-0.20282	0.0788961	-2.57072	0.0101487	0.0977662
GJB2	76.9647	-0.732615	0.285008	-2.5705	0.0101551	0.0977662
	499.795	-0.327575	0.127437	-2.57049	0.0101556	0.0977662
ING4	1217.74	-0.244524	0.0952604	-2.5669	0.0102613	0.098708
SNHG8	684.743	0.273226	0.106483	2.56591	0.0102906	0.0989146
PCNX3	5533.46	0.16097	0.0628087	2.56287	0.0103811	0.0997082
MCM2	3096.4	0.177525	0.0692869	2.56217	0.0104021	0.0997365
CAV2	2883.78	0.224047	0.0874375	2.56237	0.010396	0.0997365
POP7	676.172	0.292011	0.113979	2.56197	0.0104079	0.0997365
GPR176	2029.01	-0.210407	0.0821793	-2.56035	0.0104568	0.100055
MCFD2	7140.4	-0.14788	0.0577582	-2.56034	0.0104571	0.100055
WDR90	1949.17	0.216455	0.0845757	2.55931	0.0104881	0.100276
ANKRD13A	1455.2	-0.208882	0.0816298	-2.55889	0.0105006	0.100281
ZNF436	466.213	-0.315661	0.12339	-2.55823	0.0105206	0.100281
IER5	1873.44	0.212889	0.0832051	2.55861	0.0105093	0.100281
BPTF	3889.44	-0.16324	0.0638057	-2.55839	0.0105159	0.100281
SEL1L	5323.26	-0.154642	0.060465	-2.55755	0.0105413	0.100326
ADARB1	2370.73	0.201766	0.0788862	2.55768	0.0105374	0.100326
MB21D2	438.273	0.333885	0.130596	2.55663	0.0105692	0.100515
PITPNM3	848.018	0.27107	0.106131	2.55411	0.010646	0.101169
BCL2L1	1902.16	0.195867	0.076709	2.55338	0.0106682	0.101278
	405.231	0.364298	0.142682	2.55321	0.0106735	0.101278
PEG10	7317.96	0.18868	0.0739354	2.55196	0.0107118	0.101564
CLK4	694.296	-0.268598	0.105302	-2.55073	0.0107497	0.101846
HSD17B12	4443.12	0.176294	0.0691368	2.54993	0.0107743	0.101926
PCMTD1	2050.17	-0.22749	0.0892055	-2.55018	0.0107669	0.101926
TFEB	460.817	-0.35153	0.137993	-2.54745	0.0108514	0.102578
RAB11FIP1	867.863	0.252717	0.0992962	2.54508	0.0109251	0.103197
CFAP410	421.503	0.34255	0.134683	2.54338	0.0109785	0.103623
ARL2	509.413	0.306411	0.120568	2.54141	0.0110407	0.104133
MET	3627.41	0.177544	0.0698772	2.5408	0.0110599	0.104235
TNFSF9	246.558	0.422937	0.166493	2.54027	0.0110767	0.104316
SYTL4	315.469	-0.374247	0.147432	-2.53843	0.011135	0.104786
ATP5MG	3323.68	0.19028	0.0749729	2.53799	0.0111492	0.104841
MDK	6361.11	-0.162029	0.0638787	-2.53651	0.0111964	0.105206
ME1	4385.37	-0.171728	0.0677982	-2.53293	0.0113113	0.106206
TPD52L1	558.532	-0.294487	0.11637	-2.53061	0.0113864	0.106832
HMGB3	4915.58	-0.16795	0.0663955	-2.52953	0.0114214	0.107019
RALY	3623.32	0.168068	0.066444	2.52947	0.0114235	0.107019
CPD	11563.7	-0.146701	0.0580255	-2.52822	0.0114643	0.107322
GFOD1	717.732	0.270098	0.106897	2.52671	0.0115137	0.107704
POM121L9P	279.231	-0.392062	0.155187	-2.52638	0.0115245	0.107725
ELOVL1	2799.73	0.195957	0.0775741	2.52606	0.0115349	0.107742
CYLD	3085.97	-0.201576	0.0798664	-2.52391	0.0116058	0.108324
TRIP12	11050.1	-0.154615	0.061268	-2.52359	0.0116163	0.108341
CYP51A1	617.576	0.287306	0.114039	2.51937	0.0117565	0.109324
KDM5A	4421.66	-0.162394	0.0644545	-2.51952	0.0117516	0.109324
CENPM	148.22	0.537791	0.213409	2.52	0.0117354	0.109324
ADAM15	5017.41	0.171124	0.0679229	2.51938	0.011756	0.109324
ARHGAP31	2194.87	0.185806	0.0737769	2.51848	0.0117862	0.109438
GPR39	426.268	0.33549	0.133203	2.51864	0.0117808	0.109438
ND6	1170.75	0.272592	0.108276	2.51758	0.0118165	0.109639
FAM171A2	343.528	0.384622	0.15281	2.517	0.011836	0.109738
TOMM40	2179.48	0.185364	0.0736615	2.51644	0.0118548	0.109832
SNHG5	3280	0.20268	0.0805587	2.51593	0.011872	0.10991
USP54	602.988	-0.292725	0.116383	-2.51518	0.0118972	0.110062
FCHO1	637.979	0.277936	0.110519	2.51483	0.0119089	0.110089
FBL	1951.19	0.211346	0.0840631	2.51414	0.0119323	0.110225
NCEH1	935.65	0.241039	0.0959086	2.51321	0.0119638	0.110434
OAS1	2831.52	-1.08566	0.432421	-2.51066	0.0120506	0.111154
RPS13	10422.5	0.146551	0.0583962	2.5096	0.0120869	0.111338
GON4L	2581.21	-0.177604	0.0707709	-2.50956	0.0120883	0.111338
PPT1	6454.1	-0.149247	0.0594872	-2.50889	0.0121111	0.111385
PHYKPL	676.307	-0.283507	0.112991	-2.50912	0.0121032	0.111385
VPS13C	1521.53	-0.23462	0.0935313	-2.50846	0.0121259	0.111439
CPT1A	813.889	-0.253156	0.100945	-2.50785	0.0121467	0.11147
USP18	404.926	-0.947695	0.377892	-2.50784	0.012147	0.11147
RAI14	6426.44	0.153939	0.0613971	2.50727	0.0121667	0.111488
PUS10	168.698	-0.48814	0.194688	-2.5073	0.0121657	0.111488
FAM110A	371.107	0.345582	0.137871	2.50656	0.0121913	0.111632
FEN1	1779.97	0.194476	0.0777033	2.5028	0.0123214	0.112741
IFI35	2345.52	-0.740679	0.296034	-2.50201	0.0123492	0.112913
FGF2	2421.24	0.197441	0.0789551	2.50067	0.0123958	0.113092
ZC3H12D	184.85	0.474009	0.189544	2.50079	0.0123915	0.113092
MPV17L2	722.535	0.268172	0.107221	2.50112	0.0123801	0.113092
REC8	750.743	-0.272355	0.108968	-2.49941	0.01244	0.113249
SEC14L1	4848.08	-0.160474	0.0642006	-2.49958	0.0124342	0.113249
CD47	8517.85	-0.154919	0.0619724	-2.4998	0.0124262	0.113249
NUBP2	1720.08	0.199572	0.0798903	2.49808	0.0124869	0.113552
RPL23	23320	0.188395	0.0754197	2.49795	0.0124914	0.113552
PCED1A	1626.99	-0.224971	0.0901161	-2.49646	0.0125441	0.113949
	333.41	0.374366	0.149986	2.496	0.0125602	0.114013
TRIP6	4131.41	0.160256	0.0642351	2.49484	0.0126013	0.114303
ECE2	620.529	0.278315	0.111573	2.49445	0.0126152	0.114322
CEP78	1199.44	0.219763	0.088107	2.49427	0.0126216	0.114322
GLMP	595.544	-0.295768	0.11864	-2.49299	0.0126672	0.114653
COSMOC	1197.53	0.221315	0.0888088	2.49204	0.0127011	0.114877
ELF2	1305.99	-0.217263	0.0872324	-2.49062	0.0127521	0.115255
RPS7	16036	0.146613	0.0588743	2.49028	0.0127643	0.115283
FAM20C	1070.73	-0.239254	0.0960954	-2.48976	0.0127831	0.115369
CTNNAL1	2000.94	0.186001	0.0747165	2.48942	0.0127952	0.115396
JAK2	404.806	-0.336111	0.13506	-2.48861	0.0128243	0.115575
MTMR2	3160.8	0.171478	0.0689174	2.48817	0.0128402	0.115636
DDX54	3306.87	0.167738	0.0674277	2.48768	0.0128581	0.115714
SNHG12	466.434	0.337865	0.13588	2.48649	0.012901	0.116017
TRAP1	1678.73	0.196753	0.079219	2.48367	0.0130038	0.116857
MYCBP2	1699.48	-0.210163	0.0846285	-2.48336	0.013015	0.116875
DENND5A	6692.64	-0.146272	0.058909	-2.48302	0.0130274	0.116902
CXCL1	13364.5	-0.146972	0.0592308	-2.48135	0.0130885	0.117367
TFPI2	3761.97	-0.171952	0.069329	-2.48023	0.0131299	0.117654
QKI	6272.43	-0.177838	0.071726	-2.47941	0.0131601	0.117841
MOV10	8431.88	-0.141219	0.0569794	-2.47842	0.0131965	0.118082
NAPA	1464.27	-0.206595	0.0834016	-2.47711	0.013245	0.118432
RAD54L	753.817	0.260122	0.10505	2.47617	0.01328	0.11851
PHGDH	401.209	0.337116	0.136147	2.47612	0.0132821	0.11851
GUSBP1	718.548	-0.263247	0.106313	-2.47615	0.0132806	0.11851
H2BC12	1019.35	-0.243766	0.0985003	-2.47478	0.0133319	0.11887
PCDHAC1	110.273	-0.587193	0.237459	-2.47282	0.0134051	0.119438
PLOD2	111259	0.179492	0.0726191	2.4717	0.0134473	0.119645
PBX2	3840.32	-0.163572	0.0661759	-2.47178	0.0134441	0.119645
BDKRB2	1539.15	-0.20449	0.0827674	-2.47065	0.0134866	0.11991
LASP1	20017.6	0.132288	0.0535646	2.46969	0.0135229	0.120147
DNER	295.572	-0.393293	0.159287	-2.46908	0.013546	0.120239
UBA52	13059.2	0.154839	0.0627154	2.46891	0.0135524	0.120239
TAPBPL	840.126	-0.257287	0.104312	-2.46652	0.0136434	0.120961
SLC39A3	317.828	0.389818	0.158079	2.46597	0.0136642	0.12106
SLC39A10	3841.01	0.172272	0.0698711	2.46557	0.0136796	0.121112
APOBEC3F	352.933	-0.34732	0.140922	-2.46462	0.0137157	0.121345
CCNB2	910.503	0.235608	0.095621	2.46397	0.0137407	0.121481
BEGAIN	284.234	-0.383084	0.155536	-2.46299	0.0137782	0.121727
SETD2	3264.07	-0.16763	0.0680854	-2.46206	0.0138142	0.121959
PYCR3	774.036	0.265048	0.107665	2.46177	0.0138252	0.12197
LOC105371795	284.538	0.395187	0.160683	2.45942	0.0139161	0.122686
LOX	8382.82	-0.148824	0.0605383	-2.45835	0.0139578	0.122968
ARNTL	1214.27	0.22269	0.0906157	2.45751	0.0139902	0.123167
CERK	1156.1	0.261282	0.106423	2.45513	0.0140834	0.1239
PTPRN	13414.4	0.151158	0.0615892	2.4543	0.0141161	0.124101
SEMA3C	6035.99	0.174246	0.0710624	2.45202	0.0142058	0.124803
RIPK1	2563.32	-0.18339	0.0748006	-2.45172	0.0142177	0.12482
NT5C2	2062.91	-0.181117	0.0738852	-2.45134	0.0142327	0.124864
BEX3	3303.36	-0.166923	0.0681431	-2.44959	0.014302	0.125348
FZD8	188.687	0.485026	0.198018	2.4494	0.0143094	0.125348
TET3	2306.99	-0.176747	0.0721656	-2.44919	0.0143178	0.125348
PRR16	105.715	0.628907	0.256812	2.4489	0.0143294	0.125362
TNFSF14	332.53	-0.38854	0.158777	-2.44708	0.0144021	0.125892
MROH6	757.732	0.287911	0.117665	2.44688	0.01441	0.125892
SPDL1	1133.56	0.226166	0.0924417	2.44658	0.0144219	0.125909
CTH	1121.32	0.259897	0.106253	2.44601	0.0144445	0.126018
JAG2	240.779	0.411475	0.168408	2.44333	0.0145526	0.126873
SLC44A1	7778.38	-0.148693	0.060873	-2.44267	0.0145789	0.126926
ZFYVE21	622.998	0.273959	0.112149	2.44282	0.0145731	0.126926
HELZ2	12417.6	-0.665548	0.272583	-2.44164	0.0146208	0.127203
MPRIP	7584.55	0.146075	0.0598418	2.44102	0.0146458	0.127332
IRF7	3099.89	-0.614979	0.252028	-2.44012	0.0146823	0.127561
OS9	20548.7	-0.130254	0.0534013	-2.43916	0.0147215	0.127813
CRYBG3	2972.35	-0.188638	0.0773675	-2.43821	0.0147604	0.128039
MX1	8408.56	-1.18827	0.487391	-2.43802	0.0147679	0.128039
ZNF292	1741.92	-0.201015	0.0824882	-2.43689	0.0148141	0.128351
PDIA3	44460.4	-0.143834	0.0590941	-2.43399	0.0149334	0.129296
SAC3D1	496.725	0.30362	0.124762	2.43359	0.0149499	0.129349
UCK2	2972.51	0.163798	0.0673862	2.43073	0.0150685	0.130286
	155.11	0.516266	0.21242	2.4304	0.0150821	0.130314
FANCG	821.273	0.251276	0.103424	2.42957	0.0151165	0.130522
RPL22	5884.85	0.156498	0.0644516	2.42815	0.0151761	0.130767
	511.691	0.302865	0.124719	2.42838	0.0151663	0.130767
	113.493	-0.59717	0.245933	-2.42818	0.0151747	0.130767
PAX8	494.046	0.312213	0.128644	2.42696	0.015226	0.131016
BRD4	8696.76	-0.155692	0.0641473	-2.4271	0.01522	0.131016
PA2G4	2260.91	0.176326	0.0726882	2.42578	0.0152754	0.131352
BTN2A1	2377.12	-0.192959	0.0795875	-2.42448	0.0153302	0.131643
APC	623.119	-0.283795	0.117043	-2.42471	0.0153206	0.131643
RPL37	28281.9	0.153267	0.0632307	2.42393	0.0153536	0.131754
PPRC1	2586.42	0.175101	0.0722461	2.42367	0.0153646	0.131758
DNAAF5	1686.91	0.19582	0.0808117	2.42317	0.0153859	0.131851
GRAMD1A	2505.13	0.205959	0.0850915	2.42044	0.0155015	0.132751
RAB3IL1	237.304	-0.409599	0.169358	-2.41853	0.0155832	0.133359
KTN1	10782.1	-0.147572	0.0610244	-2.41825	0.0155955	0.133374
RIOX2	1977.63	0.194644	0.0805101	2.41764	0.0156216	0.133506
STIL	2063.7	0.184018	0.076141	2.41681	0.0156573	0.13372
BABAM2	1113.41	0.229391	0.094953	2.41583	0.0156993	0.133897
FJX1	185.171	0.50295	0.208176	2.41599	0.0156926	0.133897
RBBP6	3892.56	-0.154378	0.0639584	-2.41372	0.0157905	0.134492
ENPEP	139.708	-0.517319	0.214304	-2.41395	0.0157805	0.134492
SLC46A1	2835.79	0.165503	0.0686002	2.41257	0.0158403	0.134583
C1QBP	1707.52	0.188264	0.0780149	2.41318	0.0158141	0.134583
PSMC3IP	648.742	0.262314	0.108732	2.41249	0.015844	0.134583
TBC1D4	1879.98	-0.182528	0.0756476	-2.41287	0.0158273	0.134583
IDH2	2834.76	0.18926	0.0785006	2.41093	0.0159118	0.135068
LAPTM4A	12852.8	-0.13246	0.0549575	-2.41022	0.0159429	0.135153
ZFPM1	261.068	0.42008	0.174292	2.41021	0.0159434	0.135153
TAP2	1267.49	-0.22926	0.095153	-2.40939	0.0159793	0.135275
USP51	426.258	-0.309024	0.128258	-2.40939	0.0159792	0.135275
PRXL2B	800.467	0.245935	0.102103	2.40871	0.0160092	0.135437
CFD	167.548	-0.489657	0.203326	-2.40823	0.0160301	0.135522
TEAD2	1963.56	-0.180071	0.0747927	-2.40759	0.016058	0.135667
TUBB2A	743.506	0.262038	0.108895	2.40633	0.0161138	0.136046
ABHD5	282.152	-0.373625	0.155291	-2.40597	0.0161294	0.136087
ACP2	1606.82	-0.19137	0.0795497	-2.40567	0.0161428	0.136109
MCM4	5072.08	0.146405	0.0608863	2.40457	0.0161917	0.136338
SDHAP3	311.892	-0.358083	0.148907	-2.40474	0.0161839	0.136338
RRP12	1012.55	0.223648	0.0930291	2.40406	0.016214	0.136434
PGAP1	693.037	-0.262529	0.109347	-2.40087	0.0163563	0.13754
ASAP2	1760.93	0.186535	0.0777251	2.39993	0.016398	0.137798
TNS2	4916.4	-0.156608	0.0652884	-2.39872	0.0164527	0.138165
CTNNB1	10877	0.133379	0.0556123	2.39837	0.0164683	0.138167
NPIPB5	271.74	-0.394767	0.164608	-2.39822	0.0164749	0.138167
MACF1	7384.22	0.138817	0.0579011	2.39748	0.0165083	0.138262
YDJC	376.294	0.339521	0.141612	2.39755	0.0165053	0.138262
RASA3	2410.98	-0.169747	0.0708493	-2.39588	0.0165804	0.138774
HSPD1	12262.7	0.153037	0.0638833	2.39557	0.0165945	0.138799
CEP295	941.865	-0.2311	0.0964865	-2.39516	0.0166132	0.138864
SLC12A6	829.774	-0.236425	0.0987826	-2.39339	0.0166934	0.139349
ADD3	2360.72	-0.184847	0.0772287	-2.3935	0.0166885	0.139349
AKAP9	2442.17	-0.200187	0.0836547	-2.39301	0.0167107	0.1394
RCC1	873.319	0.234665	0.0980865	2.39243	0.0167372	0.139529
NCAPG	881.768	0.236166	0.0987636	2.39123	0.0167922	0.139894
	299.721	0.378426	0.158318	2.39029	0.0168353	0.14016
GATD1	2478.6	0.174142	0.0728874	2.38919	0.0168857	0.140486
RFC3	366.657	0.331306	0.138726	2.38821	0.0169306	0.140581
WRAP53	424.677	0.323375	0.135383	2.3886	0.0169125	0.140581
PPP1R16A	1909.5	0.216915	0.0908241	2.3883	0.0169265	0.140581
FDX1	660.677	0.259332	0.108664	2.38655	0.0170075	0.141037
	433.268	-0.308785	0.129386	-2.38654	0.017008	0.141037
PAWR	2529.65	0.220976	0.0926181	2.38589	0.0170381	0.1411
MRTFB	2108.89	-0.176764	0.0740857	-2.38594	0.0170357	0.1411
XRCC2	763.854	0.242943	0.101838	2.38557	0.0170525	0.141127
ASS1	15233.2	-0.133334	0.0559516	-2.38303	0.0171707	0.142011
RUNX3	2144.02	-0.2029	0.0852094	-2.38119	0.0172569	0.142537
HHAT	159.512	0.484064	0.203286	2.3812	0.0172562	0.142537
SDF2L1	389.77	0.324084	0.136134	2.38063	0.0172831	0.142659
PPWD1	1013.09	-0.218307	0.0917859	-2.37844	0.0173863	0.143043
PTGFR	371.129	-0.33026	0.138841	-2.37869	0.0173744	0.143043
ZWINT	857.863	0.2485	0.104481	2.37843	0.0173866	0.143043
H2BC5	445.51	-0.314422	0.132186	-2.37863	0.0173773	0.143043
MYO1C	12275.8	0.134504	0.0565305	2.37932	0.0173448	0.143043
MCM3	4878.27	0.14874	0.0625649	2.37737	0.0174366	0.143361
ERP29	5584.8	-0.160105	0.0674223	-2.37466	0.0175653	0.144324
RNF41	1388.58	0.198257	0.083497	2.37442	0.0175766	0.144324
RPSA	23373.8	0.182882	0.0770591	2.37327	0.0176315	0.14468
HMBS	1106.83	0.220347	0.0928551	2.37302	0.0176434	0.144683
CEP170B	4473.19	0.150328	0.0634042	2.37094	0.0177428	0.145403
UBE2F	528.379	0.295257	0.124599	2.36965	0.0178051	0.145818
PIEZO1	17788	-0.148893	0.0628844	-2.36772	0.017898	0.146334
CAV1	15456.8	0.148783	0.0628446	2.36747	0.0179101	0.146334
CHCHD6	445.408	0.306192	0.129338	2.36738	0.0179147	0.146334
FAM111B	274.06	0.372612	0.157391	2.36743	0.0179119	0.146334
SEC23B	3239.26	0.156499	0.0661136	2.36712	0.017927	0.14634
GLCE	1338.24	-0.200185	0.0845787	-2.36685	0.0179403	0.146353
MTFR2	154.206	0.513779	0.217154	2.36597	0.0179831	0.146607
WIPI1	4000.64	-0.159865	0.0675873	-2.36531	0.0180151	0.146696
FAAP100	932.164	0.223847	0.0946395	2.36526	0.0180174	0.146696
AGPAT5	825.429	0.256134	0.108319	2.36463	0.0180479	0.14685
DDR2	377.396	-0.333599	0.141179	-2.36296	0.0181296	0.147323
NR1D2	1268.64	-0.227028	0.0960747	-2.36304	0.0181257	0.147323
SERINC1	6591.54	-0.146277	0.0619362	-2.36174	0.0181895	0.147714
ZNF426	710.928	-0.254642	0.107894	-2.36011	0.0182697	0.14827
TMED10	10019.1	-0.136587	0.0578971	-2.35914	0.0183174	0.148561
SSH1	2013.26	-0.175883	0.0745804	-2.3583	0.0183586	0.148799
SLC9A3R2	11040.9	-0.132853	0.0563428	-2.35794	0.0183768	0.148851
PMAIP1	314.046	-0.366222	0.155365	-2.35717	0.0184148	0.149062
ADCY1	108.229	-0.566763	0.240556	-2.35606	0.0184701	0.149378
	403.044	0.315347	0.133854	2.35591	0.0184775	0.149378
SHC2	369.642	-0.324482	0.137764	-2.35534	0.0185059	0.149511
LURAP1L	500.283	-0.284887	0.12099	-2.35464	0.0185409	0.149697
SLC52A2	4212.84	0.182874	0.0776745	2.35436	0.0185547	0.149713
FBXL20	1989.78	-0.180546	0.0767229	-2.35322	0.0186118	0.150077
ANXA5	12134.1	0.142898	0.0607356	2.35279	0.0186332	0.150153
DISC1	318.882	-0.346296	0.147205	-2.35247	0.0186493	0.150187
SCARB2	15307.3	-0.16226	0.0689919	-2.35187	0.0186791	0.150331
PHLPP2	1197.27	0.217364	0.0924325	2.3516	0.0186931	0.150346
MAD2L1	745.184	0.260301	0.110728	2.35082	0.0187322	0.150565
GALNT18	485.705	-0.29468	0.125388	-2.35015	0.018766	0.150643
ZNF644	3228.8	-0.174219	0.0741266	-2.3503	0.0187584	0.150643
CAMKK1	671.305	0.257006	0.109482	2.34746	0.018902	0.151632
NUP85	1592.81	0.192785	0.082133	2.34724	0.0189133	0.151632
COL27A1	8302.32	-0.134971	0.0575352	-2.34589	0.0189817	0.152084
SLC30A1	4090.58	0.187386	0.0798938	2.34544	0.0190044	0.152169
GARS1	5225.55	0.141612	0.0603855	2.34513	0.0190205	0.152201
ERO1A	8152.51	-0.1534	0.0654406	-2.34411	0.0190724	0.152519
NCOA1	1774.85	-0.179709	0.0766881	-2.34338	0.0191102	0.152663
SWT1	216.644	-0.405471	0.17304	-2.34321	0.0191184	0.152663
GIPC1	3215.23	0.175016	0.0746959	2.34305	0.0191269	0.152663
BIN1	2752.97	0.169699	0.0725113	2.34031	0.0192679	0.153691
MRPS6	576.739	-0.26753	0.114369	-2.33919	0.0193258	0.154054
DAG1	10853.3	0.133688	0.0571735	2.33828	0.0193727	0.15433
EP300	3991.92	-0.152287	0.0651446	-2.33767	0.0194043	0.154484
PTTG1	974.281	0.223575	0.0956653	2.33706	0.0194362	0.15464
FN1	513244	-0.121223	0.0518946	-2.33596	0.0194936	0.154998
MBTPS1	9029.07	-0.1332	0.0570315	-2.33555	0.0195149	0.15507
NOP2	2269.86	0.18064	0.0773624	2.33498	0.0195445	0.155207
NAXE	1630.87	0.194016	0.0831528	2.33324	0.0196354	0.15583
TFAP2C	799.552	-0.238278	0.102143	-2.33279	0.0196591	0.15592
GNPDA1	882.533	-0.229083	0.098264	-2.3313	0.0197375	0.156443
CERT1	915.514	-0.228507	0.098062	-2.33023	0.0197943	0.156685
ZNF836	455.565	-0.292017	0.125329	-2.33001	0.0198054	0.156685
ZNF667	805.878	-0.232905	0.0999437	-2.33036	0.0197872	0.156685
ARFGAP1	9658.67	0.138977	0.0596838	2.32856	0.0198823	0.157095
FAM98A	2474.86	0.165332	0.0710006	2.32861	0.0198798	0.157095
DDA1	3915.69	0.149261	0.064152	2.32668	0.0199822	0.157563
DIAPH1	3784.28	0.151674	0.0651941	2.3265	0.0199917	0.157563
IL6R	162.751	-0.503376	0.216343	-2.32675	0.0199784	0.157563
ZMYND19	2117.03	0.177619	0.0763228	2.3272	0.0199545	0.157563
DRAM1	2322.89	0.172012	0.0739601	2.32573	0.0200327	0.157788
NSD2	3072.42	0.155129	0.0667233	2.32495	0.0200745	0.158017
PC	1600.69	-0.186637	0.0803031	-2.32416	0.0201168	0.158251
LATS2	1319.32	0.201068	0.0865526	2.32307	0.0201754	0.158613
OSBPL9	6742.5	-0.135483	0.0583518	-2.32183	0.0202423	0.15884
ANKRD9	1033.15	0.221525	0.0953927	2.32225	0.0202197	0.15884
TMEM164	3359.14	-0.156142	0.0672485	-2.32187	0.0202401	0.15884
FCHSD2	1140.94	-0.204578	0.0881534	-2.3207	0.0203031	0.159218
ASPH	27081.9	-0.13885	0.0598492	-2.32	0.0203408	0.159415
TFAP2A	3411.84	0.156038	0.0673137	2.31808	0.020445	0.160132
POU2F1	846.811	-0.229858	0.0991694	-2.31783	0.0204587	0.160138
SECISBP2	1220.65	-0.199365	0.0860876	-2.31584	0.020567	0.160886
MBD5	1088.47	-0.214557	0.0926756	-2.31514	0.0206054	0.161086
ARHGAP22	135.564	-0.511533	0.220993	-2.31471	0.0206289	0.16117
MMP28	450.768	-0.326667	0.14115	-2.31432	0.0206502	0.161236
NETO2	564.166	0.266503	0.115191	2.31358	0.0206909	0.161454
TANK	1739.47	-0.187776	0.0811781	-2.31313	0.0207153	0.161543
CDH24	1390.78	0.213165	0.0921852	2.31235	0.0207583	0.161779
LYST	460.713	-0.350145	0.151534	-2.31067	0.020851	0.1624
TNKS1BP1	12855	-0.128262	0.055516	-2.31037	0.0208679	0.162431
SERPINI1	109.88	-0.552905	0.239501	-2.30857	0.0209674	0.163006
SLU7	1065.59	-0.209176	0.0906087	-2.30857	0.0209677	0.163006
SPRY2	578.179	0.271193	0.117489	2.30823	0.0209863	0.163049
CHML	1016.05	0.248423	0.107677	2.30712	0.0210481	0.163429
DOP1A	587.964	-0.259822	0.112677	-2.30589	0.0211168	0.163557
CTPS1	1626.44	0.187396	0.081248	2.30647	0.0210846	0.163557
RXRA	9040.51	-0.130443	0.0565674	-2.30598	0.0211116	0.163557
PLSCR1	4801.28	-0.527996	0.228976	-2.3059	0.0211164	0.163557
MAPK8IP2	476.305	-0.292343	0.126811	-2.30535	0.021147	0.16369
PDE7B	3005.4	0.15977	0.0693273	2.30457	0.0211904	0.163925
PPP1R26	2453.03	-0.162841	0.070667	-2.30434	0.0212036	0.163926
PTX3	1059.18	0.229133	0.0994614	2.30374	0.0212372	0.164086
UQCC2	1212.51	0.221675	0.0962788	2.30243	0.0213109	0.164554
GLI3	1979.3	-0.174866	0.0759674	-2.30185	0.0213436	0.164705
ALPK1	820.608	-0.228456	0.0993112	-2.3004	0.0214255	0.165236
NR4A3	153.659	0.4705	0.204628	2.29929	0.0214882	0.165617
TPBG	8811.29	-0.139065	0.0605313	-2.2974	0.0215957	0.166344
HELZ	2842.7	-0.172108	0.0749289	-2.29695	0.0216218	0.166442
PLEKHG4	1235.62	0.203098	0.088479	2.29544	0.0217077	0.167002
RPL7P9	275.281	0.461246	0.201102	2.29359	0.0218138	0.167715
ME2	766.638	0.237913	0.103751	2.29312	0.0218413	0.167779
BRD7	2843.2	-0.166122	0.072448	-2.29299	0.0218488	0.167779
OTX1	280.124	0.361307	0.15762	2.29226	0.0218904	0.167996
COX8A	1144.21	0.231045	0.100842	2.29117	0.0219536	0.168378
SPAG9	6675.24	-0.134735	0.058846	-2.28961	0.0220438	0.168966
RPS16	10473.6	0.190488	0.0832146	2.28912	0.0220723	0.169082
MTHFD2	4007.86	0.147003	0.0642817	2.28685	0.0222045	0.169784
CADPS2	245.888	-0.376423	0.164587	-2.28707	0.0221916	0.169784
PTER	499.95	-0.276969	0.121111	-2.28691	0.0222013	0.169784
RABGGTB	4341.46	0.145593	0.0636722	2.28659	0.0222195	0.169795
CHST12	820.306	-0.229577	0.100424	-2.28608	0.0222497	0.169923
HNRNPA1	23108	0.120039	0.0525383	2.28478	0.0223256	0.170214
UGGT1	10383.9	-0.128578	0.0562702	-2.285	0.0223127	0.170214
ABR	2450.45	-0.169975	0.0743958	-2.28473	0.0223285	0.170214
FLCN	683.194	-0.251643	0.110159	-2.28436	0.0223502	0.170277
ICA1	87.6368	-0.612832	0.268345	-2.28375	0.0223863	0.170448
MAGT1	9027.63	-0.13967	0.0611979	-2.28226	0.0224738	0.1707
RPL34	5043.69	0.141096	0.0618173	2.28247	0.0224616	0.1707
PODXL2	3610.73	0.160336	0.0702354	2.28284	0.0224399	0.1707
TEDC1	207.004	0.411586	0.18033	2.28241	0.0224652	0.1707
EVC	2588.14	-0.1613	0.0707029	-2.28138	0.0225261	0.17096
MARCHF2	373.022	0.313752	0.137546	2.28106	0.0225446	0.17096
MAFK	2473.01	0.172109	0.0754537	2.28099	0.0225488	0.17096
RPL27AP6	158.472	0.462132	0.202713	2.27973	0.0226235	0.171423
RPS6KC1	2723.13	-0.168103	0.0737532	-2.27927	0.0226511	0.171425
SNTB2	2636.33	-0.167628	0.0735412	-2.27937	0.0226448	0.171425
CCDC124	1671.48	0.190175	0.0834637	2.27854	0.0226944	0.171617
SNHG1	1612.37	0.184413	0.0809404	2.27838	0.0227038	0.171617
IFIT5	1000.39	-0.608789	0.267261	-2.27789	0.0227333	0.171737
FTSJ1	2264.49	0.170889	0.0750542	2.27688	0.0227934	0.172087
MTMR4	7246.41	0.144378	0.0634359	2.27596	0.0228484	0.172383
KIAA2026	956.165	-0.215485	0.0946868	-2.27577	0.0228601	0.172383
SLC25A3	10020.9	0.134107	0.058937	2.27543	0.0228804	0.172433
RFK	924.539	0.232689	0.102297	2.27464	0.0229278	0.172687
PIK3IP1	131.085	-0.502589	0.221004	-2.27412	0.022959	0.172818
FMNL3	1334.11	-0.213641	0.0939797	-2.27327	0.0230099	0.173098
GPRC5A	451.481	0.30278	0.133223	2.27273	0.0230424	0.173239
RPS23	13485.7	0.142383	0.0626553	2.27249	0.0230571	0.173246
ADGRV1	268.627	-0.368108	0.162005	-2.2722	0.0230743	0.173271
SNU13	1751.71	0.177385	0.0780888	2.27158	0.0231122	0.173385
CALM1	4706.95	0.146265	0.0643914	2.27149	0.0231171	0.173385
EXOSC9	1002.44	0.210987	0.0929066	2.27095	0.0231499	0.173424
	82.9279	-0.645878	0.284386	-2.27113	0.0231391	0.173424
UHRF1BP1L	1031.58	-0.217042	0.0956633	-2.26881	0.02328	0.174191
PSAP	19304.8	-0.128369	0.0565768	-2.26894	0.023272	0.174191
DEPDC1	2826.5	0.171609	0.0757074	2.26673	0.0234065	0.174825
FTL	58779.2	-0.116256	0.0512786	-2.26714	0.0233816	0.174825
NMRK1	513.39	-0.281624	0.124235	-2.26687	0.0233983	0.174825
SNAI3-AS1	354.12	0.337668	0.14899	2.26637	0.0234285	0.174885
C21orf58	613.441	0.272003	0.12003	2.26612	0.0234438	0.174896
ADAM9	11594.3	0.154107	0.0680231	2.26551	0.0234812	0.175071
TCF3	3876.31	0.148706	0.0656501	2.26514	0.0235042	0.175139
ST6GALNAC6	1511.58	-0.190848	0.0842651	-2.26486	0.0235215	0.175163
DTWD2	263.5	-0.358727	0.158413	-2.26451	0.0235428	0.175218
ADGRG3	723.434	0.240849	0.10642	2.2632	0.0236234	0.175714
VASN	4065.11	0.190719	0.0842814	2.26289	0.0236425	0.175752
LRBA	1610.18	-0.18085	0.0799671	-2.26155	0.0237252	0.176263
PTGES	531.302	0.267698	0.118439	2.26022	0.0238076	0.17677
ITFG1	4329.44	-0.144357	0.0638923	-2.25938	0.0238595	0.177051
MTMR11	600.667	-0.284128	0.125792	-2.25871	0.0239016	0.177258
ADGRL1	2969.36	-0.162193	0.0718497	-2.25739	0.0239838	0.177479
SAMD1	1878.1	0.18745	0.0830407	2.25732	0.0239878	0.177479
MEIS1	370.724	-0.307977	0.136421	-2.25755	0.023974	0.177479
TM4SF1	589.596	-0.262926	0.116459	-2.25767	0.0239661	0.177479
TBX18	1519.83	0.187306	0.0829989	2.25673	0.0240248	0.177648
KDM6B	2948.03	-0.182564	0.0809056	-2.2565	0.0240393	0.17765
EDEM3	5459.87	-0.146053	0.0647454	-2.2558	0.0240833	0.177767
SNHG32	2737.07	0.161192	0.0714538	2.25589	0.0240772	0.177767
POLD1	1359.32	0.192409	0.0853301	2.25488	0.0241407	0.177973
SCARA5	150.567	-0.464888	0.206152	-2.25507	0.024129	0.177973
LEPROT	5197.72	-0.155248	0.0688562	-2.25467	0.0241538	0.177973
COPZ1	4525.28	0.141581	0.0628256	2.25356	0.0242238	0.178384
SRPX	1448.57	-0.190658	0.0846184	-2.25316	0.0242493	0.178468
ACADVL	10622.7	-0.131776	0.0585126	-2.25209	0.0243163	0.178856
PDCD6	3397.23	0.147474	0.0654943	2.2517	0.0243411	0.178934
ICMT	2614.53	0.159088	0.0706672	2.25122	0.0243715	0.178947
MTMR9LP	265.574	-0.36993	0.16431	-2.25142	0.024359	0.178947
BCAS4	183.792	0.438023	0.194624	2.25061	0.02441	0.179021
LETM1	1639.34	0.177027	0.078654	2.25071	0.024404	0.179021
GABARAP	190.494	0.427809	0.190109	2.25034	0.0244276	0.179046
GNPNAT1	1250.36	0.199762	0.0887799	2.25008	0.0244437	0.179059
DENND4A	1088.49	-0.206448	0.091789	-2.24916	0.0245024	0.179301
RPS18	49667.8	0.116823	0.0519417	2.24911	0.0245053	0.179301
LTBP3	2862.79	0.156088	0.0694172	2.24854	0.0245417	0.179463
TXNDC16	603.282	-0.252413	0.112268	-2.2483	0.024557	0.17947
ATF7IP	1480.58	-0.182352	0.0811172	-2.248	0.0245762	0.179506
BCORL1	1653.27	-0.176889	0.0787589	-2.24596	0.0247066	0.180148
NFAT5	2564.29	-0.1888	0.0840709	-2.24573	0.0247214	0.180148
PXK	1175.81	-0.197758	0.0880542	-2.24586	0.0247127	0.180148
CCDC149	705.731	-0.236393	0.105246	-2.24609	0.024698	0.180148
OPTN	2100.86	-0.177008	0.078839	-2.24519	0.0247562	0.180297
L1CAM	68252	0.115065	0.0512608	2.24469	0.0247879	0.180423
PLXND1	51164.8	-0.125584	0.0559618	-2.2441	0.0248262	0.180555
SNN	612.043	-0.250461	0.111615	-2.24396	0.0248347	0.180555
GTDC1	722.063	-0.233013	0.103902	-2.24262	0.0249211	0.181006
STAMBPL1	518.105	-0.267813	0.119423	-2.24255	0.0249257	0.181006
CD276	8860.28	0.144325	0.0643657	2.24227	0.024944	0.181035
LRP10	6870.09	-0.146172	0.0652045	-2.24175	0.0249773	0.181172
THAP4	1744.37	0.174956	0.0780621	2.24124	0.0250102	0.181306
MAVS	9442.01	-0.135018	0.0602699	-2.24023	0.0250763	0.181419
MPST	1558.85	0.190985	0.0852476	2.24036	0.0250679	0.181419
THEM6	597.45	0.286523	0.127919	2.23988	0.0250988	0.181419
RPL7	31619.9	0.152277	0.0679592	2.24071	0.0250448	0.181419
CHD3	19067.3	-0.120178	0.0536641	-2.23945	0.0251269	0.181419
SMOC1	9340.94	-0.128094	0.057196	-2.23956	0.0251198	0.181419
MTND2P28	1269.84	0.231499	0.103359	2.23976	0.0251066	0.181419
HFE	1555.3	-0.186021	0.0831214	-2.23794	0.0252249	0.181947
C1QTNF1	14217.9	-0.141041	0.0630244	-2.23788	0.025229	0.181947
ZNF226	617.546	-0.246411	0.110178	-2.23648	0.0253204	0.182397
GPSM3	203.401	-0.425742	0.190346	-2.23667	0.0253076	0.182397
KCTD11	974.433	0.222178	0.0993741	2.23577	0.0253669	0.182627
PCED1B	300.56	0.35333	0.158071	2.23526	0.0254003	0.182763
LINC00665	706.006	0.2358	0.105523	2.23458	0.025445	0.18298
SH2D2A	718.955	0.236397	0.105859	2.23312	0.0255408	0.183564
SEC63	4563.59	-0.142424	0.0637957	-2.2325	0.0255818	0.183753
TLN1	13558.2	0.138299	0.0619609	2.23205	0.0256119	0.183865
MGAT4A	149.124	-0.467507	0.209478	-2.23177	0.02563	0.183889
RTRAF	3670.39	0.152987	0.068625	2.22932	0.0257927	0.18467
AHCY	2755.4	0.153915	0.0690778	2.22814	0.0258711	0.18467
ZBTB1	1628.26	-0.182139	0.0817391	-2.22829	0.0258609	0.18467
ABHD17A	1462.39	0.209853	0.0941241	2.22954	0.0257781	0.18467
RTL8C	9579.72	0.145642	0.0653532	2.22854	0.0258447	0.18467
OGT	12693.9	-0.131642	0.0590407	-2.22968	0.0257688	0.18467
TMX3	3611.92	-0.157934	0.0708796	-2.2282	0.0258672	0.18467
HASPIN	317.163	0.340398	0.152767	2.22822	0.025866	0.18467
JPT1	1922.07	0.167387	0.075119	2.22829	0.0258612	0.18467
CRLF2	165.928	-0.46358	0.208094	-2.22774	0.0258978	0.184755
SDC1	7516.41	0.134033	0.0601913	2.22677	0.0259624	0.185006
ARPC1B	6757.79	0.135192	0.0607104	2.22683	0.0259583	0.185006
GRWD1	949.639	0.218982	0.0983806	2.22587	0.0260228	0.185331
CMIP	7131.33	0.12994	0.0584429	2.22337	0.0261909	0.186221
SPON2	621.523	-0.249607	0.112252	-2.22363	0.0261731	0.186221
IRF2	788.536	-0.232564	0.104601	-2.22335	0.0261922	0.186221
CTU1	145.369	0.480562	0.216316	2.22158	0.0263119	0.18686
UBN2	1632.17	-0.186482	0.0839339	-2.22177	0.0262989	0.18686
FOXN3	221.403	-0.38264	0.172289	-2.22092	0.0263563	0.187033
DZIP1L	1213.8	-0.192321	0.0866008	-2.22078	0.026366	0.187033
NCAPD2	8128.97	0.12939	0.0582819	2.22007	0.026414	0.187057
PLXNA3	3729.73	0.151234	0.0681132	2.22033	0.0263965	0.187057
MELK	635.736	0.250976	0.11304	2.22024	0.0264022	0.187057
LIG1	1153.87	0.209078	0.0942029	2.21944	0.0264565	0.187253
RRAGB	525.568	-0.261404	0.117875	-2.21764	0.0265793	0.187876
NSRP1	1563.61	-0.182952	0.0825039	-2.21749	0.0265894	0.187876
ZBTB37	813.736	-0.251906	0.113581	-2.21787	0.026564	0.187876
SMARCC2	4514.55	-0.141778	0.0639504	-2.21699	0.0266237	0.187906
MR1	2238.51	-0.163967	0.0739557	-2.21709	0.0266168	0.187906
E2F5	391.549	0.310756	0.140223	2.21615	0.0266809	0.187994
UBXN7	4061.68	-0.150191	0.0677593	-2.21654	0.0266544	0.187994
SLC25A6	17657	0.150016	0.0676896	2.21623	0.0266756	0.187994
AEN	775.467	0.229609	0.103671	2.21478	0.026775	0.188551
ZNF542P	1009.58	0.207534	0.0937159	2.2145	0.0267943	0.188581
PDE4D	4863.53	0.167521	0.0756646	2.214	0.0268291	0.18872
MSMO1	10038.2	0.157823	0.0713178	2.21295	0.0269012	0.189121
GOLM1	10279.5	-0.129791	0.0586784	-2.2119	0.0269735	0.189318
SLC25A28	906.559	-0.214828	0.0971116	-2.21218	0.0269546	0.189318
B3GNT5	995.68	-0.236565	0.106952	-2.21189	0.0269744	0.189318
FAM83H	4018.24	0.157244	0.0711132	2.21117	0.0270238	0.189559
WDR4	281.283	0.355033	0.160619	2.21041	0.0270767	0.189824
DDX6	4978.63	-0.13738	0.0621587	-2.21015	0.0270951	0.189847
IPO5	6646.28	0.129339	0.0586019	2.20708	0.0273085	0.190835
RPAP1	1771.67	0.172202	0.0780196	2.20717	0.0273022	0.190835
BHLHE41	111.431	-0.522996	0.236951	-2.20719	0.0273005	0.190835
AXIN2	149.099	-0.460097	0.208399	-2.20777	0.0272604	0.190835
KIF13B	207.874	-0.392509	0.177845	-2.20703	0.0273121	0.190835
THNSL2	2743.51	-0.161399	0.0731442	-2.20658	0.0273433	0.190899
DYNLL2	4282.62	0.140302	0.0635869	2.20646	0.0273515	0.190899
APEX2	1759.52	0.177382	0.0804288	2.20545	0.0274223	0.191286
ELP2	8351.55	0.127835	0.0579736	2.20505	0.0274503	0.191375
MOB3C	1152.02	-0.206235	0.0935433	-2.2047	0.0274752	0.191443
DUSP9	104.73	0.549464	0.249386	2.20327	0.0275758	0.19193
	1583.53	-0.175189	0.0795066	-2.20346	0.0275627	0.19193
TPX2	4023	0.14224	0.0645951	2.20203	0.0276634	0.192311
PSRC1	1446.25	0.194105	0.0881529	2.20191	0.0276716	0.192311
UACA	1519.92	-0.178131	0.0809088	-2.20163	0.0276917	0.192311
DTX3L	7067.11	-0.689261	0.313043	-2.20181	0.0276785	0.192311
SP100	4266.51	-0.585848	0.266144	-2.20124	0.0277189	0.192345
PPP1R15A	793.998	-0.225817	0.102632	-2.20025	0.027789	0.192345
NUP93	2594.09	0.154479	0.0702213	2.19989	0.0278147	0.192345
ALDH2	866.601	-0.22063	0.100281	-2.20012	0.0277984	0.192345
IL18	113.25	0.525972	0.239021	2.20052	0.0277698	0.192345
OTUD7A	198.501	0.426885	0.194064	2.19972	0.027827	0.192345
SEZ6L2	10567.1	-0.138061	0.0627662	-2.19961	0.0278343	0.192345
ZNF33A	1529.39	-0.188743	0.0858064	-2.19964	0.0278327	0.192345
SCX	123.697	0.532899	0.242114	2.20102	0.0277343	0.192345
ATP5F1B	13498.5	0.119351	0.0542845	2.19861	0.0279055	0.192412
MT2A	3267.05	0.152313	0.0692781	2.19857	0.0279084	0.192412
DOCK10	983.017	-0.204536	0.0930137	-2.19899	0.0278789	0.192412
ZMYM4	6188.31	-0.133969	0.0609357	-2.19853	0.0279114	0.192412
CUL4B	5422.15	-0.142349	0.064751	-2.1984	0.0279207	0.192412
DRAP1	2679.43	0.158138	0.0719563	2.19769	0.0279713	0.192655
TP53	2322.08	0.16394	0.0746215	2.19695	0.0280239	0.192806
PSD3	1773.87	-0.179951	0.0819065	-2.19703	0.0280183	0.192806
RPL17	287.167	0.342237	0.155798	2.19667	0.0280441	0.192839
ISG15	4056.5	-1.02762	0.468033	-2.19562	0.0281191	0.19325
YARS1	4198.68	0.139244	0.0634512	2.19451	0.0281991	0.193693
KRIT1	1547.29	-0.175423	0.0799812	-2.1933	0.0282858	0.194077
N4BP2	1052.2	-0.22465	0.102424	-2.19332	0.0282843	0.194077
TMEM147	1468.49	0.193435	0.0882367	2.19223	0.0283628	0.194393
ITPR1	610.999	-0.245968	0.112194	-2.19234	0.0283552	0.194393
BRSK2	803.767	0.226162	0.103182	2.19187	0.0283889	0.194465
WDR48	1234.1	-0.18875	0.0861354	-2.19132	0.0284285	0.194631
ZFYVE1	779.381	-0.236107	0.107758	-2.19109	0.0284456	0.194642
NEAT1	15849.4	0.137926	0.0629779	2.19007	0.0285194	0.194965
SCAMP1-AS1	140.804	-0.463842	0.2118	-2.19001	0.0285238	0.194965
RORA	1766.09	-0.197782	0.0903746	-2.18847	0.0286351	0.195619
HEXB	6184.86	-0.130334	0.0595777	-2.18763	0.0286967	0.195933
MLEC	13954.1	-0.119487	0.0546464	-2.18655	0.0287757	0.196316
TCEAL4	2136.75	-0.169112	0.077346	-2.18643	0.0287841	0.196316
CLPTM1L	9969.21	0.123966	0.0567081	2.18603	0.0288132	0.196408
ANXA3	81.8078	0.612087	0.280036	2.18574	0.0288344	0.196437
MOB3A	1579.86	-0.174139	0.0796775	-2.18555	0.0288487	0.196437
CTTNBP2NL	2471.98	0.160081	0.0733153	2.18345	0.0290023	0.197376
RPLP0	55678.1	0.168152	0.0770615	2.18205	0.0291059	0.197974
TMPO-AS1	216.393	0.385206	0.176595	2.1813	0.0291614	0.198244
TNS3	3718.15	-0.15446	0.070848	-2.18017	0.0292451	0.198598
	218.131	0.378583	0.173632	2.18038	0.0292296	0.198598
E2F7	1024.8	0.202944	0.0931276	2.1792	0.0293167	0.198977
	136.64	-0.555299	0.254988	-2.17774	0.029425	0.199604
CEP55	1372.16	0.183515	0.0842839	2.17735	0.0294546	0.199697
CCNB1IP1	642.886	0.248333	0.114067	2.17709	0.0294741	0.199721
PIF1	349.115	0.32604	0.149796	2.17655	0.0295138	0.199882
HAGH	757.488	0.225226	0.103492	2.17626	0.0295356	0.199922
GALC	591.628	-0.24835	0.114137	-2.17589	0.0295637	0.200005
SAPCD2	281.833	0.384153	0.17663	2.1749	0.0296374	0.200396
MANSC1	341.575	-0.306962	0.1412	-2.17395	0.0297087	0.200769
PI4K2B	667.337	-0.237607	0.10932	-2.1735	0.0297424	0.200781
HPS3	3031.99	-0.157981	0.0726783	-2.1737	0.0297274	0.200781
	730.69	0.233861	0.107614	2.17315	0.0297689	0.200852
RPS5	9947.86	0.158228	0.0728284	2.17261	0.0298097	0.200967
ANKFY1	4428.01	-0.144959	0.0667243	-2.1725	0.0298179	0.200967
PARP1	9840.87	0.121241	0.0558238	2.17184	0.0298675	0.201193
CHCHD2	9578.03	0.1299	0.0598194	2.17154	0.0298906	0.201241
PIP5K1C	2905.86	0.150646	0.0693938	2.17089	0.0299394	0.201461
BLM	308.663	0.33586	0.154755	2.17027	0.0299867	0.201672
SGCB	2669.14	-0.151894	0.0700105	-2.16958	0.0300386	0.201913
CDKN2A	4400.16	0.194848	0.0898423	2.16878	0.0300997	0.202178
COMMD6	872.153	0.216945	0.100037	2.16864	0.0301102	0.202178
C22orf46	1406.23	-0.188839	0.0871094	-2.16784	0.0301711	0.202478
INTS6L	618.978	-0.244223	0.112692	-2.16718	0.0302208	0.202704
AOX1	131.431	0.478965	0.221146	2.16583	0.0303242	0.203289
CD274	152.612	0.465219	0.214829	2.16553	0.0303473	0.203333
AMD1	2805.64	0.164309	0.0758821	2.16532	0.0303632	0.203333
PYGL	9316.11	0.12151	0.0561542	2.16386	0.030475	0.203973
TRIM25	7813.04	-0.431989	0.19966	-2.16363	0.0304929	0.203984
RPS10	199.405	0.395404	0.182806	2.16296	0.030544	0.204217
ARRDC1	794.695	0.247058	0.114262	2.16221	0.0306023	0.204498
ADAR	29190.6	-0.347985	0.16099	-2.16153	0.0306547	0.20474
LAMTOR5-AS1	63.0684	-0.671615	0.310845	-2.16061	0.0307253	0.205102
SLC2A8	596.678	0.250683	0.1161	2.1592	0.0308349	0.205724
ERG28	2364.91	0.160815	0.0745266	2.15782	0.0309418	0.206328
SLC4A4	137.304	0.468225	0.217053	2.15719	0.030991	0.206446
TUBAP13	96.8204	-0.547311	0.253717	-2.15717	0.0309924	0.206446
BCL2	155.169	0.441943	0.204897	2.1569	0.0310131	0.206475
USP9X	8545.45	-0.121857	0.0565328	-2.15551	0.0311221	0.206928
ZSWIM6	1243.18	0.187588	0.0870243	2.15558	0.0311167	0.206928
HOXB9	2381.05	0.157696	0.0731705	2.15519	0.0311471	0.206928
EHBP1L1	4658.34	0.140044	0.0649751	2.15535	0.0311346	0.206928
CAT	2931.48	-0.147333	0.0683715	-2.15488	0.031171	0.206968
NSDHL	2376.99	0.15809	0.0733725	2.15463	0.0311909	0.206968
ABCE1	2681.16	0.173682	0.0806142	2.15448	0.0312026	0.206968
GLRB	151.74	0.455786	0.211577	2.15423	0.0312225	0.206991
RBM41	902.091	-0.22032	0.102303	-2.1536	0.0312716	0.207098
ZNF654	1141.5	-0.199016	0.0924047	-2.15375	0.03126	0.207098
INCENP	1634.62	0.172941	0.0803313	2.15285	0.0313307	0.20738
ERP44	5574.8	-0.140235	0.0651856	-2.15132	0.0314506	0.207955
RPL11	18044.4	0.12305	0.0571946	2.15143	0.031442	0.207955
SPEG	8385.36	0.141928	0.0660349	2.14929	0.0316113	0.208695
RHOF	419.956	0.284849	0.132532	2.14928	0.0316124	0.208695
AGBL2	235.863	-0.366621	0.17056	-2.14952	0.0315935	0.208695
RPL23A	9900.88	0.155661	0.0724396	2.14884	0.0316472	0.208815
ZBED4	1188.82	0.190714	0.0887668	2.14849	0.0316749	0.208888
PTPRA	2581.55	-0.149363	0.0695385	-2.14792	0.0317201	0.208967
PEX11A	445.761	-0.271173	0.126242	-2.14803	0.0317113	0.208967
GCLC	969.29	-0.207762	0.0967568	-2.14726	0.0317726	0.209203
TCN2	248.778	-0.361005	0.168157	-2.14683	0.0318065	0.209316
GLRX5	831.521	0.214013	0.0997113	2.14633	0.0318467	0.209471
ZNF699	773.791	0.249137	0.116164	2.1447	0.0319767	0.210216
ADGRB2	2025.7	0.172148	0.0802985	2.14385	0.0320452	0.210557
APPL2	1554.57	0.175724	0.08202	2.14246	0.0321565	0.211067
NRIP3	483.758	0.26797	0.125074	2.14248	0.0321548	0.211067
VPS35L	1826.24	-0.169367	0.0790935	-2.14136	0.0322454	0.21154
FKBP2	1924.8	-0.178675	0.0834965	-2.13991	0.032362	0.212194
C16orf74	466.18	0.282319	0.131968	2.1393	0.0324113	0.212407
SLC4A1AP	1187.67	-0.191618	0.0896201	-2.13812	0.0325073	0.212924
FAT1	1943.49	0.173721	0.0812724	2.13751	0.0325563	0.213134
RPL5	36223.2	0.154016	0.0721027	2.13606	0.0326746	0.213798
FANCI	1801	0.164942	0.0772296	2.13573	0.0327012	0.21386
ERH	1866.08	0.16393	0.0767994	2.13452	0.0328	0.214395
SYT1	199.314	-0.392811	0.184314	-2.13121	0.0330719	0.21606
RLF	1892.39	-0.170428	0.0799936	-2.13052	0.0331284	0.216316
SGSM3	1479.04	0.185174	0.0869669	2.12925	0.0332334	0.216811
TGFBR2	6377.37	-0.128073	0.0601512	-2.12919	0.0332387	0.216811
HRAS	931.984	0.203074	0.0954117	2.1284	0.0333037	0.217122
NMNAT2	472.169	-0.267746	0.125824	-2.12794	0.033342	0.217259
ENO1	51686.3	0.109571	0.0515076	2.12729	0.0333963	0.217281
CYCS	3062.13	0.16515	0.0776212	2.12765	0.0333664	0.217281
ATP6	57365.1	0.127128	0.0597609	2.12728	0.0333972	0.217281
CLASRP	1420.09	0.185668	0.0873239	2.1262	0.0334869	0.217751
TRAF2	3634.33	0.147383	0.0693303	2.12581	0.0335191	0.217827
DKC1	3068.16	0.143293	0.0674116	2.12564	0.0335332	0.217827
RAB34	3962.28	0.154975	0.0729589	2.12415	0.033658	0.218122
SGK1	2504	0.175402	0.0825798	2.12403	0.0336678	0.218122
SGCE	4552.91	-0.134105	0.0631224	-2.12453	0.0336259	0.218122
CHST7	198.182	0.39169	0.184421	2.12389	0.0336792	0.218122
BROX	2918.64	-0.153539	0.0722928	-2.12385	0.0336828	0.218122
MGA	2348.47	-0.163743	0.0770771	-2.12441	0.0336358	0.218122
TUBG1	3112.19	0.167122	0.0787179	2.12304	0.0337501	0.218446
KMT2E	2651.99	-0.147294	0.0694064	-2.12219	0.0338214	0.218682
PARP9	3914.51	-0.623341	0.293706	-2.12233	0.0338097	0.218682
ZNF727	200.224	-0.380741	0.179507	-2.12104	0.0339181	0.219194
SLC38A1	5399.34	0.132564	0.0625291	2.12004	0.0340026	0.219627
RPS26	4156.46	0.139617	0.0658772	2.11935	0.0340613	0.219884
	220.382	0.395203	0.186491	2.11915	0.0340774	0.219884
AKIRIN2	1248.77	0.212268	0.100228	2.11786	0.0341865	0.220362
C4orf48	141.647	0.484844	0.228909	2.11807	0.0341695	0.220362
POC1A	319.153	0.317676	0.150043	2.11724	0.0342397	0.220592
CENPV	297.379	0.322985	0.15258	2.11682	0.0342748	0.220705
RNF157	934.485	-0.209947	0.0992006	-2.11639	0.0343121	0.220718
STING1	630.509	-0.237734	0.112323	-2.11653	0.0342998	0.220718
UCP2	500.555	0.25947	0.122676	2.11509	0.0344226	0.221316
GALNT10	2510.22	0.153883	0.0727965	2.11388	0.0345253	0.221863
DHRS11	763.851	0.230554	0.109122	2.1128	0.0346177	0.222342
AP1M2	62.1633	0.668016	0.316299	2.11198	0.0346882	0.222618
	87.5284	-0.570384	0.270082	-2.11189	0.0346961	0.222618
RPS4X	40674.8	0.130567	0.0618494	2.11104	0.0347685	0.222969
GFUS	1990.89	0.169021	0.080088	2.11044	0.0348207	0.223076
ASXL2	2346.82	-0.149905	0.0710248	-2.1106	0.0348065	0.223076
TMPO	4203.82	0.151342	0.0717535	2.1092	0.0349273	0.223645
SMAD2	8208.12	0.135984	0.0645102	2.10795	0.0350357	0.224111
	84.7484	-0.576882	0.273651	-2.10809	0.0350228	0.224111
ZNF440	790.789	-0.216844	0.102906	-2.1072	0.0351001	0.224294
	329.101	-0.31777	0.150791	-2.10735	0.0350874	0.224294
HOMER2	347.797	0.296715	0.140848	2.10664	0.0351492	0.224379
MAP3K5	266.875	-0.341023	0.161878	-2.10667	0.0351462	0.224379
GUK1	4594.02	0.137177	0.0651684	2.10496	0.0352947	0.225194
TTLL12	1652.41	0.174299	0.0828466	2.10388	0.0353889	0.225681
FBXO6	153.006	-0.454954	0.216384	-2.10253	0.0355071	0.22632
RBBP8	1818.44	0.168929	0.0804098	2.10085	0.0356542	0.226343
NOMO3	583.348	-0.238804	0.113623	-2.10172	0.035578	0.226343
GCDH	540.215	0.24664	0.117398	2.10088	0.0356512	0.226343
PCDHB15	731.68	-0.21908	0.104267	-2.10115	0.0356282	0.226343
NCBP1	3133.77	0.144107	0.0685939	2.10088	0.0356518	0.226343
ARHGAP24	149.616	-0.450659	0.214514	-2.10084	0.0356548	0.226343
PAXX	1085.22	0.219661	0.104537	2.10127	0.035617	0.226343
ZNF91	2592.28	-0.154516	0.0735439	-2.101	0.0356408	0.226343
SMARCA4	8137.02	0.119854	0.0570585	2.10054	0.0356813	0.226396
CENPA	459.079	0.267173	0.127279	2.09911	0.0358073	0.227041
STAT5A	789.511	-0.214429	0.102173	-2.09869	0.0358445	0.227041
SH3GL1	8159.67	0.126346	0.0602082	2.09849	0.0358619	0.227041
FYCO1	929.343	-0.201524	0.0960388	-2.09836	0.0358734	0.227041
RRM1	2727.6	0.146855	0.0699663	2.09893	0.035823	0.227041
ZBED3	370.007	-0.30458	0.145223	-2.09732	0.035965	0.227507
RPS15	14628.9	0.152172	0.0725668	2.09698	0.035995	0.227582
BANF1	2077.54	0.155129	0.0740399	2.09521	0.0361528	0.228464
TUBB2B	120.955	0.508545	0.242925	2.09342	0.0363115	0.229352
SAMHD1	2331.07	-0.952706	0.455315	-2.09241	0.0364018	0.229807
METTL26	1246.16	0.191039	0.0913194	2.09199	0.0364397	0.229816
CASP7	1089.26	-0.210502	0.100618	-2.0921	0.03643	0.229816
SMAD7	566.334	0.24896	0.119045	2.09132	0.0364997	0.229893
RNF130	3400.47	-0.139048	0.0664845	-2.09143	0.0364893	0.229893
	332.919	-0.305613	0.14614	-2.09124	0.0365069	0.229893
HEY1	77.4605	-0.601529	0.287737	-2.09055	0.0365682	0.230164
TPRN	1120.71	0.206629	0.0988805	2.08968	0.0366465	0.230426
PDGFA	316.247	0.306546	0.146686	2.0898	0.0366355	0.230426
RBM43	363.526	-0.295267	0.141319	-2.08937	0.0366749	0.230488
[truncated: 12,871 more rows]

## Sheet: 2427T
symbol	baseMean	log2FoldChange	lfcSE	stat	pvalue	padj
UPP1	1848.17	-1.1316	0.0854264	-13.2465	4.72854e-40	5.37588e-36
JUNB	928.502	-1.41232	0.108366	-13.0328	7.96156e-39	4.52575e-35
CCN2	40614.3	-0.79906	0.0635547	-12.5728	2.97997e-36	1.12931e-32
BHLHE40	1702.81	-1.08045	0.0883015	-12.236	1.99701e-34	5.676e-31
IER2	3957.76	-0.845049	0.0734445	-11.506	1.23125e-30	2.79961e-27
PIM1	6404.56	-0.790812	0.0702304	-11.2602	2.0619e-29	3.90695e-26
TNFRSF12A	1146.36	-1.04917	0.0991829	-10.5782	3.76162e-26	6.10941e-23
NR4A1	1434.8	-1.0228	0.0969488	-10.5499	5.08481e-26	7.22615e-23
FOSB	501.668	-1.38768	0.132487	-10.4741	1.13584e-25	1.43482e-22
SQSTM1	7044.06	-0.686806	0.0657141	-10.4514	1.44333e-25	1.64092e-22
NAB2	3580.72	-0.877754	0.084223	-10.4218	1.97221e-25	2.03837e-22
CCN1	1135.65	-1.00364	0.0973513	-10.3095	6.38336e-25	6.0477e-22
SLC2A3	22112.9	-0.616833	0.0605133	-10.1933	2.12329e-24	1.8569e-21
SERTAD1	1215.56	-0.961049	0.10115	-9.50121	2.07458e-21	1.68471e-18
RELB	831.441	-1.02084	0.110157	-9.26714	1.91204e-20	1.4492e-17
MAP3K14	1314.4	-1.02127	0.110939	-9.20572	3.39388e-20	2.41156e-17
KLF10	2809.93	-0.80708	0.089197	-9.04828	1.45242e-19	9.71328e-17
HMOX1	565.609	-1.06984	0.122743	-8.7161	2.87956e-18	1.81876e-15
DDIT3	683.736	-1.00569	0.120944	-8.3153	9.15209e-17	5.47632e-14
RHOB	1533.16	-0.779185	0.0945965	-8.23693	1.7669e-16	1.00439e-13
SPRY4	1365.52	-0.775686	0.100056	-7.75248	9.01128e-15	4.87854e-12
VASP	8243.8	-0.481912	0.0648149	-7.43521	1.04403e-13	5.39526e-11
HES1	241.882	-1.30293	0.177034	-7.35976	1.84235e-13	9.10681e-11
FTL	24111.7	-0.451215	0.0624924	-7.22032	5.18644e-13	2.45686e-10
OSGIN1	227.912	-1.3424	0.186631	-7.19283	6.34633e-13	2.88606e-10
TOP2A	11444	0.478563	0.0674122	7.09905	1.25614e-12	5.28928e-10
PEDS1	2469.29	-0.565279	0.0796165	-7.10003	1.24731e-12	5.28928e-10
ZYX	2875.5	-0.630535	0.0898502	-7.01763	2.25666e-12	9.16284e-10
TRIB1	614.552	-0.949194	0.135467	-7.0068	2.43828e-12	9.55888e-10
ND6	1610.32	0.757314	0.109145	6.93859	3.96043e-12	1.50087e-09
JUN	311.306	-1.06737	0.157543	-6.77509	1.24326e-11	4.55956e-09
ADAMTS1	3263.2	-0.607338	0.0905078	-6.71033	1.9418e-11	6.6898e-09
MIDN	2729.82	-0.538958	0.08027	-6.71432	1.88946e-11	6.6898e-09
SPATA2L	1324.93	-0.611069	0.0917658	-6.65901	2.75679e-11	9.21821e-09
AKAP12	8210.01	0.426136	0.0640955	6.64845	2.96199e-11	9.62138e-09
CBX5	8138.94	0.431031	0.0650788	6.62322	3.51458e-11	1.10993e-08
EGR1	5914.42	-2.02423	0.311386	-6.50071	7.99417e-11	2.45637e-08
RRP12	2775.17	-0.553777	0.0853257	-6.49016	8.57459e-11	2.56538e-08
COL4A5	3112.98	0.473263	0.0731587	6.46899	9.86581e-11	2.87601e-08
FOSL2	566.471	-0.877203	0.135835	-6.45783	1.06212e-10	2.94518e-08
TFPI2	924.124	-0.688119	0.1065	-6.46121	1.03872e-10	2.94518e-08
TBX2	7029.2	-0.448938	0.0704212	-6.37504	1.82919e-10	4.95145e-08
PHF6	22645.1	0.529312	0.0830879	6.37051	1.88401e-10	4.98122e-08
NUCKS1	22512.9	0.396773	0.0629303	6.30495	2.88286e-10	7.44892e-08
SEMA3D	3808.58	0.484595	0.0776371	6.24179	4.32588e-10	1.09291e-07
RPS16	13794	-0.384157	0.0624585	-6.1506	7.71916e-10	1.90781e-07
HOXB2	2273.46	-0.483741	0.0787363	-6.14381	8.05669e-10	1.94886e-07
EXOC5	6619.18	0.483873	0.0790065	6.12448	9.09826e-10	2.15496e-07
AGAP2	1282.07	-0.633534	0.103636	-6.11305	9.77432e-10	2.26784e-07
MYADM	5582.4	-0.410126	0.0671598	-6.10671	1.01703e-09	2.31252e-07
CENPE	3085.67	0.462376	0.0758771	6.09375	1.10297e-09	2.45876e-07
FOS	1143.3	-1.91579	0.317776	-6.02874	1.6524e-09	3.61273e-07
ARHGAP5	3731.16	0.439606	0.0733849	5.99041	2.09312e-09	4.48994e-07
MAFF	586.842	-0.776814	0.130026	-5.97431	2.31071e-09	4.86491e-07
PSIP1	4111.3	0.472808	0.0796095	5.93909	2.8661e-09	5.92449e-07
NFKB2	2191.23	-0.513702	0.0870776	-5.89936	3.64912e-09	7.36758e-07
TMEM147	3197.17	-0.434878	0.0737412	-5.89735	3.69383e-09	7.36758e-07
PEG10	44218	0.354977	0.0606915	5.84888	4.94887e-09	9.70063e-07
TTLL7	1991.71	0.501729	0.0861217	5.82581	5.68368e-09	1.09522e-06
ASPM	5868.4	0.383272	0.0663294	5.77831	7.54536e-09	1.42972e-06
IKZF2	1337.84	0.52973	0.0921282	5.74992	8.92856e-09	1.66408e-06
CDK6	14672.7	0.363683	0.0637232	5.70723	1.14827e-08	2.10558e-06
RPL18A	8229.1	-0.381492	0.0670455	-5.69005	1.27003e-08	2.29189e-06
SRM	4586.34	-0.423703	0.0748284	-5.66232	1.49337e-08	2.65284e-06
KDM6B	4548.05	-0.426254	0.0756635	-5.63355	1.76538e-08	3.08778e-06
HSPB1	4145.92	-0.451503	0.0805278	-5.6068	2.06107e-08	3.55035e-06
CENPF	6875.51	0.415862	0.0743165	5.59582	2.19577e-08	3.72593e-06
RPL18	17084.2	-0.349876	0.0626928	-5.5808	2.39415e-08	3.94479e-06
UBALD1	1790.63	-0.501245	0.0898108	-5.58112	2.38969e-08	3.94479e-06
TGFB1	6904.69	-0.477989	0.0861531	-5.54813	2.88736e-08	4.68948e-06
MOAP1	1908.06	-0.452767	0.0817517	-5.53832	3.0539e-08	4.89011e-06
ACADSB	1889.33	0.457995	0.0828932	5.52513	3.29246e-08	5.19888e-06
ARID5B	588.15	0.657105	0.119145	5.51516	3.48472e-08	5.4271e-06
RPL28	18664.7	-0.392309	0.0713896	-5.49533	3.8999e-08	5.99161e-06
JUND	2467.86	-0.554852	0.101387	-5.47261	4.43444e-08	6.71881e-06
PHLDA1	1293.66	-0.512662	0.0937165	-5.47035	4.49142e-08	6.71881e-06
ARHGAP28	8192.86	0.407949	0.0747391	5.45832	4.80671e-08	7.00609e-06
FAM217B	2893.09	0.516455	0.0946108	5.45873	4.79551e-08	7.00609e-06
DNA2	3536.66	0.396567	0.0727529	5.45087	5.01236e-08	7.12319e-06
POU3F2	4869.77	0.402766	0.0738734	5.45211	4.97755e-08	7.12319e-06
NCAM2	9177.81	0.353096	0.0650214	5.43045	5.62123e-08	7.88985e-06
BBLN	741.802	-0.643396	0.118575	-5.42605	5.76137e-08	7.98793e-06
DEPDC1	3209.85	0.477839	0.0881579	5.42026	5.95108e-08	8.15154e-06
ALDH6A1	999.611	0.538813	0.0999449	5.3911	7.00267e-08	9.47779e-06
TCAF1	2316.08	0.420868	0.078104	5.38856	7.1026e-08	9.49993e-06
CBARP	630.907	-0.711264	0.132183	-5.3809	7.41163e-08	9.79801e-06
RPLP1	18260.7	-0.348109	0.0648555	-5.36746	7.98536e-08	1.04351e-05
ATG101	1109.29	-0.516371	0.0962466	-5.36508	8.09126e-08	1.04534e-05
SLC7A11	6009.78	0.369564	0.0689995	5.35604	8.50678e-08	1.08667e-05
CALCRL	2030.6	0.491554	0.091921	5.34757	8.91417e-08	1.12606e-05
NEU1	2666.49	-0.410945	0.077089	-5.33078	9.77894e-08	1.22172e-05
ATRX	7731.35	0.392164	0.0736834	5.32229	1.02471e-07	1.2663e-05
UTRN	2752.28	0.437336	0.0822067	5.31995	1.03796e-07	1.26888e-05
ATP2B4	1680.57	0.493349	0.0931881	5.29412	1.19591e-07	1.44641e-05
VRK2	3652.83	0.380635	0.072052	5.28278	1.27241e-07	1.511e-05
EYA4	2823.43	0.407026	0.0770828	5.28038	1.28918e-07	1.511e-05
CCDC88A	5291.67	0.355433	0.0672952	5.2817	1.27992e-07	1.511e-05
SPHK1	226.516	-1.07922	0.205455	-5.25281	1.49799e-07	1.73782e-05
BAIAP2	869.084	-0.541498	0.103275	-5.24328	1.57749e-07	1.81156e-05
BCL2L12	2255.78	-0.422852	0.0809157	-5.22584	1.73366e-07	1.95836e-05
SLC52A2	2212.46	-0.475081	0.0909213	-5.22519	1.73977e-07	1.95836e-05
CCDC18	577.351	0.650417	0.124924	5.2065	1.92431e-07	2.14485e-05
ALDOA	9055.73	-0.344136	0.0663989	-5.18285	2.18523e-07	2.41203e-05
RPS15	7735.96	-0.353532	0.0682445	-5.18037	2.21445e-07	2.41826e-05
INPPL1	22083.2	-0.322932	0.0623567	-5.17878	2.23342e-07	2.41826e-05
TMEM106B	2468.17	0.502338	0.0974085	5.15702	2.50913e-07	2.66601e-05
GPX1	1366.66	-0.501688	0.097274	-5.15747	2.50302e-07	2.66601e-05
TRMT1	1896.62	-0.427352	0.0829761	-5.15031	2.60057e-07	2.73758e-05
FBXO46	2403.02	-0.422192	0.082228	-5.1344	2.83048e-07	2.95227e-05
DZIP3	1681.82	0.436966	0.0853731	5.1183	3.08296e-07	3.18638e-05
CCDC85B	1492	-0.501129	0.0980676	-5.11004	3.22094e-07	3.299e-05
ZNF518A	2327.37	0.401155	0.0785371	5.10784	3.2586e-07	3.30777e-05
CKAP2L	1198.46	0.475259	0.0931447	5.10238	3.35414e-07	3.37462e-05
RPS5	15111.4	-0.308479	0.0604938	-5.09934	3.40843e-07	3.39916e-05
ATF7IP	3588.07	0.360745	0.0708813	5.08942	3.59153e-07	3.52001e-05
RPS28	4455.33	-0.354864	0.0697147	-5.09023	3.57626e-07	3.52001e-05
PYGO1	2390.76	0.408764	0.0804513	5.08088	3.75681e-07	3.65053e-05
KIF14	2406.02	0.395168	0.0779319	5.07068	3.964e-07	3.81921e-05
RSF1	4609.34	0.360388	0.0711573	5.06467	4.09104e-07	3.90849e-05
PHF3	4592.37	0.342825	0.0677663	5.05894	4.21596e-07	3.99428e-05
MYC	3896.99	-0.416848	0.0829388	-5.02597	5.00906e-07	4.70644e-05
TLNRD1	1439.55	-0.524773	0.104508	-5.02134	5.13114e-07	4.78163e-05
ARPC1B	1747.61	-0.434173	0.0865325	-5.01746	5.23594e-07	4.8006e-05
KNL1	2365.86	0.41786	0.0832619	5.01863	5.20419e-07	4.8006e-05
ARPC4	2805.5	-0.399321	0.080242	-4.97646	6.47593e-07	5.88998e-05
CHPF	2452.52	-0.448762	0.0904933	-4.95906	7.0835e-07	6.39145e-05
CDC42EP1	193.072	-0.972007	0.196525	-4.94598	7.57602e-07	6.78203e-05
SMC4	7052.22	0.378191	0.076653	4.9338	8.06439e-07	7.10729e-05
SF3B5	2886.57	-0.36409	0.0737798	-4.93482	8.02265e-07	7.10729e-05
NME1	802.926	-0.538936	0.109301	-4.93077	8.1906e-07	7.10832e-05
	956.013	-0.541142	0.109734	-4.9314	8.16412e-07	7.10832e-05
NAT8L	2397.89	-0.431778	0.0876257	-4.92752	8.32778e-07	7.17262e-05
RB1	2713.62	0.382964	0.077753	4.9254	8.41901e-07	7.19667e-05
MDFIC	1084.02	0.483035	0.0981828	4.91975	8.66535e-07	7.35197e-05
FAAP20	4437.75	-0.348706	0.0709763	-4.91299	8.96957e-07	7.5537e-05
RTN2	2054.68	-0.418037	0.0852359	-4.90447	9.36791e-07	7.83116e-05
GLIPR1	5182.28	0.45144	0.0922842	4.89185	9.98921e-07	8.28959e-05
PTPN13	5028.36	0.339947	0.0695397	4.88853	1.01589e-06	8.30912e-05
FSTL5	6568.92	0.359649	0.0735537	4.88962	1.01032e-06	8.30912e-05
PCYOX1	5359.78	0.326714	0.0668773	4.88527	1.03286e-06	8.32805e-05
CKAP2	3632.56	0.348894	0.0714026	4.88628	1.02757e-06	8.32805e-05
STEAP2	1828.62	0.426983	0.0874413	4.88308	1.04439e-06	8.36175e-05
FBRSL1	5095.27	-0.403387	0.0831696	-4.85018	1.2335e-06	9.80679e-05
ANP32E	3025.3	0.451972	0.0932163	4.84864	1.24312e-06	9.8146e-05
VCAN	6281.5	0.396041	0.0819552	4.8324	1.34895e-06	0.000105042
WDR55	1891.79	-0.401028	0.0829787	-4.83291	1.34554e-06	0.000105042
DLGAP5	3245.65	0.407593	0.0844596	4.82589	1.3938e-06	0.000107796
KIF11	6326.6	0.350056	0.0725701	4.82369	1.40929e-06	0.000108258
	818.338	-0.522679	0.108446	-4.81974	1.43746e-06	0.000109681
SLC7A5	2304.68	-0.494303	0.102627	-4.81651	1.46094e-06	0.000110729
ADM5	340.524	-0.821219	0.170983	-4.80292	1.56368e-06	0.000117732
CNN2	4078.64	-0.381234	0.0794943	-4.79574	1.62075e-06	0.000121081
SGO2	1483.44	0.468454	0.0977031	4.79467	1.62946e-06	0.000121081
MATR3	11335.6	0.328578	0.0685496	4.7933	1.64064e-06	0.00012112
PFN1	11502.3	-0.327495	0.0684969	-4.78116	1.74284e-06	0.000127015
TET1	1489.68	0.441456	0.0923195	4.78183	1.73705e-06	0.000127015
EPHA3	32099.9	0.306045	0.0640889	4.77531	1.79428e-06	0.000129931
CARMIL2	1193.9	-0.498105	0.104548	-4.76435	1.89462e-06	0.000136329
ANXA5	5402.98	-0.334336	0.0706225	-4.73413	2.19996e-06	0.000157304
RHBDF1	2668.71	-0.374363	0.0791019	-4.73267	2.21585e-06	0.00015745
KIF4A	4431.15	0.327985	0.0693411	4.73003	2.2449e-06	0.000158081
NFE2L2	2551.94	-0.3649	0.0771567	-4.72934	2.25254e-06	0.000158081
PBX1	2587	0.367618	0.0777841	4.72613	2.28844e-06	0.000159615
FMNL1	1190.05	-0.474718	0.100569	-4.7203	2.35493e-06	0.000163251
TBL1XR1	3108.31	0.399833	0.0848032	4.71483	2.4191e-06	0.000166683
ADRM1	3285.9	-0.392206	0.0832693	-4.71008	2.47615e-06	0.000169586
PGAP1	1359.29	0.44709	0.0949676	4.70782	2.50383e-06	0.000170455
CDC7	1889.91	0.381681	0.0812118	4.69982	2.60391e-06	0.000174425
TRIM2	1009.89	0.468207	0.0997053	4.69591	2.65419e-06	0.000174425
STAG1	1694.65	0.416697	0.0887233	4.69659	2.6454e-06	0.000174425
CLUH	4235.77	-0.346914	0.0738251	-4.69914	2.6126e-06	0.000174425
PBRM1	4517.99	0.324043	0.0689706	4.69828	2.62363e-06	0.000174425
ZNF770	5401.9	0.392432	0.0835311	4.69804	2.62675e-06	0.000174425
OLFM2	1117.03	-0.494096	0.105296	-4.69246	2.69934e-06	0.000174836
RHBDF2	891.967	-0.538366	0.114731	-4.69241	2.70002e-06	0.000174836
TCF4	2156.29	0.402951	0.085882	4.69192	2.70659e-06	0.000174836
VGLL3	5492.44	0.362666	0.0774031	4.68541	2.79395e-06	0.00017946
CTXN1	1265.92	-0.480008	0.1025	-4.68299	2.82721e-06	0.000180576
CDON	1103.35	0.442392	0.0947838	4.66738	3.05067e-06	0.00019376
TRAF4	1721.5	-0.432305	0.092655	-4.66575	3.075e-06	0.000194196
TRMT61A	1182.43	-0.459855	0.0985833	-4.66463	3.0917e-06	0.000194196
FNDC10	1152.92	-0.47743	0.10252	-4.65697	3.20898e-06	0.000200455
EPHA7	19884.2	0.283253	0.0608861	4.65218	3.28449e-06	0.000204051
PLEKHA8	3362.33	0.336328	0.0724778	4.64044	3.47675e-06	0.000214822
XPO1	16969.3	0.294964	0.0636226	4.63616	3.54938e-06	0.000218124
ECT2	3189.5	0.352292	0.0760936	4.62972	3.66165e-06	0.000222617
UBC	8215.87	-0.341175	0.0736837	-4.63027	3.65187e-06	0.000222617
OTX1	6361.36	0.326763	0.0706244	4.62677	3.71411e-06	0.000223417
FGD6	708.124	0.512003	0.110659	4.62685	3.71269e-06	0.000223417
ZFP14	642.265	0.583235	0.126103	4.62508	3.74458e-06	0.000224064
NOL6	1273.08	-0.488376	0.105756	-4.61797	3.87511e-06	0.00023066
BOP1	2674.13	-0.380133	0.0824072	-4.61286	3.97157e-06	0.000235171
SMC2	2515.05	0.348707	0.0757989	4.60042	4.21632e-06	0.00024837
ANKRD26	1588.29	0.401292	0.0873063	4.59636	4.29929e-06	0.000251952
G2E3	2266.22	0.456891	0.0994863	4.5925	4.37961e-06	0.000255343
CHD9	2822.04	0.380852	0.0829483	4.59143	4.40212e-06	0.000255345
RORB	4611.04	0.311961	0.0681076	4.58042	4.64038e-06	0.000266447
FAM174C	551.605	-0.577902	0.126145	-4.58127	4.62154e-06	0.000266447
ZMYM4	7746.09	0.292901	0.0640249	4.5748	4.76685e-06	0.000272333
RPL27	6515.03	-0.299868	0.0655823	-4.5724	4.82173e-06	0.000274091
DDX6	7641.77	0.307715	0.067381	4.56679	4.95245e-06	0.000280122
FAM126A	2172.51	0.359334	0.0788702	4.55601	5.21333e-06	0.000290541
DEK	8891.31	0.351454	0.0771277	4.55677	5.19452e-06	0.000290541
MRPS12	1081.93	-0.456049	0.100082	-4.55677	5.1946e-06	0.000290541
BRIP1	2403.08	0.372584	0.081803	4.55464	5.24743e-06	0.000291015
IL27RA	1171.5	-0.425065	0.0934663	-4.54778	5.42139e-06	0.000297758
UBA52	4745.05	-0.314969	0.0692501	-4.54829	5.40841e-06	0.000297758
GCC2	1342.26	0.43807	0.0963591	4.54622	5.46182e-06	0.000298536
VARS1	6770.93	-0.314185	0.0691907	-4.54086	5.60264e-06	0.000304767
ISYNA1	2806.5	-0.382098	0.0841703	-4.53958	5.63667e-06	0.000305159
TBRG4	4652.3	-0.32696	0.0721193	-4.53359	5.79892e-06	0.000312454
HLTF	4462.7	0.376028	0.0831231	4.52375	6.0754e-06	0.000325808
NPDC1	978.375	-0.468039	0.103789	-4.50951	6.49773e-06	0.00034682
ARHGDIA	13190.5	-0.311219	0.0691888	-4.49811	6.85609e-06	0.000363213
ZBTB37	1203.5	0.436489	0.0970467	4.49772	6.86875e-06	0.000363213
KLF16	1494.3	-0.435444	0.0970818	-4.48533	7.28006e-06	0.000381415
BRCC3	1576.91	0.391434	0.0872578	4.48595	7.25915e-06	0.000381415
IFT81	1023.15	0.449742	0.100535	4.47349	7.6952e-06	0.000401315
SYNGR2	3165.17	-0.343436	0.0770869	-4.45518	8.38216e-06	0.000435145
HOXB5	2658.14	-0.358816	0.0805568	-4.4542	8.42051e-06	0.000435149
STX10	1329.41	-0.42985	0.0965552	-4.45186	8.51298e-06	0.000437937
ANLN	3979.37	0.318938	0.0716676	4.45024	8.57741e-06	0.000439264
RPS19	16585.4	-0.276366	0.0621494	-4.4468	8.71577e-06	0.000442364
APAF1	1500.03	0.388813	0.0874218	4.44755	8.68538e-06	0.000442364
NHLRC2	2150.45	0.354392	0.0797386	4.44442	8.81295e-06	0.000445309
MFSD10	2551.13	-0.372679	0.0840153	-4.43585	9.17103e-06	0.000461352
BOK	783.533	-0.51056	0.115155	-4.43369	9.26351e-06	0.000463951
SLC3A2	3192.48	-0.331927	0.0749295	-4.42985	9.42988e-06	0.000470212
MCRIP1	3821.54	-0.338403	0.0766448	-4.41521	1.0091e-05	0.000500979
CAPN15	3998.77	-0.354097	0.0802255	-4.41377	1.01587e-05	0.000502151
NOP2	7421.97	-0.284371	0.0644737	-4.41066	1.03056e-05	0.000502864
ZFP36	275.577	-0.730769	0.165662	-4.41122	1.02791e-05	0.000502864
KIF20B	1706.14	0.438485	0.0994149	4.41065	1.03059e-05	0.000502864
LRWD1	2180.74	-0.345898	0.0784714	-4.40795	1.04352e-05	0.000506999
MYL12B	10957.4	-0.297816	0.0679502	-4.38286	1.1713e-05	0.000561876
ACTG1	57383.6	-0.279516	0.0637599	-4.38389	1.16578e-05	0.000561876
ZMYM1	1523.37	0.448557	0.102332	4.38334	1.16875e-05	0.000561876
DNPEP	1813.83	-0.363627	0.0830163	-4.38019	1.18576e-05	0.000564056
IDH1	3198.61	0.322412	0.0736063	4.38022	1.18559e-05	0.000564056
CEP170B	2451.31	-0.355927	0.0812977	-4.37807	1.19733e-05	0.000567185
CXADR	1883.31	0.394746	0.0902309	4.37484	1.2152e-05	0.000570891
PER1	1507.64	-0.385261	0.0880569	-4.37514	1.21354e-05	0.000570891
RP9P	555.973	-0.531232	0.121756	-4.3631	1.28233e-05	0.000599952
RPL36	4114.95	-0.318528	0.0730389	-4.36107	1.2943e-05	0.00060061
PTMS	4786.17	-0.337747	0.0774372	-4.36156	1.2914e-05	0.00060061
BLVRB	1904.19	-0.374348	0.0859797	-4.35391	1.33731e-05	0.000610597
HMGA1	8617.66	-0.322156	0.0739814	-4.35456	1.33336e-05	0.000610597
CSRNP1	331.665	-0.667729	0.15331	-4.35541	1.32817e-05	0.000610597
CTU2	675.332	-0.508038	0.116658	-4.35495	1.33097e-05	0.000610597
RALGPS2	3473.24	0.376081	0.086455	4.35002	1.36124e-05	0.000619036
DPH2	2617.69	-0.343948	0.0791772	-4.34403	1.3989e-05	0.000633631
GAD1	3909.72	-0.304846	0.0702709	-4.33815	1.43686e-05	0.000648241
PCGF2	3874.49	-0.324241	0.0747778	-4.33606	1.45059e-05	0.000651849
TGFBR1	1430.72	0.397826	0.0919274	4.32761	1.50734e-05	0.00067357
TEAD1	4171	0.303175	0.0700641	4.32711	1.51078e-05	0.00067357
ATP6V0A1	2382.21	-0.339583	0.0786338	-4.31854	1.57068e-05	0.000697542
CCDC86	2136.09	-0.392836	0.0911397	-4.31026	1.63061e-05	0.000721339
BRCA2	1094.27	0.45645	0.105976	4.30711	1.65398e-05	0.0007262
GUK1	2163.54	-0.35731	0.082959	-4.30706	1.65437e-05	0.0007262
RRP9	1239.39	-0.411244	0.0956055	-4.30147	1.6967e-05	0.000741916
TFPI	3809.87	-0.320837	0.0746039	-4.30054	1.70386e-05	0.00074219
TCF7L2	2464.91	0.339313	0.0789336	4.29872	1.71788e-05	0.000745443
PABPC1L	4311.44	-0.304929	0.0710059	-4.29442	1.75152e-05	0.000756845
DCLRE1A	929.251	0.44758	0.104242	4.29367	1.75747e-05	0.000756845
TMEM39B	1223.38	-0.407622	0.0950267	-4.28955	1.79035e-05	0.000768096
LRP10	7771.3	-0.297224	0.0693438	-4.28623	1.81727e-05	0.000776712
ZNF33B	1452.1	0.395827	0.0924091	4.28341	1.84047e-05	0.000783683
CKAP5	10865.2	0.272339	0.0637157	4.27428	1.91755e-05	0.000810431
ZNF252P	1231.49	0.416176	0.0973492	4.27508	1.91065e-05	0.000810431
RTKN2	734.307	0.511514	0.11973	4.27223	1.93529e-05	0.000814902
NACC1	3517.43	-0.352128	0.0824434	-4.27115	1.94466e-05	0.000815826
ARID4A	2069.7	0.355294	0.0832526	4.26766	1.97532e-05	0.000825639
ZNF714	1433.93	0.394363	0.0925265	4.26217	2.02453e-05	0.00084311
ERCC1	3437.72	-0.314294	0.0738027	-4.25857	2.05738e-05	0.000844417
RHBDL1	879.434	-0.465136	0.10919	-4.25987	2.04545e-05	0.000844417
KIF18A	958.219	0.451366	0.105989	4.25863	2.05685e-05	0.000844417
ANK2	3886.82	0.376599	0.0883989	4.26023	2.0422e-05	0.000844417
MARVELD1	2711.19	-0.331389	0.077969	-4.25027	2.13514e-05	0.000873179
NSD3	13217.6	0.267133	0.062898	4.24709	2.16567e-05	0.00088249
PDE4A	1830.12	-0.37384	0.0880534	-4.24561	2.18003e-05	0.000885169
TRPS1	2696.06	0.324115	0.0763611	4.2445	2.19081e-05	0.000886382
ROBO1	8879.47	0.281146	0.066297	4.24071	2.22817e-05	0.000896232
ESRRA	870.9	-0.450653	0.106295	-4.23964	2.23881e-05	0.000896232
KCNJ14	425.843	-0.699329	0.164946	-4.23976	2.2376e-05	0.000896232
RHBDD2	3160.86	-0.330571	0.0780917	-4.23311	2.30479e-05	0.000916194
RIMOC1	2427.96	0.338249	0.0799019	4.23331	2.30281e-05	0.000916194
FAU	2596.71	-0.328018	0.0775375	-4.23044	2.33236e-05	0.000923925
FER	1027.3	0.41242	0.0975344	4.22846	2.35301e-05	0.000928867
STAG2	10643.6	0.293988	0.0696694	4.21976	2.44562e-05	0.000948949
DBT	1457.59	0.378818	0.0897583	4.22042	2.43849e-05	0.000948949
MMS22L	2197.01	0.330957	0.07842	4.22032	2.43961e-05	0.000948949
TIAM2	1208.29	0.404745	0.0959071	4.22018	2.44112e-05	0.000948949
SLITRK6	542.088	0.523462	0.123973	4.2224	2.41714e-05	0.000948949
PPIG	3417.47	0.350723	0.0831615	4.21736	2.47174e-05	0.000955825
HS2ST1	2597.33	0.401432	0.0954021	4.20779	2.57876e-05	0.000993829
SMAD5	1809.17	0.365971	0.0870084	4.20616	2.59749e-05	0.000997663
SMARCA1	11942.2	0.272184	0.0648026	4.20021	2.66671e-05	0.0010208
DHX37	3019.99	-0.344747	0.0821648	-4.19579	2.7192e-05	0.0010374
ZFYVE16	1772.69	0.35461	0.0845436	4.1944	2.7359e-05	0.00103842
LENG8	15166.9	-0.265632	0.0633424	-4.19358	2.74583e-05	0.00103842
HES7	1576.93	-0.439196	0.104737	-4.1933	2.74926e-05	0.00103842
PANK3	3288.48	0.315974	0.0754191	4.18958	2.7947e-05	0.00105208
EHBP1	4308.52	0.28662	0.0685005	4.18421	2.86161e-05	0.00106845
CDKN2C	1729.9	0.363731	0.0869527	4.18309	2.87578e-05	0.00106845
FHOD1	3904.69	-0.303504	0.0725425	-4.1838	2.86671e-05	0.00106845
FOXG1	9156.15	-0.266212	0.0636151	-4.18472	2.85517e-05	0.00106845
VPS13A	1708.25	0.354501	0.0850608	4.16762	3.078e-05	0.00113986
SLC17A7	816.623	-0.452045	0.108508	-4.16599	3.10002e-05	0.00114429
ATAD3B	3242.98	-0.307692	0.0738826	-4.16461	3.11887e-05	0.00114752
PSMB3	2582.07	-0.31528	0.0757961	-4.15959	3.18826e-05	0.00116927
LRRIQ3	582.303	0.628878	0.151446	4.1525	3.28865e-05	0.00120221
SLC6A8	2052.01	-0.36428	0.0877688	-4.15045	3.31823e-05	0.00120913
EML3	2475.45	-0.373264	0.0900297	-4.14601	3.38325e-05	0.00122889
RNH1	3186.57	-0.341295	0.082348	-4.14454	3.40495e-05	0.00122934
SCAND1	1333.54	-0.393889	0.0950398	-4.14446	3.40613e-05	0.00122934
ADM	511.462	-0.614856	0.148491	-4.14071	3.46234e-05	0.00124568
CASP8AP2	1587.87	0.367393	0.088776	4.13843	3.49697e-05	0.0012463
HNRNPA3	13226.4	0.284309	0.0686985	4.1385	3.49578e-05	0.0012463
NOP10	2117.15	-0.333318	0.0805387	-4.13861	3.49417e-05	0.0012463
OIP5-AS1	3371.17	0.314158	0.0759261	4.13769	3.50826e-05	0.00124642
YRDC	948.18	-0.421611	0.102059	-4.13107	3.61074e-05	0.00127883
PIK3C2A	2940.48	0.30417	0.0736665	4.12901	3.64321e-05	0.00128533
LARP7	2377.91	0.360399	0.0872959	4.12848	3.65171e-05	0.00128533
N4BP2	1860.81	0.352172	0.0854434	4.1217	3.76084e-05	0.00131966
TRIM24	3572.72	0.303616	0.0736785	4.12082	3.77529e-05	0.00132066
CDH10	7547.86	0.26794	0.065082	4.11697	3.83888e-05	0.00133878
HELLS	2297.13	0.348046	0.0845738	4.11529	3.8669e-05	0.00134443
GULP1	1308.08	0.397598	0.0966544	4.1136	3.89528e-05	0.00135017
RAB30	486.745	0.545499	0.132676	4.11151	3.93087e-05	0.00135836
PRX	1640.46	-0.358132	0.0871884	-4.10756	3.99858e-05	0.00137341
HOOK3	8182.43	0.278515	0.0677943	4.10825	3.98675e-05	0.00137341
UBE2M	4766.66	-0.308792	0.075259	-4.10305	4.07732e-05	0.00139624
DDX39A	2668.22	-0.309994	0.0755918	-4.10089	4.11556e-05	0.00140089
PRTG	4826.18	0.275906	0.0672774	4.10101	4.11343e-05	0.00140089
AKAP9	3189.67	0.319431	0.0779183	4.09956	4.1393e-05	0.00140477
ARHGEF1	7306.04	-0.262409	0.0640298	-4.09823	4.16326e-05	0.00140869
ATP6V0B	2273.92	-0.326894	0.079847	-4.094	4.23992e-05	0.00142614
HMGN5	799.677	0.488799	0.11938	4.09446	4.2315e-05	0.00142614
ECE2	275.815	-0.678552	0.166011	-4.0874	4.36235e-05	0.00146299
PALS1	2232.18	0.364953	0.0894739	4.07888	4.52526e-05	0.00151317
PES1	3931.83	-0.296657	0.0727426	-4.07817	4.53906e-05	0.00151333
SNHG3	1342.71	-0.372147	0.0913094	-4.07566	4.58831e-05	0.00152528
FIGN	5320.63	0.275479	0.0676026	4.07498	4.60181e-05	0.0015253
PPP4R2	2819.18	0.382004	0.0938477	4.07047	4.69178e-05	0.00155061
CHD6	3769.93	0.314539	0.0773669	4.06556	4.7918e-05	0.00157907
ANKRD12	1475.39	0.425601	0.104726	4.06396	4.8247e-05	0.00158532
ALG3	1545.18	-0.375505	0.0924294	-4.06262	4.85259e-05	0.00158989
BCAT1	3565.27	0.391563	0.0964526	4.05964	4.91475e-05	0.00160562
RPL38	6428.93	-0.279205	0.0688526	-4.05512	5.0109e-05	0.00163235
MIER1	1682.15	0.417013	0.102897	4.05272	5.06263e-05	0.00164449
SNRPB	3824.02	-0.291404	0.0719382	-4.05076	5.10509e-05	0.00165356
ZFP36L1	6210.37	-0.688363	0.169972	-4.04985	5.12496e-05	0.00165527
SMCHD1	5179.09	0.289326	0.0716024	4.04072	5.32867e-05	0.00171462
RRAS	860.628	-0.517366	0.128052	-4.04027	5.33888e-05	0.00171462
EMP3	1126.58	-0.379651	0.0940078	-4.0385	5.3793e-05	0.00172274
IGSF10	4579.32	0.305951	0.0757865	4.03701	5.41362e-05	0.00172886
RPL39	4031.84	-0.303669	0.075445	-4.02504	5.69659e-05	0.00181413
ZNF107	1644.03	0.376998	0.093723	4.02247	5.75908e-05	0.00182891
GPSM2	1862.29	0.344284	0.0856127	4.0214	5.7852e-05	0.00183209
LANCL1	2644.05	0.330608	0.0822656	4.01879	5.84978e-05	0.00183418
NUSAP1	3246.24	0.31176	0.0775808	4.01853	5.85634e-05	0.00183418
HOXB9	3584.86	-0.333397	0.0829513	-4.0192	5.83971e-05	0.00183418
PUS1	1535.79	-0.369275	0.0918865	-4.01882	5.84909e-05	0.00183418
CHD1	3212.23	0.303058	0.0754635	4.01595	5.9207e-05	0.00184288
TAOK1	5461.49	0.291232	0.0725275	4.01547	5.93274e-05	0.00184288
DHFR	2142.19	0.322272	0.0802345	4.01663	5.90374e-05	0.00184288
MROH6	1188.69	-0.375004	0.0934208	-4.01414	5.96635e-05	0.00184827
MMP14	1132.33	-0.382603	0.0954865	-4.00688	6.1526e-05	0.00190078
APPBP2	2750.17	0.303678	0.0758024	4.00617	6.17101e-05	0.00190131
TTK	2443.66	0.324444	0.0810165	4.00467	6.21052e-05	0.00190644
HIVEP3	244.819	-0.816433	0.203891	-4.00426	6.22121e-05	0.00190644
CLIC4	2160.4	0.363665	0.090862	4.00239	6.27068e-05	0.00191643
POLR2L	1602.74	-0.342462	0.0856447	-3.99864	6.37086e-05	0.00194183
PLOD3	3921.32	-0.284946	0.0714421	-3.98849	6.64962e-05	0.00202138
ARPP19	5893.3	0.303562	0.0761232	3.98778	6.66957e-05	0.00202204
ARID4B	1611.32	0.345281	0.0866635	3.98415	6.77212e-05	0.00204642
TCF12	5850.06	0.262167	0.0658134	3.98349	6.79113e-05	0.00204642
FOXD2-AS1	902.388	-0.407567	0.102326	-3.98304	6.80399e-05	0.00204642
SPP1	522.791	-0.513509	0.128975	-3.98148	6.84881e-05	0.00205446
WDR74	1380.26	-0.366295	0.0920371	-3.97987	6.89534e-05	0.00206298
MIB1	6091.04	0.300362	0.0754956	3.97853	6.93415e-05	0.00206914
NUMBL	3527.32	-0.316503	0.0796096	-3.97569	7.01754e-05	0.0020805
MINDY2	2046.76	0.323536	0.0813795	3.97564	7.01897e-05	0.0020805
TGFB1I1	537.055	-0.549632	0.138259	-3.97537	7.02712e-05	0.0020805
FGFRL1	1229.5	-0.402991	0.101408	-3.97397	7.06845e-05	0.0020873
ZNF292	2248.49	0.315951	0.0795741	3.97053	7.17117e-05	0.00211215
MYBL1	872.426	0.427154	0.107803	3.96236	7.42114e-05	0.00218013
PLA2G15	479.224	-0.530265	0.133938	-3.95905	7.52499e-05	0.00220494
SLC30A9	2136.99	0.327264	0.0826955	3.95745	7.5753e-05	0.00221397
ANKRD13B	1340.77	-0.388524	0.0981968	-3.95658	7.60296e-05	0.00221636
DMD	1523.57	0.366151	0.0926237	3.9531	7.71459e-05	0.00224315
SLC25A39	8258.24	-0.263374	0.0666486	-3.95168	7.76034e-05	0.0022507
TFE3	3710.96	-0.293631	0.07438	-3.94771	7.89011e-05	0.00227672
TUBA1C	4135.68	-0.303746	0.0769389	-3.94789	7.88442e-05	0.00227672
PPIP5K2	1921.34	0.3512	0.0889939	3.94634	7.9354e-05	0.00228002
RCE1	825.31	-0.453292	0.114869	-3.94615	7.94168e-05	0.00228002
BUB1B	2811.19	0.299364	0.0758873	3.94485	7.985e-05	0.00228669
TKT	10863.7	-0.250134	0.0634954	-3.9394	8.16845e-05	0.00233334
LRRC40	1176.81	0.416894	0.105848	3.9386	8.19598e-05	0.00233534
ZNF638	7095.05	0.268534	0.0682029	3.93729	8.24075e-05	0.00234223
PRKAR2B	1398.79	0.396539	0.100745	3.93607	8.28254e-05	0.00234823
SH3GL1	2939.29	-0.329732	0.0838128	-3.93414	8.34943e-05	0.00236131
TBCC	1142.25	-0.373409	0.0949421	-3.93302	8.3884e-05	0.00236645
PKN2	5572.42	0.293216	0.0745688	3.93215	8.4188e-05	0.00236914
ATAD2	4645.63	0.271669	0.0691511	3.92862	8.54342e-05	0.00239827
RBMS3	2643.98	0.333667	0.0849545	3.9276	8.57976e-05	0.00240254
TAF9B	1169.4	0.383537	0.0977483	3.92372	8.71905e-05	0.00243555
TMEM54	819.648	-0.483191	0.123202	-3.92194	8.78379e-05	0.00244762
ARRDC2	241.898	-0.700212	0.178724	-3.91784	8.93451e-05	0.00247145
RALY	7758.6	-0.261466	0.0667181	-3.91897	8.8928e-05	0.00247145
KIF15	1705.5	0.327608	0.0836156	3.91803	8.92754e-05	0.00247145
PFKP	1420.47	-0.365461	0.0934648	-3.91014	9.22422e-05	0.00253923
USP11	6286.2	-0.263303	0.067333	-3.91046	9.21199e-05	0.00253923
AUP1	11228	-0.260808	0.0667207	-3.90895	9.26971e-05	0.00254559
SLC7A2	1961.14	0.321193	0.0822244	3.9063	9.37221e-05	0.00256753
APOE	1053.1	-0.455725	0.116686	-3.90558	9.39993e-05	0.00256894
RBM38	1555.63	-0.346992	0.0888859	-3.90379	9.46978e-05	0.0025695
NCOA2	2813	0.334995	0.0857945	3.90462	9.43741e-05	0.0025695
MDH2	7860.95	-0.254374	0.0651551	-3.90413	9.45668e-05	0.0025695
BICDL1	1158.37	-0.364927	0.0936223	-3.89787	9.7043e-05	0.00262686
PHIP	6047.96	0.271996	0.0698419	3.89445	9.84234e-05	0.0026516
ZNF598	3843.08	-0.282135	0.0724383	-3.89482	9.82699e-05	0.0026516
CCP110	1044.19	0.378399	0.0972086	3.89265	9.91546e-05	0.00266498
USP1	4393.84	0.279465	0.0718617	3.88893	0.000100686	0.00269977
SOS1	3720.88	0.277549	0.0714161	3.88636	0.00010176	0.00272213
KRAS	2527.6	0.320362	0.0825171	3.88237	0.000103442	0.00276064
MIS18BP1	1653.54	0.348804	0.090033	3.87418	0.000106985	0.00283523
PRKCD	558.122	-0.499418	0.12889	-3.87476	0.000106728	0.00283523
ZNF271P	1291.94	0.356503	0.0920173	3.87431	0.000106929	0.00283523
TIA1	4887.37	0.319684	0.0825445	3.87287	0.000107561	0.00284386
NR1H2	2193.11	-0.333755	0.0862105	-3.8714	0.000108213	0.00285447
SENP7	951.617	0.411834	0.10642	3.86988	0.000108889	0.00286565
CXXC4	2597.93	0.322599	0.083419	3.86722	0.000110085	0.00289042
MPHOSPH9	1528.32	0.331595	0.0857915	3.86512	0.000111033	0.00290493
ROMO1	1395.74	-0.385825	0.0998286	-3.86487	0.000111148	0.00290493
ZBTB41	927.211	0.433016	0.11206	3.86415	0.000111475	0.00290678
PMEPA1	438.129	-0.525786	0.136088	-3.86358	0.000111738	0.00290697
DAD1	2168.21	-0.30367	0.0787472	-3.85627	0.000115131	0.00298842
ISG20L2	1809.56	-0.333637	0.0865454	-3.85505	0.000115708	0.00299655
MRPL10	1457.54	-0.337597	0.0875872	-3.85441	0.000116007	0.00299746
TASOR	6397.23	0.267407	0.0694481	3.85046	0.000117895	0.00303286
ZKSCAN8	3508.51	0.281726	0.0731673	3.85043	0.00011791	0.00303286
GDA	600.773	0.470873	0.12249	3.84418	0.000120958	0.00309027
MBOAT7	5357.82	-0.304965	0.0793117	-3.84515	0.00012048	0.00309027
ZNF606	982.617	0.385943	0.100389	3.84448	0.000120811	0.00309027
RACK1	14757.8	-0.233663	0.0608383	-3.84073	0.000122671	0.00312701
DDX54	3834.49	-0.276025	0.0718981	-3.83912	0.000123478	0.00313551
CCDC78	445.435	-0.554857	0.144572	-3.83792	0.000124081	0.00313551
ZYG11B	2599.85	0.292254	0.076136	3.83858	0.000123748	0.00313551
RHOG	807.77	-0.43778	0.114068	-3.83787	0.000124108	0.00313551
EEF1A2	1165.84	-0.372269	0.0972094	-3.82955	0.000128377	0.00322903
LRFN4	758.911	-0.45783	0.119551	-3.82958	0.000128362	0.00322903
MYBBP1A	3130.57	-0.339226	0.0888593	-3.81756	0.000134777	0.00337471
TMC6	2475.28	-0.32347	0.0847557	-3.8165	0.000135357	0.00337471
PANK1	996.02	0.388371	0.101754	3.81676	0.000135216	0.00337471
RPL13	21759.9	-0.262923	0.0688909	-3.81652	0.000135348	0.00337471
ZNF780A	740.15	0.415391	0.108883	3.815	0.000136181	0.00338784
CTDSPL2	2696.41	0.285269	0.0748311	3.81217	0.000137749	0.00341937
CST3	2430.8	-0.306638	0.080552	-3.80671	0.00014083	0.00348824
VMP1	3221.82	-0.292889	0.0770079	-3.80336	0.000142746	0.00352362
MANEA	1415.15	0.375478	0.0987286	3.80313	0.000142879	0.00352362
RAD51AP1	797.584	0.402978	0.106024	3.80084	0.000144208	0.00354869
CHML	1206.74	0.371236	0.0976914	3.80009	0.000144646	0.00355179
ERI2	543.95	0.514858	0.135519	3.79915	0.000145193	0.00355754
PICALM	3974.74	0.290771	0.0766051	3.79572	0.000147217	0.00359937
BPTF	7653.64	0.281126	0.0741548	3.79108	0.000149996	0.00365946
BCLAF1	5303.85	0.27235	0.0718723	3.78936	0.000151038	0.00367698
ITGAV	8723.4	0.255399	0.0674386	3.78713	0.0001524	0.00370222
U2SURP	5983.64	0.270001	0.0713151	3.78602	0.000153076	0.00371071
SMC3	8408.79	0.270587	0.0715244	3.78314	0.000154861	0.00374599
YIF1A	1585.88	-0.324445	0.0858387	-3.77971	0.000157014	0.00379
TBC1D32	1138.19	0.404228	0.106992	3.7781	0.000158027	0.00380637
MAN2C1	2978.29	-0.279957	0.0741384	-3.77613	0.000159281	0.00382847
IFRD2	2269.81	-0.332325	0.0880623	-3.77375	0.000160814	0.00385715
REV3L	1580.66	0.334438	0.0886526	3.77246	0.000161648	0.00386087
DDX51	2424.34	-0.301921	0.0800235	-3.7729	0.00016136	0.00386087
RPL29	11375.4	-0.236272	0.0626682	-3.7702	0.000163114	0.00388772
GRINA	6289.5	-0.285984	0.0758935	-3.76822	0.000164415	0.00391054
PPME1	1849.81	-0.31901	0.0847287	-3.76508	0.000166497	0.00395178
ZDHHC20	4105.88	0.273044	0.0725323	3.76445	0.000166918	0.00395351
DUS3L	893.128	-0.411407	0.109509	-3.75685	0.000172069	0.00406245
R3HDM4	1106.02	-0.356344	0.094858	-3.75661	0.000172232	0.00406245
GPX4	3430.42	-0.274728	0.0731897	-3.75365	0.00017428	0.00410226
DSEL	4698.47	0.262828	0.0700833	3.75023	0.000176672	0.00414998
ZNF117	793.211	0.407105	0.108609	3.74835	0.000178003	0.00417262
SEPTIN6	4127.84	0.258193	0.0689133	3.74664	0.000179218	0.00419246
EIF2AK2	3634.78	0.273726	0.0730756	3.74579	0.000179828	0.00419808
PROCR	211.184	-0.713214	0.19049	-3.74409	0.000181046	0.00420078
FANCL	1890.83	0.352428	0.0941292	3.74409	0.000181052	0.00420078
ANGPT1	402.873	0.519989	0.138853	3.74488	0.000180477	0.00420078
CLPP	1108.21	-0.358658	0.095856	-3.74163	0.000182828	0.00423335
RBM12B	2061.13	0.304038	0.0812772	3.74075	0.000183472	0.00423962
COBLL1	2407.55	0.287081	0.0767793	3.73904	0.000184722	0.00425985
IPO8	2678.96	0.297501	0.0796068	3.73713	0.00018613	0.00428363
ZNF711	1347.22	0.382917	0.102495	3.73596	0.000187002	0.004295
IRF3	3738.12	-0.263275	0.0705668	-3.73086	0.000190827	0.00436522
ZFYVE27	1243.51	-0.341376	0.0914883	-3.73136	0.000190446	0.00436522
SACS	10016.1	0.286221	0.0767984	3.72691	0.000193839	0.00442522
CADM2	2694.82	0.323456	0.0869008	3.72213	0.000197548	0.00450085
MIF	937.021	-0.406406	0.109217	-3.72109	0.000198362	0.00451035
CLASP2	3072.48	0.27194	0.0731312	3.71852	0.00020039	0.00454737
NCAPG2	3194.42	0.272466	0.0733622	3.71399	0.000204016	0.00462043
PLK2	361.75	-0.571258	0.153901	-3.71185	0.000205754	0.00465053
PPP1R16A	2349.73	-0.337413	0.0909216	-3.71103	0.000206414	0.00465618
ZNF593	504.55	-0.482009	0.129912	-3.71026	0.000207047	0.00466122
ZNF581	1167.96	-0.351293	0.0948213	-3.70479	0.00021157	0.00475363
TSPO	873.624	-0.416534	0.112641	-3.6979	0.000217395	0.00487487
PM20D2	4162.43	0.280821	0.0759759	3.69618	0.000218864	0.00488871
FHL3	539.841	-0.456504	0.123507	-3.69618	0.000218872	0.00488871
IFT80	623.201	0.482317	0.130525	3.6952	0.000219712	0.00489786
NFKBIB	1118.27	-0.3482	0.0942744	-3.69348	0.000221209	0.00490056
LSR	2220.55	-0.292153	0.0790962	-3.69364	0.000221067	0.00490056
HOXB8	3073.82	-0.270299	0.0731906	-3.69308	0.000221557	0.00490056
RESF1	1467.66	0.329287	0.0891634	3.69308	0.000221556	0.00490056
BET1L	1958.2	-0.309516	0.0838814	-3.68993	0.000224319	0.00495202
MALAT1	3121.35	0.323226	0.0878972	3.67732	0.000235696	0.00519308
OSBPL8	4174.88	0.313236	0.0852159	3.67579	0.000237111	0.00521415
RAD21	17611.5	0.242235	0.0659512	3.67294	0.000239772	0.00526248
KATNAL1	690.932	0.406307	0.110738	3.6691	0.000243408	0.00531153
ERF	8913.41	-0.254758	0.0694327	-3.66914	0.000243372	0.00531153
LRRC58	3799.33	0.287734	0.0784073	3.66973	0.000242802	0.00531153
PRPF4B	8388.44	0.247546	0.0675501	3.66463	0.000247694	0.0053947
YDJC	726.499	-0.465727	0.127213	-3.66101	0.00025122	0.00546102
YTHDC2	1652.44	0.32147	0.0878783	3.65812	0.000254068	0.00549145
EVI5	1766.05	0.314411	0.0859398	3.65851	0.000253687	0.00549145
REEP2	1321.26	-0.343905	0.0940065	-3.65831	0.000253888	0.00549145
AOC3	179.752	-0.726133	0.198557	-3.65705	0.000255138	0.00550412
TRIM33	2167.19	0.289135	0.0790814	3.65617	0.000256014	0.00551254
PCNX4	3563.66	0.268854	0.0735566	3.65507	0.000257115	0.00552054
TMEM123	5828.73	0.290432	0.0794718	3.65452	0.000257661	0.00552054
ERCC6L	1072.54	0.355238	0.0972099	3.65434	0.000257842	0.00552054
CDH7	1170.98	0.342447	0.0937507	3.65274	0.000259458	0.0055343
CLCN7	6948.74	-0.286945	0.0785503	-3.65301	0.000259182	0.0055343
RPS21	4057.39	-0.300263	0.0822589	-3.65021	0.000262024	0.00557856
PLS3	4979.54	0.254651	0.0698078	3.64788	0.00026441	0.00561884
PLXNA3	7861.62	-0.260559	0.0714833	-3.64503	0.000267357	0.00567087
CEP128	713.606	0.398226	0.109314	3.64297	0.000269513	0.00567424
ACVR2B	3064.87	0.282679	0.0775901	3.64323	0.000269238	0.00567424
LSM10	951.201	-0.389246	0.106843	-3.64315	0.000269325	0.00567424
ZFP90	2223.53	0.298323	0.0818831	3.64328	0.000269181	0.00567424
STEAP1	1058.79	0.358095	0.0983131	3.64239	0.000270117	0.00567645
ZFP30	1460.56	0.359718	0.0987828	3.6415	0.000271054	0.00568564
FBXW5	2444.76	-0.292292	0.0803133	-3.6394	0.000273275	0.00572167
PDS5B	2373.18	0.2859	0.0786154	3.6367	0.000276156	0.00577035
SLC25A30	1018.97	0.374452	0.102977	3.63627	0.000276616	0.00577035
STARD3	2703.15	-0.28621	0.0787447	-3.63465	0.000278353	0.00579597
BRMS1L	2216.23	0.363325	0.100006	3.63301	0.000280129	0.00582228
MAP2K6	417.939	0.527981	0.145389	3.63152	0.00028176	0.00584549
MOB1A	6067.61	0.264573	0.0728814	3.63019	0.000283211	0.00586489
CDC40	1403.51	0.332682	0.0916717	3.62906	0.000284452	0.00587989
TOLLIP	1809.41	-0.307791	0.08486	-3.62705	0.000286681	0.00589736
CLEC11A	515.969	-0.494037	0.136215	-3.62689	0.000286854	0.00589736
CDK5RAP2	2397.75	0.288708	0.0795876	3.62756	0.000286117	0.00589736
EIF1	8735.78	-0.276564	0.0762652	-3.62635	0.000287456	0.00589908
WBP2	6712.29	-0.237793	0.0656185	-3.62388	0.000290217	0.005945
VPS37B	996.327	-0.369757	0.102077	-3.62234	0.000291954	0.00596984
SNX8	1359.1	-0.324625	0.0897308	-3.61776	0.000297159	0.00606535
LYPLA2	1212.23	-0.338849	0.0937608	-3.61398	0.000301538	0.00606758
PNPLA6	4449.67	-0.290406	0.0803366	-3.61486	0.000300506	0.00606758
HOXA13	779.474	0.394626	0.109107	3.61687	0.000298186	0.00606758
IMPDH1	2377.28	-0.308762	0.0853817	-3.61625	0.0002989	0.00606758
PREPL	3380.4	0.288726	0.0798691	3.61499	0.000300359	0.00606758
ZNF678	1076.47	0.373733	0.103381	3.61511	0.000300225	0.00606758
ZNF84	3513.76	0.293718	0.0812562	3.61471	0.000300681	0.00606758
TMEM170B	1894.2	0.388204	0.107411	3.6142	0.00030128	0.00606758
ARL6IP1	2725.75	0.300589	0.0832197	3.61199	0.000303853	0.00610337
MSI2	2829.5	0.299446	0.0830038	3.60761	0.000309025	0.00619631
UBA3	1836.99	0.344936	0.0956606	3.60583	0.000311159	0.00622812
BUD23	4043.46	-0.259861	0.072107	-3.60382	0.000313574	0.00625442
RPS26	5603	-0.266906	0.0740535	-3.60423	0.000313077	0.00625442
APRT	2018.42	-0.293047	0.0813645	-3.60166	0.000316192	0.00629559
C12orf57	1183.53	-0.333034	0.0925227	-3.59949	0.000318847	0.00632629
SNHG15	958.114	-0.376714	0.104657	-3.59949	0.000318836	0.00632629
SPDL1	1168.41	0.340528	0.0946728	3.5969	0.000322038	0.00637849
CDC27	3182.71	0.265699	0.0738861	3.59606	0.000323074	0.00638498
CHD5	630.005	-0.47263	0.131442	-3.59573	0.000323489	0.00638498
INSIG2	392.062	0.53069	0.14775	3.59181	0.000328391	0.0064705
NOB1	1884.12	-0.298923	0.0832803	-3.58936	0.000331485	0.00652017
CLOCK	1586.9	0.306194	0.0853319	3.58827	0.000332874	0.00653617
HDAC9	6599	0.315573	0.0879913	3.58642	0.000335255	0.00657158
MAD2L2	1979	-0.288445	0.0804655	-3.5847	0.000337466	0.00660352
KCNG1	201.605	-0.673043	0.187782	-3.58417	0.000338158	0.00660571
FAM98B	1795.67	0.337397	0.0942283	3.58063	0.000342765	0.00668421
SLC25A22	2161.56	-0.303974	0.084961	-3.5778	0.000346499	0.00674546
EBNA1BP2	2664.35	-0.287815	0.0804769	-3.57636	0.000348405	0.00677098
ANKRD50	1687.88	0.297535	0.0832452	3.5742	0.000351301	0.00681561
SH2D5	239.624	-0.65016	0.182069	-3.57096	0.000355681	0.00688883
DMPK	4585.93	-0.244499	0.0685007	-3.5693	0.000357942	0.00692082
POLRMT	2044.72	-0.31927	0.0895139	-3.56671	0.000361492	0.00697759
GPR3	223.251	-0.65132	0.182689	-3.56519	0.000363587	0.00700614
PLEKHG1	2367.56	0.284783	0.0799121	3.5637	0.000365669	0.00702246
DHX34	4465.68	-0.263597	0.0739581	-3.56413	0.000365061	0.00702246
TPD52	997.88	0.429546	0.120559	3.56296	0.000366692	0.00703022
RNF170	2623.31	0.295711	0.0830155	3.56212	0.000367875	0.00704103
DOP1A	600.846	0.414806	0.116561	3.5587	0.00037269	0.00707364
DPYSL5	647.012	0.437814	0.123018	3.55894	0.000372359	0.00707364
PPM1K	456.587	0.482735	0.135606	3.55982	0.000371108	0.00707364
ZHX1	1196.05	0.342561	0.0962427	3.55935	0.000371776	0.00707364
OGA	7549.14	0.246839	0.0693514	3.55925	0.000371909	0.00707364
UBE2S	5877.8	-0.312395	0.0878124	-3.55752	0.000374371	0.00709372
RDX	4531.78	0.2577	0.0725393	3.55255	0.000381514	0.00720504
NRIP1	1644.63	0.300808	0.0846672	3.55283	0.000381113	0.00720504
CREB1	1668.33	0.321237	0.090478	3.55044	0.000384582	0.00725094
CEP290	1536.17	0.326653	0.0920422	3.54895	0.00038677	0.00728011
SORBS1	1520.73	0.315522	0.088955	3.54698	0.000389672	0.00732262
TSEN54	1832.86	-0.30177	0.0851357	-3.54458	0.000393244	0.00737753
PGAM5	3156.26	-0.282176	0.0796448	-3.54293	0.000395706	0.0074115
VPS54	2203.65	0.288748	0.0815403	3.54116	0.000398366	0.00742463
TP53I13	2028.96	-0.30854	0.0871263	-3.54129	0.000398171	0.00742463
ARHGAP45	412.625	-0.573677	0.161965	-3.54199	0.000397118	0.00742463
FZD3	994.468	0.398832	0.112647	3.54055	0.000399291	0.00742969
HMGB1	15258.6	0.231764	0.0654876	3.53905	0.00040157	0.00745988
POLR1H	696.159	-0.403949	0.114165	-3.53829	0.000402731	0.00746925
SEPTIN11	5863.82	0.232981	0.0658678	3.53709	0.000404556	0.00749088
TMEM161A	888.192	-0.385729	0.109081	-3.53617	0.000405974	0.00750491
IREB2	4576.06	0.25975	0.0734678	3.53557	0.0004069	0.00750982
PTBP2	1744.94	0.319289	0.0903525	3.53382	0.000409604	0.00754746
AOC2	257.53	-0.603759	0.170913	-3.53254	0.000411586	0.00757172
ZNF354C	751.625	0.379327	0.107469	3.52964	0.000416122	0.0076428
POLK	434.356	0.475027	0.134735	3.52563	0.000422474	0.00774694
CFLAR	2265.79	0.274775	0.0779555	3.52477	0.000423855	0.00774728
PKIA	339.339	0.51869	0.147146	3.525	0.000423477	0.00774728
TAF15	2650.77	0.277881	0.0788686	3.52334	0.00042615	0.00777672
NCLN	2928.36	-0.281571	0.0799844	-3.52033	0.00043101	0.00785281
SPTBN2	1522.46	-0.319718	0.0909019	-3.51718	0.000436162	0.00793396
MOB1B	2174.11	0.338036	0.0961251	3.51663	0.000437067	0.00793772
ZNF718	760.248	0.383389	0.109099	3.51413	0.000441197	0.00799996
RCN2	2801.73	0.318684	0.0907087	3.51327	0.000442626	0.00800034
FARSA	1829.28	-0.295325	0.084053	-3.51356	0.000442145	0.00800034
SKA2	2072.66	0.34626	0.0986501	3.50998	0.000448136	0.00808708
HERC2P2	4666.4	0.25109	0.0715819	3.50773	0.000451947	0.00814293
SREK1	4315.63	0.285358	0.081372	3.50683	0.000453473	0.00815749
RPL10	16635.2	-0.214853	0.0612813	-3.50601	0.000454881	0.00816989
NASP	14878.3	0.250061	0.071368	3.50382	0.000458635	0.00822432
RPS12	13769.5	-0.269883	0.0770971	-3.50056	0.000464279	0.00829935
HELZ	3155.38	0.299633	0.0855923	3.5007	0.000464034	0.00829935
ZNF503	1365.88	-0.324756	0.0928231	-3.49865	0.000467617	0.0083459
EN1	133.536	0.813837	0.232699	3.49739	0.000469836	0.00837236
TRIP11	2193.23	0.316762	0.0906055	3.49606	0.000472189	0.00838799
RPL35	4850.18	-0.243856	0.0697474	-3.49627	0.000471809	0.00838799
ACAP2	2537.39	0.278447	0.0797495	3.49152	0.000480281	0.00846988
TRAP1	4265.7	-0.24945	0.0714433	-3.49158	0.000480177	0.00846988
DYNC1LI2	9460.17	0.228895	0.0655335	3.49279	0.000477995	0.00846988
CUL5	2133.34	0.330518	0.094638	3.49245	0.000478615	0.00846988
POGLUT3	3620.83	0.255963	0.0733126	3.49138	0.000480524	0.00846988
CBX1	6336.73	0.230228	0.0659604	3.4904	0.000482305	0.00847469
EIF3G	3538.8	-0.249745	0.0715506	-3.49047	0.000482169	0.00847469
KNTC1	2877.41	0.273995	0.0785087	3.48999	0.000483033	0.00847469
CDK2AP2	1171.99	-0.340515	0.0976039	-3.48875	0.000485288	0.00850114
LMBR1	3228.19	0.258583	0.0741527	3.48716	0.000488178	0.00853861
CDKN1B	1600.95	0.345904	0.0992178	3.48631	0.000489725	0.00855251
RC3H2	2668.54	0.270524	0.0776389	3.48439	0.000493261	0.00860106
TBC1D5	3645.96	0.275547	0.0791024	3.48342	0.000495043	0.00860371
RBPMS2	1433.79	-0.318145	0.0913312	-3.48342	0.000495042	0.00860371
GRK2	4773.51	-0.245899	0.0705983	-3.48308	0.000495684	0.00860371
CISD3	666.212	-0.398163	0.114339	-3.48232	0.000497097	0.00861509
LDLR	3242.77	-0.285215	0.0819574	-3.48004	0.000501348	0.00867554
ANTXR1	3764.9	0.24842	0.0713963	3.47945	0.000502447	0.00867632
TOX	604.681	0.406197	0.11675	3.4792	0.00050292	0.00867632
NCAPG	1370.39	0.307507	0.0884078	3.47828	0.000504651	0.00869299
SCAMP3	2728.93	-0.26754	0.0769426	-3.47714	0.000506794	0.00870353
TWIST1	3649.69	-0.265429	0.0763275	-3.4775	0.000506122	0.00870353
NUDT21	5646.12	0.238466	0.0686139	3.47548	0.000509944	0.00874443
JMY	633.594	0.40078	0.115397	3.47305	0.000514578	0.00878795
CCDC186	762.048	0.400225	0.115241	3.47293	0.000514801	0.00878795
CEP295	1205.28	0.352743	0.101547	3.47369	0.000513353	0.00878795
HSD17B10	3214.39	-0.25705	0.0740272	-3.47237	0.00051588	0.00879316
BTRC	2308.52	0.268136	0.0772421	3.47138	0.000517795	0.0088126
KMT2E	3801.96	0.2556	0.0736501	3.47046	0.000519564	0.00882948
	602.982	0.419029	0.120818	3.46827	0.000523829	0.00888868
SNAP23	1896.72	0.29597	0.0854445	3.46388	0.000532434	0.0089864
QSOX1	3321.86	-0.259902	0.0750355	-3.46373	0.00053275	0.0089864
POLR1C	1211.01	-0.333507	0.0962657	-3.46444	0.000531332	0.0089864
PPP1CA	4727.47	-0.24398	0.0704256	-3.46436	0.000531497	0.0089864
RPS14	6025.91	-0.241493	0.069744	-3.46256	0.000535067	0.00901211
PRICKLE3	615.936	-0.412616	0.119221	-3.46094	0.000538291	0.00903038
SLC35C2	2283.97	-0.274238	0.0792409	-3.46082	0.000538534	0.00903038
ATAD5	1306.82	0.328334	0.0948598	3.46126	0.000537657	0.00903038
ANXA1	10412.6	-0.234783	0.0678912	-3.45822	0.000543752	0.00910445
BDP1	1770.45	0.288504	0.0834828	3.45585	0.000548552	0.00915218
ZNF33A	2062.5	0.294209	0.085139	3.45563	0.000549018	0.00915218
LCAT	347.488	-0.540709	0.156449	-3.45613	0.000547986	0.00915218
PLK4	1448.4	0.306232	0.0886398	3.4548	0.000550711	0.00916695
PPP4C	3407.66	-0.250399	0.0725323	-3.45224	0.000555948	0.00921366
DISP1	898.876	0.356461	0.103254	3.45227	0.000555895	0.00921366
PJA2	2689.65	0.323824	0.0937816	3.45296	0.000554479	0.00921366
DPY19L3	2469.86	0.262381	0.0760149	3.45171	0.00055705	0.00921848
ZGRF1	1782.18	0.32622	0.094526	3.45112	0.000558269	0.00922524
GOPC	1918.73	0.32018	0.092808	3.44991	0.000560768	0.00923966
WTIP	1580.67	-0.34197	0.0991234	-3.44995	0.000560694	0.00923966
WASHC4	1919.15	0.312436	0.0906416	3.44694	0.000566984	0.00931509
LRP1B	383.414	0.481925	0.139808	3.44705	0.00056674	0.00931509
NR1D2	1800.34	0.37087	0.107655	3.445	0.000571062	0.00936854
SLC25A36	2811.13	0.308005	0.0894794	3.44219	0.000577032	0.00945285
CHCHD2	6321.28	-0.226811	0.0659189	-3.44075	0.000580098	0.00947577
EVA1B	351.551	-0.53815	0.156398	-3.4409	0.000579782	0.00947577
TOP2B	9581.79	0.235013	0.0683197	3.4399	0.000581937	0.00949216
GTF2I	7396.11	0.246253	0.0716943	3.43476	0.000593083	0.00966012
EEA1	1060.84	0.349618	0.101802	3.4343	0.000594076	0.00966244
ARHGAP19	3292.9	0.263484	0.076759	3.43262	0.00059778	0.00969978
AP5Z1	1913.96	-0.282203	0.0822153	-3.43248	0.000598078	0.00969978
SCAP	4936.8	-0.242083	0.0705701	-3.4304	0.000602699	0.00976081
TBPL1	881.779	-0.360745	0.105207	-3.42891	0.000606004	0.00979452
RBPJ	3812.23	0.26966	0.0786481	3.42869	0.000606504	0.00979452
EXOSC5	732.552	-0.381288	0.111266	-3.42682	0.000610705	0.00981061
PHF20L1	2141.68	0.292369	0.0853191	3.42677	0.000610813	0.00981061
RPL32	9476.49	-0.226302	0.0660201	-3.42777	0.000608564	0.00981061
SHISA5	3616.26	-0.2727	0.0795809	-3.42671	0.000610952	0.00981061
PUS7L	375.054	0.504023	0.147182	3.42449	0.000615951	0.00987694
WAPL	3655.13	0.246621	0.0720708	3.42193	0.000621785	0.00995644
AMH	1123.9	-0.325255	0.0951224	-3.41933	0.000627762	0.0100239
INF2	2989.13	-0.264811	0.0774369	-3.4197	0.000626902	0.0100239
MBOAT2	2143.53	0.277266	0.0811361	3.41729	0.000632476	0.0100788
EXOSC4	640.627	-0.415096	0.121477	-3.41708	0.000632971	0.0100788
IRF2BPL	5014.41	-0.262947	0.0769608	-3.41664	0.000633997	0.010081
REXO1	2098.43	-0.284335	0.0832843	-3.41403	0.000640103	0.0101215
SLC35A5	1050.65	0.360684	0.105639	3.41432	0.000639417	0.0101215
USP49	1559.44	0.290778	0.0851477	3.41498	0.000637861	0.0101215
CPLANE1	1523.82	0.35981	0.105381	3.41436	0.000639316	0.0101215
METRNL	388.94	-0.484991	0.142129	-3.41233	0.000644092	0.0101563
ZNF260	2360.49	0.301943	0.0884795	3.41258	0.00064352	0.0101563
AP3M1	3724.28	0.239791	0.070339	3.40908	0.000651822	0.0102639
RBBP4	12939.5	0.226659	0.0665525	3.40571	0.000659912	0.010377
DDX17	28316.3	0.212406	0.0623776	3.40516	0.000661247	0.0103836
AKT3	3813.36	0.276902	0.0813675	3.40311	0.00066624	0.0104476
PLPPR2	1297.58	-0.334349	0.0983279	-3.40034	0.00067301	0.0105392
KLF13	2122.64	-0.314516	0.0925173	-3.39954	0.000674992	0.0105557
RFX7	3202.01	0.252607	0.0743276	3.39857	0.000677397	0.0105787
MAGI3	1221.26	0.327694	0.0964364	3.39803	0.000678723	0.0105849
SUZ12	4560.63	0.251759	0.0741363	3.39589	0.000684054	0.0106534
CYP51A1	443.213	-0.481545	0.14186	-3.39451	0.00068751	0.0106926
ZNF451	2246.06	0.290204	0.0855178	3.3935	0.000690062	0.0107149
BCAP31	5195.35	-0.234608	0.0691409	-3.39319	0.000690829	0.0107149
FIGNL1	1222.49	0.3209	0.0946441	3.3906	0.000697396	0.010802
TIMM13	1515.08	-0.330357	0.0974481	-3.39008	0.000698713	0.0108077
MRE11	1718.84	0.30473	0.0899203	3.3889	0.000701745	0.0108399
ZWILCH	2062.54	0.292274	0.086255	3.38848	0.000702805	0.0108415
DAZAP1	5597.14	-0.23006	0.0679101	-3.38771	0.00070478	0.0108572
SLC44A1	2071.05	0.268844	0.0793681	3.38731	0.000705828	0.0108587
ERLIN2	6441.14	0.229955	0.0678954	3.3869	0.000706881	0.0108602
TMEM65	720.189	0.415899	0.122823	3.38617	0.000708746	0.0108741
ZPR1	2227.48	-0.267532	0.0790343	-3.38501	0.000711758	0.0108763
USP45	919.135	0.366402	0.10823	3.38539	0.000710777	0.0108763
PEMT	967.472	-0.35632	0.105254	-3.38534	0.000710899	0.0108763
HMG20B	4084.28	-0.252623	0.0746726	-3.38307	0.000716804	0.0109387
TLE5	6107.29	-0.226171	0.0668714	-3.38217	0.000719145	0.0109597
ZNF268	1496.02	0.314007	0.0928648	3.38133	0.00072135	0.0109716
SLITRK5	1473.95	0.307699	0.0910044	3.38114	0.000721855	0.0109716
TNRC6B	2887.14	0.316361	0.0936445	3.37832	0.000729309	0.0110701
FAR1	2394.25	0.271217	0.0803328	3.37617	0.000735022	0.011142
SIAH2	678.518	-0.386018	0.114376	-3.37498	0.000738201	0.0111752
GCLM	2601.62	-0.266396	0.0789903	-3.37252	0.000744835	0.0111837
SLC35F5	1610.52	0.298851	0.0886406	3.37149	0.000747615	0.0111837
PLAGL1	10770.6	0.222181	0.065865	3.37327	0.000742804	0.0111837
MKLN1	3644.16	0.246239	0.0729768	3.37422	0.000740263	0.0111837
PHF10	4464.35	0.253333	0.0751378	3.37158	0.000747374	0.0111837
LBR	4960.78	0.257926	0.0764994	3.37161	0.000747291	0.0111837
PPP1R9A	1793.42	0.286696	0.0850189	3.37215	0.000745845	0.0111837
AEN	1153.08	-0.38133	0.113031	-3.37369	0.000741679	0.0111837
ZNF37BP	2261.2	0.277056	0.0821505	3.37254	0.000744783	0.0111837
MOGS	3856.66	-0.263224	0.0781147	-3.36971	0.000752475	0.0112416
FAM117B	1322.41	0.320437	0.0951075	3.36921	0.000753839	0.0112472
AP3M2	2824.08	0.256034	0.0760242	3.3678	0.000757709	0.0112873
PPP1R15A	1267.52	-0.305343	0.0906733	-3.36751	0.000758512	0.0112873
LY6E	2788.52	-0.293146	0.0870768	-3.36652	0.000761232	0.0113036
BHLHB9	1018.65	0.332473	0.0987624	3.36639	0.000761592	0.0113036
ZNF148	1419.22	0.298744	0.0887638	3.3656	0.000763767	0.0113093
TET2	2143.18	0.305795	0.0908609	3.36553	0.000763965	0.0113093
SLC25A5	11452.8	-0.213255	0.0634034	-3.36345	0.000769734	0.0113799
LATS1	2520.92	0.261459	0.0777506	3.36279	0.000771602	0.0113927
RFC1	3391.34	0.244998	0.0728998	3.36075	0.000777309	0.011462
IBTK	2328.76	0.277376	0.0825788	3.35892	0.000782468	0.0114638
LLGL2	1016.43	-0.333294	0.0992127	-3.35938	0.000781165	0.0114638
FOXP2	484.264	0.478746	0.142529	3.35894	0.000782422	0.0114638
FGFR4	734.087	-0.36668	0.109128	-3.36009	0.000779158	0.0114638
MAF1	3518.22	-0.262549	0.0781446	-3.35979	0.00078003	0.0114638
ESRRG	268.019	0.561538	0.167259	3.3573	0.000787077	0.0115164
FUBP1	7346.6	0.214473	0.0639181	3.35543	0.000792409	0.0115647
ZNF91	962.659	0.358266	0.106768	3.35557	0.000792029	0.0115647
KLC1	1616.44	-0.312934	0.0934309	-3.34936	0.000809987	0.0118061
KEAP1	3399.42	-0.265604	0.0793941	-3.34539	0.000821669	0.0119457
ATG9A	3482.15	-0.250006	0.0747264	-3.34562	0.000820994	0.0119457
DUSP6	24185.5	-0.199484	0.0596486	-3.34432	0.000824847	0.0119613
RPS3	17207.1	-0.213972	0.0639778	-3.34447	0.000824409	0.0119613
CKB	1078.66	-0.357136	0.106809	-3.34369	0.000826727	0.0119733
EPB41	2282.28	0.260073	0.0777966	3.34298	0.000828839	0.0119886
PTPRD	2903.32	0.25642	0.0767425	3.3413	0.00083388	0.012029
EIF3C	347.957	0.486251	0.145541	3.34099	0.000834807	0.012029
SRGAP3	559.083	0.412633	0.123501	3.34114	0.000834356	0.012029
KXD1	2267.48	-0.262241	0.0785256	-3.33956	0.000839102	0.0120756
SPAG16	627.14	0.385837	0.115563	3.33875	0.000841577	0.0120959
ADGRL2	8554.1	0.210254	0.0629955	3.33761	0.000845031	0.0121073
CENPU	1242.41	0.3087	0.0924963	3.33743	0.00084556	0.0121073
HPS3	1473.52	0.311209	0.0932405	3.3377	0.000844741	0.0121073
PHB1	4545.49	-0.234883	0.0704349	-3.33475	0.000853756	0.0122092
NEK1	610.497	0.392115	0.11768	3.33203	0.000862136	0.0123136
MAP2	705.119	0.370226	0.111284	3.32686	0.000878292	0.0125129
NKAIN1	647.351	-0.387469	0.116465	-3.32691	0.000878156	0.0125129
RABEPK	650.329	-0.378842	0.113905	-3.32594	0.000881216	0.0125232
HNRNPU	21850.3	0.197862	0.0594899	3.32597	0.000881109	0.0125232
KCTD13	685.28	-0.37963	0.114215	-3.32381	0.000887978	0.0126035
MYH10	5917.66	0.245096	0.0737931	3.3214	0.000895675	0.0126653
RPS19BP1	2210.71	-0.291163	0.0876557	-3.32167	0.00089481	0.0126653
UAP1L1	341.848	-0.559775	0.168533	-3.32146	0.000895477	0.0126653
ZFX	2673.22	0.252113	0.075941	3.31985	0.000900643	0.0127149
TIMM50	3240.52	-0.240309	0.0723907	-3.31961	0.000901417	0.0127149
SLC48A1	1102.44	-0.332551	0.100203	-3.31877	0.000904135	0.0127374
PRELID1	2471.46	-0.26596	0.0801582	-3.31794	0.000906853	0.0127441
PIM3	1012.05	-0.337722	0.101778	-3.31821	0.000905965	0.0127441
JAGN1	1452.1	-0.296085	0.0893195	-3.31489	0.00091678	0.0128677
RPS29	3985.1	-0.237931	0.0717848	-3.3145	0.000918073	0.01287
C5orf24	1362.4	0.347276	0.104896	3.31067	0.000930744	0.0130316
BAG3	1616.84	-0.308761	0.0933583	-3.30727	0.000942099	0.0131743
SCAMP1	1096.53	0.38494	0.116445	3.30577	0.000947162	0.0132239
RAB11B	4310.34	-0.254726	0.0770607	-3.30553	0.000947968	0.0132239
WDR1	5978.42	-0.24241	0.0733985	-3.30266	0.00095772	0.0133109
YAP1	9235.16	0.248514	0.0752383	3.30303	0.000956453	0.0133109
TMTC3	2315.09	0.270732	0.081972	3.30275	0.000957434	0.0133109
PNP	1166.04	-0.315721	0.0956548	-3.30063	0.000964697	0.0133915
ZNF644	3208.68	0.282373	0.0856102	3.29835	0.000972536	0.0134839
FNBP1L	4398.99	0.226999	0.0688404	3.29747	0.000975607	0.0134987
MCL1	7264.69	-0.214031	0.0649097	-3.29736	0.00097598	0.0134987
APC	1092.05	0.325052	0.0986275	3.29576	0.00098157	0.0135595
EIF1AX	3065.74	0.286127	0.0868824	3.29327	0.000990305	0.0136636
C20orf27	1798.98	-0.284411	0.0863854	-3.29236	0.000993516	0.0136731
GNA13	5034.49	0.250495	0.076091	3.29205	0.000994606	0.0136731
LTB4R	835.632	-0.362012	0.109957	-3.29229	0.000993742	0.0136731
TNKS	1836.83	0.277283	0.084238	3.29167	0.000995951	0.0136751
SKP2	1971.78	0.27053	0.0821976	3.29121	0.000997563	0.0136807
SLC1A5	6023.86	-0.232701	0.0707283	-3.29007	0.00100163	0.0137199
ZNF391	1655.12	0.283508	0.0862048	3.28877	0.00100627	0.0137668
ZC3H13	3544.36	0.254194	0.0773238	3.2874	0.00101118	0.0138174
EIF5A	11647.2	-0.206329	0.0627777	-3.28666	0.00101382	0.0138369
ENO1	34061.4	-0.201873	0.061455	-3.28489	0.00102023	0.0139077
TSC22D4	2857.22	-0.244311	0.074385	-3.28441	0.00102196	0.0139125
ZNF628	666.083	-0.396989	0.120894	-3.28378	0.00102425	0.0139125
TTLL3	976.308	-0.339223	0.1033	-3.28386	0.00102395	0.0139125
RPSA	13983.5	-0.203082	0.0619227	-3.27961	0.00103951	0.0141028
IER5L	155.659	-0.69112	0.210877	-3.27736	0.00104781	0.0141985
VIM	163368	-0.189239	0.0577565	-3.27649	0.00105105	0.0142242
MON2	1821.82	0.280713	0.0856831	3.27618	0.00105221	0.0142242
ZDHHC17	1869.75	0.323426	0.0988486	3.27193	0.00106817	0.0144228
TBC1D25	1043.96	-0.327286	0.100068	-3.27063	0.0010731	0.0144551
ZNF480	1409.63	0.286944	0.0877271	3.27087	0.00107219	0.0144551
CDK19	2037.72	0.265587	0.0812479	3.26884	0.00107988	0.0145291
TRIP6	844.689	-0.351839	0.107666	-3.26788	0.00108358	0.0145617
KCNJ2	4710.39	0.252872	0.0773933	3.26736	0.00108556	0.0145711
TMPO	8633.54	0.24128	0.0738585	3.26679	0.00108774	0.0145832
SC5D	1676.3	0.322385	0.098705	3.26614	0.00109023	0.0145993
ADD3	4377.66	0.254425	0.077937	3.26449	0.00109661	0.0146674
SLC25A19	556.371	-0.402817	0.123419	-3.26383	0.00109919	0.0146847
UBR3	1341.41	0.290521	0.0890249	3.26336	0.00110098	0.0146914
PHF20	2179.5	0.255427	0.0783376	3.26059	0.00111181	0.0147666
CLSPN	2581.45	0.259311	0.0795059	3.26154	0.00110811	0.0147666
ATAD2B	2263.7	0.257023	0.0788269	3.26059	0.00111179	0.0147666
PAQR7	253.962	-0.561486	0.17218	-3.26104	0.00111003	0.0147666
PLPP5	3436.6	-0.248808	0.0763251	-3.25985	0.00111471	0.0147877
PAPOLA	13359.7	0.200981	0.0616787	3.25852	0.00111996	0.0148401
ZDHHC2	1683.46	0.281431	0.086379	3.25809	0.00112165	0.0148435
DCAF15	1863.25	-0.2906	0.0892137	-3.25735	0.00112458	0.0148435
YWHAZ	16118.3	0.202023	0.0620249	3.25713	0.00112544	0.0148435
ZNF24	5487.27	0.261147	0.0801725	3.25731	0.00112472	0.0148435
PELP1	3730.78	-0.231095	0.0709656	-3.25644	0.00112817	0.0148623
MAP1A	1564.97	0.317869	0.0976224	3.25611	0.00112951	0.0148628
DIPK1A	819.597	0.355449	0.109181	3.2556	0.00113151	0.0148718
CGGBP1	7628.96	0.279229	0.0858144	3.25387	0.00113845	0.0149457
CHERP	3331.33	-0.271455	0.0834676	-3.25222	0.00114507	0.0149693
NOC2L	7041.99	-0.211969	0.0651789	-3.25211	0.00114551	0.0149693
RBM14	1853.14	-0.319713	0.0982984	-3.25247	0.00114405	0.0149693
TBX2-AS1	781.357	-0.377049	0.115915	-3.25281	0.0011427	0.0149693
ANP32A	7650.15	0.223435	0.0687157	3.25158	0.00114764	0.01498
AASDHPPT	2251.49	0.305347	0.0939583	3.24981	0.00115482	0.0150563
PDE4D	2381.67	0.26047	0.0802086	3.24741	0.00116461	0.0151494
ICE2	2222	0.258019	0.079454	3.24741	0.00116462	0.0151494
SLC12A4	2787.3	-0.249677	0.0769124	-3.24626	0.00116933	0.0151669
DOCK6	1455.86	-0.288136	0.0887637	-3.2461	0.00116997	0.0151669
ARID3B	3256.87	-0.26675	0.082167	-3.24644	0.00116859	0.0151669
HSF1	5009.4	-0.24082	0.074196	-3.24573	0.00117149	0.0151693
HYAL2	1071.91	-0.339037	0.104479	-3.24502	0.00117442	0.01519
TRIM28	24975.5	-0.202523	0.0624202	-3.24451	0.00117654	0.0152001
HNRNPD	13241.3	0.219777	0.0677534	3.24378	0.00117956	0.0152046
ASIC3	850.833	-0.33656	0.103754	-3.24383	0.00117933	0.0152046
ZSCAN18	3777.17	-0.228602	0.0704858	-3.24324	0.0011818	0.0152162
ZFP91	2770.14	0.24528	0.0756469	3.24243	0.00118516	0.0152421
PEPD	2128.38	-0.259002	0.0799065	-3.24132	0.00118978	0.0152843
BCL7B	1901.31	-0.262408	0.0810295	-3.23842	0.00120192	0.0154228
BRAT1	4643.89	-0.235719	0.0728065	-3.23761	0.00120534	0.0154352
LRRC59	3890.47	-0.242451	0.0749084	-3.23663	0.00120949	0.0154352
PNISR	6987.12	0.266185	0.0822386	3.23675	0.00120901	0.0154352
ADGRL3	347.842	0.471594	0.145707	3.23659	0.00120968	0.0154352
E2F4	3365.25	-0.267603	0.0826762	-3.23676	0.00120894	0.0154352
SPOCK1	314.222	0.50947	0.157443	3.23591	0.00121256	0.0154547
DDR1	1469.08	-0.302788	0.0935997	-3.23493	0.00121674	0.0154906
CDK1	2718.44	0.275726	0.0852612	3.2339	0.00122113	0.0155291
AXIN1	3023.46	-0.25508	0.0788873	-3.23348	0.00122292	0.0155345
C18orf54	406.208	0.479747	0.148635	3.22768	0.00124799	0.0158353
CCNG2	1271.58	0.308417	0.0956079	3.22585	0.00125599	0.015919
C5	388.305	0.447672	0.138815	3.22496	0.00125992	0.015951
MRPL4	1771.85	-0.279439	0.0867335	-3.22181	0.00127385	0.0161008
COL4A6	532.55	0.393623	0.122181	3.22164	0.00127458	0.0161008
GABPA	1404.44	0.336219	0.104387	3.22088	0.00127799	0.0161259
SIKE1	3223.52	0.273551	0.0849869	3.21875	0.00128752	0.016217
ADRA2C	980.269	-0.358494	0.111381	-3.21863	0.00128806	0.016217
PAIP2B	589.585	0.406407	0.126328	3.21708	0.00129502	0.0162866
AFF1	1645.95	0.292943	0.0911186	3.21496	0.00130463	0.0163893
RC3H1	1426.23	0.284134	0.0883885	3.2146	0.00130625	0.0163906
EPHA2	776.139	-0.358409	0.111505	-3.2143	0.00130761	0.0163906
THSD7A	1119.41	0.326428	0.101623	3.21215	0.00131744	0.0164774
HP1BP3	8540.27	0.217543	0.0677221	3.21228	0.00131684	0.0164774
RPGRIP1L	508.343	0.414877	0.129178	3.21167	0.00131967	0.0164872
DIMT1	529.3	-0.395432	0.123152	-3.21093	0.00132306	0.0164964
CEP162	388.029	0.446213	0.138969	3.21088	0.00132331	0.0164964
THOC2	7961.28	0.211529	0.0658923	3.21022	0.00132632	0.0165158
SP5	2962.64	-0.300011	0.0935385	-3.20735	0.00133962	0.0166632
SNHG17	921.228	-0.337379	0.10521	-3.20673	0.00134253	0.0166729
PHB2	6167.3	-0.210205	0.0655547	-3.20656	0.00134334	0.0166729
ERBIN	2833.53	0.246503	0.0768835	3.20618	0.00134508	0.0166763
HNRNPDL	10369.2	0.213343	0.066556	3.20547	0.00134844	0.0166997
ZNF608	3385.42	0.244371	0.0762467	3.20501	0.00135057	0.016708
TRABD	2984.03	-0.284961	0.0889459	-3.20376	0.00135645	0.0167625
	1274.13	0.362623	0.113201	3.20335	0.00135838	0.0167681
MIF4GD	1157.69	-0.31468	0.098272	-3.20213	0.00136414	0.016821
	186.305	-0.622424	0.194403	-3.20171	0.00136613	0.0168272
NEXN	517.515	0.400083	0.124985	3.20105	0.00136926	0.0168476
IMP4	1956.06	-0.277187	0.0866086	-3.20046	0.0013721	0.0168642
RIF1	3201.23	0.261584	0.0818427	3.19618	0.00139262	0.0170979
PPP1CC	8181.01	0.253806	0.0794708	3.19371	0.00140458	0.0172262
NCBP2AS2	641.34	-0.405621	0.127066	-3.1922	0.00141194	0.0172978
VAMP7	1927.29	0.292534	0.0917047	3.18995	0.00142296	0.0173859
RAVER2	2749.56	0.242925	0.0761568	3.1898	0.00142372	0.0173859
H2AX	3080.01	-0.258756	0.0811064	-3.19033	0.00142112	0.0173859
DNAJC24	958.076	0.339447	0.106449	3.18883	0.00142851	0.0174257
DCUN1D4	1620.07	0.309308	0.0970121	3.18834	0.00143092	0.0174363
TRPM7	3311.29	0.244291	0.0766451	3.18731	0.00143605	0.0174802
GNG5	3126.57	-0.252829	0.07934	-3.18665	0.00143931	0.0175011
FNDC3A	4199.75	0.21975	0.0690068	3.18447	0.00145021	0.0175585
UBE2W	694.536	0.452432	0.142062	3.18474	0.00144884	0.0175585
GLIS2	2766.17	-0.259971	0.081627	-3.18486	0.00144824	0.0175585
HGS	7567.92	-0.229234	0.0719817	-3.18462	0.00144943	0.0175585
MGAT4A	911.08	0.34742	0.109183	3.18201	0.00146259	0.017596
PALD1	1745.92	-0.272248	0.0855446	-3.18252	0.00145998	0.017596
KIF20A	1511.34	0.278766	0.0875835	3.18286	0.00145827	0.017596
MEF2D	2414.8	-0.254212	0.0798843	-3.18225	0.00146133	0.017596
MFSD12	1591.96	-0.290432	0.09126	-3.18247	0.00146025	0.017596
OXLD1	940.519	-0.321109	0.100867	-3.18348	0.00145514	0.017596
CTSL	1137.86	-0.314957	0.0990243	-3.1806	0.00146968	0.0176626
MAFK	383.872	-0.448959	0.141179	-3.18006	0.00147244	0.017677
ATP6V0D1	2161.34	-0.250901	0.0789131	-3.17946	0.00147552	0.0176954
PTPN4	933.553	0.323271	0.101698	3.17874	0.00147919	0.0177207
BRWD3	2383.19	0.254619	0.080186	3.17536	0.0014965	0.0179091
STXBP2	129.445	-0.735664	0.231803	-3.17366	0.0015053	0.0179767
HLA-E	2008.33	-0.265501	0.0836542	-3.17379	0.0015046	0.0179767
CEBPA	405.202	-0.452779	0.142698	-3.17299	0.00150877	0.0179991
VPS50	1075.59	0.312842	0.0986216	3.17214	0.0015132	0.0180049
SSU72	5755.54	-0.217332	0.0685162	-3.17199	0.001514	0.0180049
SLC29A2	4284.89	-0.223796	0.0705523	-3.17206	0.00151361	0.0180049
RPL13A	37224.5	-0.20724	0.0653414	-3.17165	0.00151578	0.0180072
CDCA7	2786.16	0.265708	0.0838281	3.16968	0.00152607	0.0181105
FAM161A	1444.23	0.328888	0.103836	3.16737	0.00153824	0.0182359
RAB8B	972.86	0.377501	0.119272	3.16505	0.00155056	0.0183629
ITGA6	941.386	0.313907	0.0991903	3.1647	0.00155245	0.0183661
AMPD2	9211.82	-0.214693	0.0678618	-3.16369	0.00155784	0.0183958
UBL3	1775	0.282094	0.0891808	3.16317	0.0015606	0.0183958
POU2F1	2069.21	0.28912	0.0913905	3.16357	0.00155847	0.0183958
MCM3AP-AS1	338.922	0.468654	0.148167	3.16302	0.00156144	0.0183958
THAP4	1743.59	-0.265399	0.0839271	-3.16226	0.0015655	0.0184246
NPC1	2650.51	-0.253414	0.0801489	-3.16179	0.00156804	0.0184354
MAP3K20	2265.42	0.2473	0.0782525	3.16028	0.00157616	0.0185117
HNRNPH3	8222.41	0.225831	0.0714969	3.15861	0.00158521	0.0185989
SLF1	566.686	0.377744	0.119659	3.15683	0.00159496	0.018694
SYNGR3	316.348	-0.491691	0.155777	-3.15637	0.00159746	0.0186942
SMIM29	522.684	-0.39384	0.124782	-3.15622	0.00159828	0.0186942
TENM3	10486.5	0.25659	0.0813156	3.15549	0.0016023	0.0187221
ARFGAP1	5358.52	-0.224798	0.0712611	-3.15457	0.00160736	0.0187619
NDC80	1299.79	0.29475	0.0936728	3.14659	0.00165186	0.0192024
TXN	2404.39	-0.262607	0.0834542	-3.14672	0.00165114	0.0192024
ZNF326	1400.53	0.295875	0.0940225	3.14685	0.00165038	0.0192024
LOC441666	1232.77	0.324761	0.103198	3.14697	0.00164972	0.0192024
SMC1A	15634.8	0.192287	0.0611167	3.14622	0.00165393	0.0192069
VAT1	5826.24	-0.218988	0.0696641	-3.14349	0.00166946	0.0193477
ADCY3	3041.34	-0.240919	0.076638	-3.1436	0.00166885	0.0193477
LRP2	147.382	0.669693	0.213255	3.14033	0.00168756	0.0195177
NEMF	3374.24	0.247294	0.0787478	3.14033	0.00168756	0.0195177
GPRASP1	1054.14	0.307722	0.0980281	3.13912	0.00169455	0.0195786
GTF2IP4	968.98	0.310439	0.0989811	3.13635	0.00171064	0.0197444
TPX2	8263.32	0.206416	0.0658428	3.13498	0.00171867	0.019817
BMPR1A	2537.76	0.241021	0.0769036	3.13407	0.00172398	0.0198581
HSD17B4	1889.27	0.256162	0.0817445	3.13369	0.00172623	0.0198639
CIAO2B	1155.31	-0.292932	0.0935305	-3.13195	0.00173652	0.0199621
ZNF708	482.222	0.403503	0.12886	3.13134	0.0017401	0.019983
ITGA3	676.149	-0.363568	0.116185	-3.12922	0.00175272	0.0200897
ELK1	2625.84	-0.26574	0.0849231	-3.12918	0.00175292	0.0200897
CXCL16	123.143	-0.742515	0.237388	-3.12785	0.00176087	0.0201605
FAM234A	1153.87	-0.29574	0.0945621	-3.12747	0.00176317	0.0201665
GK	351.847	0.457616	0.146336	3.12716	0.00176503	0.0201674
CASD1	1082.81	0.371441	0.118832	3.12575	0.0017735	0.0202439
NREP	1025.26	0.324008	0.103719	3.12388	0.00178481	0.0203526
PHKB	3301.17	0.235698	0.0754899	3.12225	0.00179476	0.0204047
NECTIN2	5625.81	-0.223247	0.0714995	-3.12236	0.00179407	0.0204047
GAREM2	1010.6	-0.315251	0.100963	-3.12243	0.00179366	0.0204047
ATF2	2541.94	0.239695	0.0767859	3.1216	0.0017987	0.020429
AMD1	2475.62	0.248451	0.079624	3.1203	0.00180668	0.0204991
MICU2	1661.66	0.281458	0.0902665	3.11808	0.00182032	0.0206333
MRPL34	755.64	-0.343407	0.110154	-3.11752	0.00182377	0.0206518
SLC25A24	2122.49	0.280574	0.0900402	3.11609	0.00183264	0.0207175
WDR76	1311.98	0.290802	0.0933323	3.11577	0.00183467	0.0207175
ARHGAP11A	3345.66	0.232954	0.0747675	3.11571	0.00183503	0.0207175
MAP3K6	1251.3	-0.294291	0.0944746	-3.11503	0.00183929	0.0207449
CNTRL	2329.94	0.247891	0.0796314	3.11298	0.00185209	0.0208686
KRBOX5	527.996	0.396499	0.127407	3.11208	0.00185776	0.0209117
RCBTB2	680.962	0.347001	0.111549	3.11075	0.00186614	0.0209854
SAMD1	3707.09	-0.238177	0.0765813	-3.11012	0.00187014	0.0210095
QSER1	3575.21	0.241458	0.0777255	3.10655	0.00189283	0.0212434
ZNF219	5358.11	-0.224641	0.0723263	-3.10594	0.00189674	0.0212453
LRBA	1945.38	0.311615	0.100328	3.10597	0.00189654	0.0212453
ZNF92	1041.09	0.373614	0.120306	3.10553	0.00189937	0.0212539
CD81	4532.36	-0.217424	0.0700495	-3.10386	0.00191013	0.0213114
ITGA5	832.865	-0.331066	0.106651	-3.1042	0.00190794	0.0213114
ZBTB38	1451.63	0.27379	0.0882074	3.10393	0.0019097	0.0213114
CEP170	3912.6	0.219973	0.0708936	3.10286	0.0019166	0.0213625
TNFRSF19	15702	0.20778	0.0669816	3.10204	0.00192193	0.021401
GOLGA4	3033.99	0.236022	0.0761038	3.10132	0.0019266	0.0214111
TRMT112	3280.28	-0.234426	0.0755879	-3.10137	0.00192628	0.0214111
KAT6B	2592.43	0.267066	0.0861915	3.09852	0.00194491	0.0215724
NUP153-AS1	124.074	-0.725321	0.234079	-3.09862	0.00194427	0.0215724
SYNJ2BP	1932.04	0.260802	0.0842227	3.09658	0.00195768	0.0216929
MSH6	7769.69	0.202649	0.0655087	3.09347	0.0019783	0.0218787
TBL3	2251.28	-0.282794	0.0914098	-3.09369	0.00197681	0.0218787
SPAST	2786.19	0.267942	0.0866383	3.09265	0.00198379	0.021918
SLC39A13	1784.46	-0.271498	0.0878534	-3.09035	0.00199919	0.0220668
UPF3B	2030.83	0.268443	0.0868827	3.08972	0.00200345	0.0220923
NUDT16	1764.08	0.266337	0.086211	3.08936	0.00200586	0.0220975
SPEF2	309.199	0.511317	0.165532	3.08893	0.0020088	0.0221085
PPP1R35	1030.01	-0.314149	0.101806	-3.08577	0.00203024	0.0223228
RPE	1858.31	0.267276	0.0866924	3.08304	0.002049	0.0225073
BSG	8649.5	-0.195069	0.0632908	-3.08211	0.00205538	0.0225557
GSTCD	3972.23	0.215131	0.0698365	3.08049	0.00206661	0.0226377
ZFYVE9	2123.33	0.25417	0.0825106	3.08046	0.00206684	0.0226377
ATP2B1	9754.15	0.228937	0.0743357	3.07978	0.00207156	0.0226676
CEP70	975.794	0.326666	0.106082	3.07936	0.00207443	0.0226771
SOD2	3347.82	0.226853	0.0736857	3.07865	0.0020794	0.0227096
CPNE1	5861.17	-0.208681	0.0678377	-3.07618	0.00209672	0.0228768
CALD1	3730.51	0.225776	0.0734103	3.07554	0.00210125	0.0228883
SDC4	356.306	-0.450454	0.146467	-3.07546	0.0021018	0.0228883
TUT4	6453.64	0.205116	0.0667445	3.07315	0.00211809	0.0230436
DNM1L	3338.04	0.220895	0.0719222	3.0713	0.0021313	0.0231652
MTX3	1414.85	0.274719	0.0894783	3.07023	0.00213897	0.0232263
CLPTM1L	5864.35	-0.203468	0.0662862	-3.06954	0.00214392	0.0232579
TNPO1	7239.82	0.201391	0.0656834	3.06609	0.00216881	0.023483
ID1	173.834	-0.62533	0.203934	-3.06633	0.00216703	0.023483
PSMC4	4084.94	-0.221785	0.0723793	-3.06421	0.00218245	0.0234843
MLF2	6809.95	-0.197669	0.0644867	-3.06527	0.00217473	0.0234843
LSM7	1077.48	-0.29216	0.0952976	-3.06576	0.00217115	0.0234843
SSBP4	1295.28	-0.293146	0.0956697	-3.06415	0.0021829	0.0234843
RPL27A	13204.5	-0.207116	0.0675866	-3.06446	0.00218062	0.0234843
ZBTB18	1819.61	0.26467	0.0863782	3.06408	0.00218338	0.0234843
SELENOH	681.47	-0.343881	0.112223	-3.06426	0.00218211	0.0234843
PLEKHA4	305.287	-0.543725	0.177553	-3.06232	0.0021963	0.0236009
SSR4	2190.3	-0.247259	0.0807641	-3.06149	0.00220238	0.0236438
CCDC121	331.596	0.473724	0.154816	3.05991	0.00221403	0.0237465
RARA	961.792	-0.330072	0.107906	-3.0589	0.00222153	0.0238045
PLOD2	2415.5	0.263821	0.0862618	3.05837	0.00222542	0.0238238
CENPI	988.893	0.309236	0.10116	3.05689	0.00223647	0.0239195
ARF1	8478.41	-0.200646	0.0656446	-3.05655	0.00223901	0.0239242
AEBP2	1197.16	0.307355	0.100581	3.05579	0.00224471	0.0239401
EGFL7	885.807	-0.344277	0.112657	-3.05597	0.00224335	0.0239401
TMEM260	1319.15	0.276335	0.0904544	3.05496	0.0022509	0.0239836
ESPL1	2654.22	0.235688	0.0771673	3.05424	0.00225628	0.0239959
SCRN3	594.133	0.384615	0.12592	3.05444	0.0022548	0.0239959
PITPNM2	1315.86	-0.31851	0.104362	-3.05197	0.00227342	0.0241105
CCNB3	996.194	0.298191	0.0976959	3.05224	0.00227143	0.0241105
MCRIP2	836.204	-0.330514	0.108292	-3.05207	0.00227268	0.0241105
PEA15	2980.92	-0.28151	0.0922648	-3.05111	0.00227998	0.0241576
LUM	2753.58	0.25159	0.0824766	3.05044	0.00228509	0.0241892
DHTKD1	2683.61	0.242841	0.0796429	3.04912	0.00229509	0.0242725
EPS8L1	493.325	-0.414157	0.135882	-3.04791	0.00230441	0.0243398
UHMK1	3040.58	0.228145	0.0748573	3.04773	0.00230574	0.0243398
RBM5	5050.76	0.219072	0.0719088	3.04652	0.00231503	0.0244152
TTLL12	2599.59	-0.255091	0.0837415	-3.04617	0.00231774	0.0244211
LIPA	1802.43	0.265017	0.0870146	3.04566	0.00232173	0.0244405
FAM200B	801.154	0.322954	0.106064	3.04491	0.00232754	0.024479
RNF25	1126.95	-0.286219	0.0940482	-3.04333	0.00233978	0.024585
NPIPP1	251.372	-0.561499	0.184539	-3.04271	0.0023446	0.0246129
MAP2K7	2317.12	-0.256561	0.0843505	-3.0416	0.00235323	0.0246807
TMEM167A	2983.44	0.286427	0.0942099	3.04031	0.00236337	0.0247642
TEAD4	1576.21	-0.272181	0.0895471	-3.03952	0.00236952	0.0248058
PI4K2B	1238.96	0.353096	0.1162	3.03869	0.00237609	0.0248288
TTBK2	1815.44	0.268035	0.0882043	3.0388	0.00237523	0.0248288
ADAM22	749.181	0.334263	0.110039	3.03767	0.00238413	0.0248801
TWNK	1447.49	-0.270839	0.0891727	-3.03724	0.00238754	0.0248801
CARM1	3345.21	-0.228176	0.075126	-3.03724	0.00238757	0.0248801
DTX2	653.166	-0.345138	0.113688	-3.03584	0.00239865	0.0249727
HEXB	1517.21	-0.281228	0.0926785	-3.03445	0.00240974	0.0250653
NEK9	6910.46	0.202644	0.0668175	3.03281	0.00242292	0.0251603
KTN1	11719.2	0.204238	0.0673441	3.03276	0.0024233	0.0251603
TOMM40	6794.16	-0.217867	0.0718558	-3.032	0.00242939	0.0252005
SNAPC3	1041.14	0.329544	0.10874	3.03055	0.00244106	0.0252985
NNT	2759.13	0.228083	0.0752751	3.02999	0.00244566	0.025323
SLC35G2	389.828	-0.436363	0.14404	-3.02947	0.00244985	0.0253434
UNC13A	675.628	-0.37776	0.12471	-3.02911	0.00245275	0.0253502
GIT1	4944.56	-0.224438	0.0741424	-3.02711	0.00246901	0.0254952
RASA1	1355.92	0.26838	0.088672	3.02666	0.00247268	0.0255099
PTRH2	801.296	-0.332184	0.109799	-3.0254	0.00248308	0.025594
KAT6A	11346.5	0.225483	0.0745571	3.0243	0.00249211	0.0256637
SPIN1	2985.2	0.23059	0.0763192	3.02139	0.00251616	0.025888
DLD	3382.6	0.231351	0.0766198	3.01946	0.00253225	0.0260064
SYDE1	1002.23	-0.298176	0.0987436	-3.0197	0.00253026	0.0260064
KITLG	2199.82	0.287934	0.0953842	3.01868	0.00253881	0.0260503
TAP1	1010.49	-0.295569	0.0979433	-3.01776	0.00254652	0.0261059
CNTN1	444.582	0.399082	0.13226	3.0174	0.00254953	0.0261132
ACTR2	16237.6	0.222019	0.0736104	3.01613	0.0025602	0.0261989
RFX5	2376.69	0.261152	0.0865984	3.01567	0.00256415	0.0262157
NOC4L	882.152	-0.307012	0.101842	-3.01461	0.00257313	0.0262838
ARMT1	965.453	0.30401	0.100977	3.01068	0.0026066	0.0265939
PKD1P6	2301.74	-0.271935	0.0903286	-3.0105	0.00260816	0.0265939
VEZT	2147.97	0.23955	0.0796369	3.00802	0.00262956	0.0266924
RBMS2	1590.13	0.261613	0.0869687	3.00812	0.00262866	0.0266924
AGL	2462.24	0.246255	0.0818649	3.00807	0.00262916	0.0266924
DYNC2H1	2573.87	0.251177	0.0834838	3.00869	0.00262375	0.0266924
SRSF10	4414.26	0.228151	0.0758372	3.00843	0.00262598	0.0266924
SVIP	925.773	0.356838	0.11869	3.00646	0.00264306	0.0268055
ZNF37A	2111.48	0.252727	0.0840763	3.00592	0.00264778	0.0268092
DOHH	547.88	-0.379698	0.12633	-3.00561	0.0026505	0.0268092
PRPF40A	5992.8	0.208101	0.0692328	3.00582	0.0026487	0.0268092
SRPRA	2975.13	-0.228776	0.0761758	-3.00327	0.00267096	0.0269922
WDR83OS	947.273	-0.305295	0.1017	-3.0019	0.00268296	0.0270653
RBMX	11422.2	0.193558	0.064473	3.00216	0.00268069	0.0270653
RICTOR	2218.53	0.252176	0.0840144	3.00158	0.00268584	0.0270703
EPOP	1448.22	-0.309357	0.103106	-3.00037	0.00269655	0.0271542
SLC9A6	1343.94	0.270658	0.0902622	2.99858	0.00271245	0.0272901
TMEM88	119.767	-0.72884	0.243271	-2.996	0.00273542	0.0274969
POLI	1486.76	0.274175	0.0915273	2.99556	0.00273941	0.0275127
TPR	9214.18	0.196771	0.0657023	2.99488	0.00274553	0.0275498
JMJD1C-AS1	279.811	-0.503711	0.168241	-2.99398	0.0027536	0.0276064
FRYL	2009.91	0.275481	0.0920911	2.9914	0.00277703	0.0277773
RBM41	650.244	0.343917	0.114974	2.99126	0.00277831	0.0277773
TFEB	445.021	-0.399484	0.133561	-2.99103	0.00278042	0.0277773
ZC3H6	620.128	0.352334	0.117775	2.99157	0.00277545	0.0277773
EIF3I	8073.5	-0.191557	0.0640761	-2.98953	0.00279411	0.0278896
ZNF221	161.19	0.612603	0.204973	2.9887	0.0028017	0.0279408
OGT	18087.6	0.179321	0.0600362	2.98688	0.00281838	0.0280825
ATP5F1D	906.33	-0.324143	0.108544	-2.98627	0.00282399	0.0281137
PEX1	1886.05	0.249872	0.083681	2.98601	0.00282645	0.0281137
PSMA5	3617.25	-0.211186	0.070732	-2.98571	0.00282917	0.0281161
MBD3	2464.35	-0.242643	0.0812989	-2.98457	0.00283973	0.0281964
TENM2	2233.56	0.249029	0.0834495	2.98419	0.00284334	0.0282076
TXNDC17	762.337	-0.33818	0.113335	-2.9839	0.00284603	0.0282097
GSR	5516.76	-0.213529	0.0715671	-2.98362	0.00284862	0.0282108
SHOC2	1927.2	0.245645	0.0823687	2.98226	0.00286126	0.0283112
CSNK1G2	3947.91	-0.217016	0.0728349	-2.97956	0.00288665	0.0285377
GOLGB1	3294.3	0.259375	0.087068	2.979	0.00289192	0.0285649
TNKS2	4615.22	0.206025	0.0691862	2.97783	0.00290293	0.0286488
USP33	3186.52	0.236219	0.0793481	2.977	0.00291084	0.0287019
ZP3	423.176	-0.411006	0.138107	-2.976	0.00292031	0.0287704
DMXL2	1992.24	0.282121	0.094895	2.97298	0.00294924	0.0290051
FBXO3	1389.91	0.289464	0.0973568	2.97323	0.00294684	0.0290051
CEP250	6798.04	0.19182	0.0645369	2.97225	0.00295621	0.0290245
H1-10	4685.86	-0.253148	0.0851705	-2.97224	0.00295632	0.0290245
SLC35F2	1521.49	-0.264559	0.0890385	-2.97128	0.00296558	0.0290653
MNS1	257.638	0.50895	0.171275	2.97154	0.00296313	0.0290653
HMGN3	3842.53	0.271803	0.0915098	2.97021	0.00297601	0.0291238
SULF1	2842.47	0.225663	0.0759774	2.97014	0.00297668	0.0291238
TRDMT1	738.132	0.35131	0.118293	2.96982	0.00297972	0.0291285
TCF3	4715.68	-0.212833	0.0716797	-2.96922	0.00298558	0.0291356
TP53INP1	379.744	0.459507	0.154747	2.96941	0.00298373	0.0291356
RNF216	5123.21	-0.198665	0.0669614	-2.96686	0.00300858	0.0293349
CHM	1732.33	0.251307	0.0847343	2.96583	0.00301869	0.0294083
RAD50	1953.55	0.244755	0.0825414	2.96524	0.00302446	0.0294361
ZNF334	1112.71	0.289185	0.0975325	2.96501	0.00302672	0.0294361
RAB5IF	269.694	-0.57222	0.193057	-2.964	0.00303666	0.0295076
CTSD	4302.61	-0.202902	0.0685254	-2.96098	0.00306665	0.0297735
PPP1R13L	805.521	-0.349594	0.118129	-2.95941	0.00308227	0.0298996
PPDPF	3030.48	-0.248087	0.0838444	-2.95889	0.00308748	0.0299209
NUF2	1577.89	0.311935	0.105431	2.95867	0.00308973	0.0299209
PRDX5	5795.19	-0.200023	0.0676163	-2.95821	0.00309432	0.0299399
CILK1	1394.33	0.278668	0.0942301	2.95731	0.00310335	0.0299671
DPYSL4	943.864	-0.29599	0.100084	-2.95741	0.0031024	0.0299671
STXBP4	688.553	0.336136	0.113669	2.95714	0.00310504	0.0299671
SF3B4	3740.76	-0.220659	0.0746625	-2.95542	0.00312247	0.0300935
ZNF605	1613.87	0.255561	0.0864747	2.95532	0.00312343	0.0300935
TTC14	1879.35	0.277987	0.0941222	2.95347	0.00314222	0.0302489
TP53BP1	5108.51	0.205199	0.0695377	2.95091	0.00316843	0.0304754
ZWINT	5090.36	0.204647	0.0693615	2.95044	0.0031732	0.0304891
WDHD1	2547.43	0.229472	0.0777808	2.95024	0.00317523	0.0304891
PHLDB2	960.72	0.299104	0.101412	2.94939	0.00318401	0.0305477
REST	2489.11	0.237148	0.0804159	2.94902	0.00318782	0.0305584
POLR2M	722.41	0.386366	0.131039	2.94848	0.0031934	0.0305861
REPIN1	4216.78	-0.236416	0.0801908	-2.94817	0.00319658	0.0305908
CCDC14	3007.16	0.22642	0.0768147	2.94761	0.00320246	0.0306213
DECR2	682.552	-0.331309	0.11246	-2.946	0.00321908	0.0307544
BNIP3L	1396.57	0.29827	0.101296	2.94455	0.0032342	0.0308729
STX7	1534.45	0.286329	0.097265	2.94381	0.00324202	0.0308957
CSNK1E	7213.3	-0.198299	0.0673574	-2.94398	0.0032402	0.0308957
TMEM19	1055.13	0.297215	0.100979	2.94334	0.00324692	0.0309011
NIPBL	6296.83	0.19653	0.0667736	2.94323	0.00324803	0.0309011
TERF1	1782.56	0.258281	0.0877695	2.94272	0.00325348	0.0309271
ABCD1	1726.27	-0.266138	0.0905052	-2.94058	0.00327595	0.0311147
BTBD2	4115.23	-0.222347	0.0756491	-2.93919	0.00329069	0.0312286
SCARF2	519.313	-0.39727	0.135189	-2.93863	0.00329662	0.0312587
SH3BGRL	3645.8	0.48091	0.163667	2.93835	0.00329965	0.0312615
DSN1	1453.03	0.267136	0.0909594	2.93687	0.00331545	0.031385
CIP2A	1750.75	0.26568	0.0904765	2.93645	0.0033199	0.0314009
TNRC6A	2593.14	0.232144	0.0791141	2.9343	0.00334305	0.0315937
ZNF865	2134.33	-0.300931	0.102569	-2.93395	0.0033468	0.0316028
STMN1	7742.49	0.208833	0.0712116	2.93257	0.00336165	0.0317167
ANKRD46	593.791	0.37462	0.127783	2.9317	0.0033711	0.0317795
KIAA0930	2602.71	-0.236009	0.0805311	-2.93066	0.00338244	0.03186
ZMYM2	6079.25	0.198179	0.0676496	2.92949	0.00339517	0.0319534
MBTD1	1375.54	0.289353	0.0988088	2.92841	0.00340702	0.0319686
USP36	2580.33	-0.229203	0.0782732	-2.92824	0.00340888	0.0319686
DLG1	2587.13	0.224285	0.0766057	2.92778	0.00341388	0.0319686
AHSA1	5866.11	-0.207707	0.0709509	-2.92747	0.00341729	0.0319686
RCAN3	769.989	0.320045	0.109341	2.92704	0.00342209	0.0319686
NAA30	1931.09	0.2968	0.101389	2.92732	0.00341895	0.0319686
CARD19	638.79	-0.342967	0.11716	-2.92734	0.00341876	0.0319686
YIF1B	1244.11	-0.282995	0.0966239	-2.92883	0.00340244	0.0319686
EIF4EBP1	3781.37	-0.222673	0.0760702	-2.9272	0.00342028	0.0319686
PPP1R12B	817.479	0.309797	0.105868	2.92624	0.00343082	0.0319976
ND5	95790.7	0.211206	0.0721745	2.92632	0.00342997	0.0319976
GRWD1	3579.51	-0.232592	0.079518	-2.92503	0.00344428	0.0320442
TMTC1	766.637	0.311293	0.10642	2.92512	0.00344325	0.0320442
DPY19L4	2656.23	0.280583	0.0959155	2.92532	0.00344107	0.0320442
RO60	3453.8	0.246184	0.0841876	2.92423	0.00345306	0.0320481
DNAJB1	2453.93	-0.254448	0.0870168	-2.92413	0.00345421	0.0320481
CERS6	3798.96	0.208675	0.0713672	2.92397	0.00345597	0.0320481
SETD2	3709.13	0.239881	0.0820273	2.9244	0.00345117	0.0320481
NFKBID	971.445	-0.29979	0.102569	-2.92281	0.00346889	0.0321416
COL7A1	754.715	-0.330464	0.11311	-2.92162	0.00348217	0.0322384
TMEM120A	1327.99	-0.268408	0.0918778	-2.92136	0.00348504	0.0322387
CNOT6	2004.36	0.236784	0.0810852	2.92019	0.00349822	0.0323081
SLC38A10	2905.98	-0.21522	0.0736972	-2.92032	0.00349671	0.0323081
HSPA4L	1208.44	0.27652	0.094717	2.91943	0.00350675	0.0323606
KCND1	497.717	-0.410405	0.140599	-2.91898	0.00351178	0.0323807
H2AZ2	4764.61	0.198607	0.0680662	2.91784	0.0035246	0.0324517
CEBPZOS	2143.9	0.269745	0.0924483	2.91779	0.00352518	0.0324517
RNPC3	501.546	0.417182	0.142996	2.91745	0.00352911	0.0324615
SENP6	4167.53	0.208283	0.0714142	2.91655	0.00353931	0.032529
POR	5418.04	-0.202585	0.069476	-2.9159	0.00354665	0.0325702
KIDINS220	3834.35	0.222332	0.076266	2.91521	0.00355447	0.0326156
G3BP1	4604.53	0.204277	0.0700848	2.91471	0.00356016	0.0326415
KIFAP3	6347.33	0.218	0.0748018	2.91437	0.00356402	0.0326505
SOWAHC	1109.34	-0.284906	0.0977808	-2.91373	0.00357144	0.0326922
ZNF45	1571.82	0.265477	0.0911235	2.91337	0.00357546	0.0327027
KREMEN2	717.635	-0.373396	0.128205	-2.91248	0.00358569	0.0327136
HSPBP1	2043.78	-0.238602	0.0819284	-2.91233	0.00358749	0.0327136
TUFM	4562	-0.198572	0.0681806	-2.91244	0.00358619	0.0327136
RSBN1L	2246.42	0.255059	0.0875808	2.91227	0.00358817	0.0327136
LPP	1647.89	0.288733	0.0992967	2.90779	0.00363997	0.0331593
TRIB3	289.812	-0.470145	0.16182	-2.90536	0.00366827	0.0333903
PSMD8	5906.13	-0.201371	0.0693263	-2.90469	0.00367621	0.0334092
NRAS	6020.35	0.230872	0.07948	2.90478	0.00367516	0.0334092
NEMP1	5282.35	-0.196758	0.0677483	-2.90426	0.00368126	0.0334283
TMEM109	2543.79	-0.243799	0.0840062	-2.90216	0.00370605	0.0335997
TMEM263	1773.58	0.291481	0.100431	2.90231	0.00370421	0.0335997
PFDN2	1474.13	-0.253552	0.0873992	-2.90108	0.00371885	0.0336889
TAB2	4142.26	0.199921	0.0689227	2.90065	0.0037239	0.0337079
TRUB1	1307.26	0.273826	0.0944216	2.90003	0.00373121	0.0337471
ZNF358	827.663	-0.321723	0.110951	-2.8997	0.00373523	0.0337566
PRKACB	7045.47	0.253921	0.0875801	2.8993	0.00373992	0.0337721
SBNO2	1603.15	-0.268124	0.0925121	-2.89825	0.00375246	0.0338585
PPP6R1	10748.5	-0.195939	0.0676362	-2.89695	0.00376811	0.033917
MDM1	436.463	0.387273	0.133672	2.89718	0.00376528	0.033917
SLTM	4741.41	0.217513	0.075081	2.89705	0.00376687	0.033917
PWAR5	162.402	0.628823	0.217081	2.89672	0.00377088	0.033917
PPP1R9B	4498.95	-0.219345	0.0757356	-2.8962	0.00377715	0.0339466
APBA3	1145.99	-0.275227	0.0950481	-2.89567	0.00378356	0.0339773
SEH1L	2510.3	-0.230765	0.07971	-2.89505	0.00379097	0.034017
SRSF11	10237.2	0.239766	0.082828	2.89475	0.00379461	0.0340228
PEX14	1414.37	-0.259338	0.0896065	-2.89418	0.00380146	0.0340574
PDCL	892.607	0.307613	0.10638	2.89165	0.00383228	0.0343065
B4GALT3	1713.9	-0.240519	0.0831944	-2.89105	0.00383961	0.0343451
XIAP	4791.6	0.227026	0.0785403	2.89056	0.00384555	0.0343553
BLOC1S4	755.113	-0.318357	0.110141	-2.89046	0.0038468	0.0343553
DENND4C	1013.43	0.295973	0.10245	2.88895	0.00386529	0.0344934
SLC35C1	1037.61	-0.285865	0.0989694	-2.88841	0.0038719	0.0345252
RAD17	908.007	0.31334	0.108503	2.88785	0.00387887	0.0345331
TNIP2	1061.85	-0.27723	0.0959987	-2.88785	0.00387882	0.0345331
PPP1R12A	2676.75	0.223296	0.0773695	2.8861	0.00390048	0.0345687
MAP1LC3A	829.525	-0.343069	0.11889	-2.88561	0.00390656	0.0345687
SNAPC2	637.681	-0.350007	0.121259	-2.88644	0.00389631	0.0345687
POU6F2	1324.46	0.266449	0.0923677	2.88466	0.00391838	0.0345687
RAB34	243.927	-0.493028	0.170907	-2.88477	0.00391706	0.0345687
PHACTR2	3413.84	0.209753	0.0726632	2.88664	0.00389375	0.0345687
UAP1	1618.91	-0.251194	0.0870406	-2.88594	0.00390249	0.0345687
FAM199X	3720.27	0.261696	0.0906943	2.88547	0.00390826	0.0345687
CCM2	1695.11	-0.244965	0.084848	-2.88711	0.003888	0.0345687
MBNL1	2571.87	0.236013	0.0817823	2.88587	0.00390329	0.0345687
PWWP2B	445.881	-0.420434	0.145724	-2.88514	0.00391243	0.0345687
UHRF1	1888.83	0.242684	0.0841315	2.88458	0.00391935	0.0345687
TLN2	1408.25	0.333666	0.115735	2.88302	0.00393879	0.0347133
PLXND1	541.299	-0.366461	0.127182	-2.8814	0.00395914	0.0348656
VPS51	2540.74	-0.236809	0.0822232	-2.88008	0.00397577	0.0349849
SP3	4698.8	0.194791	0.0676519	2.87932	0.00398535	0.0350421
ABRAXAS1	742.243	0.317102	0.110141	2.87905	0.00398877	0.0350451
MATN1-AS1	132.961	-0.675624	0.234755	-2.878	0.00400207	0.0351348
C2CD5	1882.55	0.238385	0.0828644	2.87681	0.00401723	0.0352407
PNO1	1634.43	-0.262212	0.0912058	-2.87495	0.00404095	0.0354214
FZD4	619.668	0.341159	0.118681	2.87459	0.00404557	0.0354346
CFH	2593.67	0.262978	0.0914952	2.87422	0.0040502	0.0354479
ZNF267	484.152	0.373422	0.129952	2.87354	0.00405904	0.0354979
KIF3A	807.755	0.307288	0.106953	2.8731	0.00406461	0.0355192
PRR11	2508.2	0.22475	0.0782538	2.87206	0.00407801	0.035609
DCP2	2747.81	0.255627	0.0890278	2.87131	0.00408771	0.0356663
TIMELESS	6785.46	0.188267	0.065585	2.87059	0.00409712	0.0356683
PLEKHA2	931.116	0.291097	0.101394	2.87094	0.00409259	0.0356683
EIF6	1339.5	-0.26076	0.0908391	-2.87057	0.00409736	0.0356683
PUF60	5752.31	-0.192326	0.0670195	-2.86971	0.00410854	0.0357383
TRAF3IP1	928.655	0.287154	0.10008	2.86926	0.00411433	0.0357614
ZNF404	225.689	0.537849	0.187521	2.8682	0.00412808	0.0358535
HNRNPH1	19657.6	0.21495	0.0749641	2.86737	0.00413902	0.0359136
CEBPB	433.118	-0.430411	0.150116	-2.86719	0.00414133	0.0359136
TRIM45	848.184	0.301454	0.105149	2.86692	0.00414486	0.0359169
SUCO	4075.34	0.217445	0.0759016	2.86482	0.00417243	0.0360733
PPP6R3	6544.34	0.196933	0.0687387	2.86495	0.00417073	0.0360733
RRP1	2111.38	-0.226686	0.0791205	-2.86508	0.00416906	0.0360733
GALNT1	3571	0.233496	0.0815909	2.8618	0.00421248	0.0363798
ARL4C	889.453	0.335369	0.117194	2.86166	0.00421429	0.0363798
IFNAR1	2449.94	0.218249	0.0762967	2.86054	0.00422923	0.0364811
GOLM2	3555.39	0.229929	0.0804018	2.85975	0.00423975	0.0365441
OTUD5	4483.54	-0.200178	0.0700148	-2.85907	0.00424879	0.0365943
	1173.71	0.27316	0.0955844	2.85779	0.004266	0.0367147
RABGAP1L	1028.31	0.277087	0.0969795	2.85717	0.00427437	0.0367589
CYBA	1153.82	-0.300962	0.105366	-2.85634	0.00428552	0.0368016
MIR4435-2HG	301.774	-0.461556	0.161591	-2.85632	0.0042858	0.0368016
CPED1	2108.03	0.240668	0.0842782	2.85564	0.004295	0.0368528
SNU13	2736.26	-0.220912	0.0773944	-2.85437	0.00431229	0.0369731
MTSS2	1749.23	-0.253451	0.0888568	-2.85235	0.00433972	0.0371523
C19orf48	4106.3	-0.218857	0.0767258	-2.85246	0.0043382	0.0371523
TERT	993.961	-0.299754	0.105116	-2.85165	0.00434933	0.0372065
LTBP3	914.881	-0.294334	0.103239	-2.85098	0.00435842	0.0372563
HDAC7	1720.69	-0.237295	0.0833036	-2.84856	0.00439179	0.037429
DIS3	2345.4	0.232515	0.0816164	2.84888	0.00438736	0.037429
SAT1	1051.58	-0.277617	0.0974538	-2.8487	0.00438976	0.037429
SELENOW	2489.2	-0.223008	0.0782746	-2.84905	0.00438499	0.037429
IPO11	915.004	0.297816	0.104588	2.84752	0.00440613	0.0375081
CDC42BPA	3445.53	0.229302	0.0805333	2.8473	0.00440922	0.0375081
UBXN7	3589.03	0.205894	0.0723154	2.84717	0.00441097	0.0375081
GPX8	704.546	0.323413	0.113629	2.84621	0.00442431	0.0375653
NBEA	794.161	0.322105	0.113162	2.84639	0.00442174	0.0375653
ARL6IP5	1759.17	0.276316	0.0971174	2.84518	0.00443863	0.0376393
ZNF43	955.408	0.280985	0.0987609	2.84511	0.00443964	0.0376393
TCEAL3	850.502	0.298625	0.104987	2.84439	0.00444961	0.0376957
AZI2	2468.61	0.227327	0.0799394	2.84374	0.0044587	0.0377446
	733.374	-0.335739	0.118093	-2.84301	0.00446894	0.0378031
COX7A2	1854.94	-0.238127	0.0837708	-2.8426	0.00447472	0.0378239
LTN1	2342.24	0.230396	0.0810619	2.84223	0.00447993	0.0378398
DOCK7	3971.43	0.220623	0.0776394	2.84164	0.00448815	0.0378811
RPL37A	10918.2	-0.189134	0.0666061	-2.83959	0.00451711	0.0380972
DIAPH3	1139.88	0.277202	0.0976552	2.83858	0.00453153	0.0381905
SCAMP4	2234.66	-0.230323	0.081153	-2.83813	0.00453785	0.0382154
CENPC	889.718	0.30807	0.108582	2.8372	0.00455107	0.038283
HAUS3	581.145	0.337766	0.119053	2.8371	0.0045526	0.038283
CCSER2	1407.69	0.259461	0.0915262	2.83483	0.00458498	0.0385267
ZNF281	1727.07	0.236182	0.0833388	2.834	0.00459696	0.0385988
RPL24	5573.47	-0.191542	0.0676053	-2.83324	0.0046079	0.0386016
KCTD3	1974.04	0.22772	0.0803804	2.83304	0.00461083	0.0386016
RHOT2	4746.34	-0.204324	0.0721219	-2.83303	0.00461087	0.0386016
ENC1	195.035	-0.569571	0.20101	-2.83355	0.00460336	0.0386016
BROX	1098.58	0.297242	0.104945	2.83236	0.00462061	0.0386263
DENND5B	2133.51	0.228167	0.0805574	2.83236	0.00462062	0.0386263
SP4	705.32	0.333017	0.117611	2.83153	0.00463262	0.038635
HNRNPA2B1	46321.2	0.206302	0.0728569	2.83161	0.00463143	0.038635
SYNCRIP	8003.84	0.190905	0.0674221	2.8315	0.00463309	0.038635
ADSL	3175.65	-0.204601	0.0722627	-2.83135	0.00463525	0.038635
LAMA4	1125.7	0.284778	0.100659	2.82914	0.00466736	0.0388457
SLC20A2	15615.6	-0.176165	0.0622673	-2.82917	0.00466693	0.0388457
PLEKHA5	1601.27	0.241642	0.0854501	2.82787	0.00468592	0.0389717
ATAD3A	1849.25	-0.256777	0.0908101	-2.82763	0.00468936	0.0389718
GNB3	165.113	-0.579944	0.2052	-2.82624	0.00470976	0.0391017
RELCH	1074.93	0.270035	0.0955504	2.8261	0.00471188	0.0391017
FXYD5	153.005	-0.618046	0.218801	-2.8247	0.00473256	0.0392447
LBX2-AS1	216.397	-0.539939	0.191201	-2.82393	0.00474384	0.0393096
DMXL1	968.781	0.294137	0.104178	2.82342	0.00475144	0.0393438
SLC5A6	5428.2	-0.216252	0.0766705	-2.82054	0.00479435	0.0396414
DCDC1	169.385	0.588025	0.208477	2.82058	0.00479375	0.0396414
COMT	1666.5	-0.250739	0.0889319	-2.81945	0.00481067	0.0397186
TMED9	2226.9	-0.234885	0.0833028	-2.81966	0.00480749	0.0397186
LIN7C	1359.88	0.274723	0.0974818	2.8182	0.00482934	0.0398438
KIF5B	12174	0.181869	0.0645643	2.81687	0.00484949	0.039981
SPG11	1847.58	0.259448	0.0921514	2.81545	0.00487091	0.0400916
CAND1	5830.69	0.189629	0.0673628	2.81505	0.00487701	0.0400916
RPL8	19891.9	-0.170578	0.0605804	-2.81573	0.00486664	0.0400916
ATXN2L	11310.5	-0.192705	0.06845	-2.81527	0.00487361	0.0400916
COX5B	1881.91	-0.233318	0.0829412	-2.81306	0.00490729	0.0403114
VEZF1	1754.24	0.234271	0.0833103	2.81203	0.00492293	0.0404106
LMBRD2	548.391	0.363339	0.12924	2.81134	0.00493351	0.0404683
MIPOL1	708.805	0.340319	0.121068	2.81098	0.00493908	0.0404848
PRIM1	564.117	0.338477	0.120493	2.80911	0.00496784	0.0406912
LAMC3	884.659	-0.308084	0.109732	-2.8076	0.00499117	0.0407853
ZNF574	1482.4	-0.271913	0.0968623	-2.80721	0.00499727	0.0407853
GXYLT1	4803.28	0.248297	0.0884433	2.80741	0.00499414	0.0407853
API5	3737.79	0.199041	0.0708914	2.80768	0.00498991	0.0407853
N4BP2L2	2727.23	0.246369	0.0877478	2.8077	0.00498975	0.0407853
RPL30	10665.9	-0.177712	0.0633247	-2.80636	0.00501046	0.0408637
GPR137	2101.28	-0.229364	0.0817444	-2.80587	0.00501814	0.0408969
TRAM1	3733.7	0.247568	0.0882525	2.80523	0.00502811	0.0409489
FAM83G	228.435	-0.513623	0.183245	-2.80293	0.005064	0.0412116
HM13	4752.34	-0.212069	0.0757252	-2.80051	0.00510217	0.0414926
RB1CC1	3340.4	0.236598	0.0845074	2.79973	0.00511458	0.0415638
SEL1L	3169.16	0.208222	0.0744273	2.79766	0.00514748	0.0418012
SASS6	1298.54	0.271028	0.0969106	2.79668	0.00516307	0.0418979
SLCO4A1	595.61	-0.377925	0.135316	-2.79292	0.00522353	0.0423429
NOP53	7023.7	-0.228914	0.0819656	-2.7928	0.00522536	0.0423429
ABCB10	1168.79	0.273011	0.0978168	2.79104	0.00525384	0.0425131
JAG2	662.315	-0.342354	0.122659	-2.79111	0.00525282	0.0425131
RPUSD1	1525.98	-0.254385	0.0911974	-2.78939	0.00528078	0.0426806
ITCH	3996.23	0.195649	0.0701423	2.78931	0.00528205	0.0426806
HMGB2	3790.43	0.209385	0.0750942	2.78829	0.00529869	0.0427847
CCDC50	6643.05	0.189429	0.0679511	2.78772	0.00530796	0.0428291
CEP112	1455.09	0.249308	0.0894418	2.78737	0.00531372	0.0428452
RFX1	1495.52	-0.247037	0.0886485	-2.78671	0.00532465	0.0429028
B4GALT2	2359.8	-0.252551	0.0906463	-2.78611	0.00533443	0.0429513
	656.903	0.344815	0.123807	2.7851	0.00535115	0.0430554
SEMA3A	6434.17	0.22106	0.0794088	2.78382	0.00537232	0.0431363
MYH14	1799.03	-0.262004	0.0941301	-2.78342	0.00537887	0.0431363
KIAA0232	1597.85	0.236844	0.0850904	2.78344	0.00537862	0.0431363
CBX6	8621.07	-0.195545	0.0702377	-2.78405	0.00536848	0.0431363
RNPS1	7909.93	-0.192223	0.0690619	-2.78334	0.00538018	0.0431363
PIGT	5012.63	-0.205487	0.0738979	-2.78069	0.00542441	0.0434297
ERGIC3	8813.56	-0.17485	0.06288	-2.78069	0.00542441	0.0434297
CDKL5	636.41	0.329976	0.118721	2.77943	0.00544538	0.0435669
STAT1	4016.27	-0.198046	0.0712693	-2.77884	0.00545535	0.0435911
SCP2	3616.47	0.219019	0.0788179	2.7788	0.00545608	0.0435911
LNPEP	2409.04	0.219322	0.0789395	2.77836	0.00546342	0.0436191
RNF146	1163.17	0.28171	0.10141	2.77792	0.00547076	0.0436471
CTDNEP1	1674.54	-0.257034	0.0925402	-2.77754	0.00547716	0.0436675
DYNC2I1	1135.81	0.261156	0.094039	2.7771	0.00548462	0.0436963
PSAT1	1200.66	0.27109	0.0976272	2.77678	0.00548997	0.0437083
SGTA	3074.6	-0.210881	0.0760009	-2.77472	0.00552493	0.0439381
SLC37A1	168.428	-0.564949	0.203613	-2.77462	0.00552656	0.0439381
CEP350	2875.71	0.260897	0.0940693	2.77345	0.00554651	0.0440659
BCAT2	3215.87	-0.212097	0.0764936	-2.77275	0.00555855	0.0441307
POM121C	4977.92	-0.219004	0.0789957	-2.77236	0.00556521	0.0441527
PDLIM7	1864.76	-0.237828	0.0857944	-2.77207	0.00557019	0.0441614
ERCC6	365.389	0.394787	0.142503	2.77039	0.00559899	0.0443589
POLR2I	1295.13	-0.262662	0.0948442	-2.7694	0.0056159	0.0444618
CACTIN	1368.65	-0.260858	0.0942206	-2.76859	0.00562991	0.044522
LARGE2	158.258	-0.616954	0.222847	-2.76851	0.00563133	0.044522
AMMECR1	1115.51	0.27838	0.100625	2.7665	0.00566615	0.044704
RPS2	39546	-0.215798	0.0779998	-2.76665	0.00566357	0.044704
PPP2R5E	3668.59	0.205707	0.0743446	2.76694	0.00565845	0.044704
MED15	1907.68	-0.240115	0.0868068	-2.76608	0.00567344	0.0447305
HOXB6	3743.03	-0.206587	0.0747017	-2.76549	0.00568374	0.0447806
ZBED6	1130.59	0.288692	0.104413	2.7649	0.00569409	0.0448311
CLK4	708.407	0.325986	0.117923	2.76439	0.00570287	0.0448561
LNPK	551.124	0.355423	0.128578	2.76426	0.00570516	0.0448561
FNDC4	541.435	-0.342323	0.123851	-2.76398	0.0057101	0.0448639
BRD4	6209.25	-0.216696	0.0784986	-2.76051	0.00577113	0.0452893
DENND1B	382.052	0.418156	0.151481	2.76045	0.0057722	0.0452893
RCBTB1	1886.46	0.274869	0.0996076	2.75952	0.00578859	0.0453865
TMEM205	424.533	-0.37749	0.136848	-2.75845	0.00580758	0.0454853
SERTAD3	1897.59	-0.226918	0.0822654	-2.75836	0.00580919	0.0454853
CCNA2	3173.46	0.204972	0.0743302	2.75759	0.00582286	0.045561
RBAK	1078.9	0.269151	0.0976183	2.75717	0.00583035	0.0455882
ZNF566	681.696	0.362227	0.131431	2.75604	0.00585065	0.0457155
ALDH7A1	2997.29	0.212774	0.0772253	2.75524	0.0058649	0.045782
FTH1	16566.8	-0.207973	0.0754862	-2.75511	0.00586721	0.045782
SPICE1	651.041	0.314662	0.114255	2.75403	0.00588662	0.045839
PRNP	499.785	-0.408301	0.148253	-2.75408	0.00588569	0.045839
XRCC2	2097.94	0.234899	0.0852834	2.75433	0.00588119	0.045839
HMMR	877.615	0.306015	0.11115	2.75318	0.00590203	0.0458648
PCDH1	257.271	-0.466003	0.169258	-2.7532	0.00590152	0.0458648
RPL23A	10214.9	-0.171362	0.0622399	-2.75325	0.00590067	0.0458648
RP2	729.304	0.316211	0.1149	2.75206	0.00592215	0.0459897
KDELR1	10014.9	-0.172692	0.0627823	-2.75064	0.00594786	0.0460321
SSX2IP	2193.23	0.238549	0.086706	2.75124	0.00593708	0.0460321
TCF19	1387.8	0.252914	0.0919308	2.75113	0.00593899	0.0460321
RUBCN	2808.44	-0.207059	0.075272	-2.75081	0.00594481	0.0460321
ALDH1A1	38714.4	0.17287	0.0628401	2.75095	0.00594224	0.0460321
UBA6	2935.51	0.211876	0.0770399	2.75021	0.00595562	0.0460609
KIAA0586	959.733	0.282909	0.102892	2.74957	0.00596737	0.0461204
GAS5	2173.79	-0.215517	0.078433	-2.74778	0.00600002	0.0463412
QKI	6582.17	0.212049	0.0771971	2.74685	0.00601711	0.0464417
HSDL2	903.371	0.292425	0.106506	2.74562	0.00603963	0.0465215
H3-3B	7486.87	-0.178104	0.0648616	-2.74591	0.00603433	0.0465215
MTA1	11265.3	-0.189423	0.0689912	-2.74562	0.00603973	0.0465215
BRI3	1504.21	-0.296513	0.108041	-2.74445	0.00606125	0.0466556
HOXB3	3993.63	-0.192435	0.0701284	-2.74403	0.00606898	0.0466835
GPR153	2318.75	-0.256912	0.0936602	-2.74302	0.00608765	0.0467955
PIK3R3	677.847	0.315832	0.115231	2.74086	0.00612785	0.0470726
SUMO1	3770.39	0.20448	0.0746118	2.74058	0.00613305	0.0470808
RASSF4	377.982	0.397482	0.145092	2.73952	0.0061529	0.0471905
HLA-C	2334.23	-0.211843	0.0773327	-2.73937	0.00615564	0.0471905
SIRT2	1404.23	-0.251966	0.092	-2.73876	0.00616718	0.0472471
CCDC80	888.173	0.277658	0.101401	2.73823	0.00617705	0.0472908
LRRC75B	2285.61	-0.265635	0.0970262	-2.73776	0.00618584	0.0473262
MGME1	1326.41	0.244456	0.0893152	2.737	0.00620014	0.0474038
PSMD3	6193.21	-0.193843	0.0708319	-2.73666	0.00620666	0.0474217
BEND6	406.014	0.391063	0.142926	2.73613	0.00621669	0.0474346
PTEN	2422.97	0.225498	0.0824152	2.73613	0.00621669	0.0474346
ZMYND11	3242.88	0.200855	0.0734386	2.73501	0.00623792	0.04746
WHRN	2046.81	-0.221701	0.081045	-2.73552	0.0062281	0.04746
ICAM5	376.334	-0.386876	0.141462	-2.73485	0.00624089	0.04746
ARHGAP21	3411.42	0.21299	0.0778777	2.73493	0.00623931	0.04746
RGS5	7546.81	0.186544	0.0682041	2.73509	0.0062364	0.04746
MFAP3	684.048	0.326142	0.119282	2.73422	0.00625285	0.0474611
ICE1	4080.52	0.193132	0.0706314	2.73436	0.00625015	0.0474611
TYMS	5822.26	0.180835	0.0661387	2.73418	0.00625356	0.0474611
IPMK	805.464	0.314409	0.115015	2.73364	0.00626392	0.047508
DDR2	159.024	0.56942	0.208505	2.73097	0.00631478	0.0478618
SNX14	2188.69	0.223453	0.0818533	2.72992	0.00633496	0.0479828
PCNX1	3755.95	0.206229	0.0755579	2.72941	0.00634471	0.0480247
FKBP14	2153.78	0.223204	0.0818138	2.72819	0.00636826	0.0481388
AP2A1	7781.99	-0.183999	0.0674386	-2.7284	0.00636428	0.0481388
RSRC1	853.954	0.287778	0.105494	2.72791	0.00637373	0.0481481
PRPF39	2816.1	0.242971	0.089099	2.72698	0.00639167	0.0482516
NKX2-8	229.907	-0.493655	0.1811	-2.72587	0.00641324	0.0483182
GK5	567.913	0.337041	0.123641	2.72596	0.00641142	0.0483182
CD151	2968.81	-0.209474	0.0768398	-2.72612	0.0064084	0.0483182
KIAA1586	735.843	0.310723	0.114004	2.72554	0.0064196	0.048334
	334.157	0.406046	0.14901	2.72496	0.00643097	0.0483877
TMEM104	2129.18	-0.230953	0.0847682	-2.72453	0.00643932	0.0484184
FAM172A	1121.2	0.28053	0.102998	2.72364	0.00645673	0.0485172
ELOB	3055.12	-0.204834	0.0752314	-2.72272	0.00647475	0.0486205
NFKBIE	548.201	-0.331144	0.1217	-2.72099	0.00650864	0.0488427
NAA10	1599.61	-0.233749	0.0859358	-2.72004	0.00652735	0.0489508
AP5B1	1473.16	-0.251055	0.0923125	-2.71962	0.00653574	0.0489814
SCARB1	2418.26	-0.222731	0.0819138	-2.71909	0.00654614	0.0489948
CCDC154	185.744	-0.549379	0.202037	-2.7192	0.00654408	0.0489948
IGFBP2	2354.34	-0.220837	0.0812603	-2.71765	0.00657472	0.0491763
DLG4	2059.57	-0.218721	0.0804908	-2.71734	0.00658087	0.0491899
POLQ	880.941	0.30616	0.112718	2.71615	0.0066045	0.0493342
PBK	813.597	0.325355	0.119806	2.71569	0.00661387	0.0493717
BAX	3105.3	-0.212882	0.078407	-2.71508	0.00662592	0.0494244
TTC37	2849.98	0.215417	0.0793463	2.7149	0.00662962	0.0494244
EIF3B	9431.02	-0.173212	0.0638211	-2.71402	0.00664726	0.0495234
HIF1A	3950.14	0.193659	0.0713887	2.71274	0.00667298	0.0496825
KCTD5	1829.13	-0.226411	0.083495	-2.71168	0.00669441	0.0498094
LRP3	2207.99	-0.257621	0.095071	-2.70978	0.00673285	0.0500251
ZNF273	648.825	0.364361	0.134452	2.70997	0.00672894	0.0500251
MLLT11	2355.47	-0.219923	0.0811645	-2.70959	0.0067366	0.0500251
FAM13B	766.221	0.28993	0.107054	2.70825	0.00676381	0.0501944
ATP6V1A	2781.35	0.245284	0.090579	2.70796	0.00676988	0.0501993
P4HTM	1070.66	-0.278972	0.103026	-2.70779	0.00677331	0.0501993
EPM2AIP1	2469.2	0.228359	0.0843457	2.70741	0.00678096	0.0502233
ANOS1	274.864	0.439522	0.162534	2.70419	0.00684718	0.0503703
CENPQ	330.711	0.431536	0.159486	2.70578	0.00681434	0.0503703
SPAG5	3772.73	0.194052	0.0717397	2.70495	0.00683143	0.0503703
SPG21	2113	-0.223115	0.082522	-2.7037	0.00685721	0.0503703
NLN	2944.61	0.198558	0.0734036	2.70501	0.00683014	0.0503703
PRR7	246.219	-0.492668	0.182224	-2.70364	0.0068584	0.0503703
RLIM	3475.14	0.196559	0.072677	2.70455	0.00683972	0.0503703
KATNBL1	1237.12	0.279081	0.103219	2.70379	0.00685542	0.0503703
MDC1	5437.48	0.183709	0.0679299	2.70439	0.00684295	0.0503703
SLC25A6	9799.29	-0.17606	0.0650897	-2.70488	0.00683285	0.0503703
KIAA2026	689.819	0.323896	0.119731	2.70519	0.0068265	0.0503703
PIGN	564.023	0.347036	0.128353	2.70376	0.00685589	0.0503703
	1447.7	-0.248267	0.0917857	-2.70486	0.0068334	0.0503703
FEM1C	664.207	0.327559	0.121189	2.70287	0.0068743	0.0503922
GAS2L1	2824.54	-0.234615	0.0867903	-2.70324	0.00686663	0.0503922
ZNF345	477.988	0.37349	0.138183	2.70285	0.00687468	0.0503922
ATR	1604.38	0.241328	0.0893139	2.70202	0.00689203	0.0504868
PAXBP1	3365.93	0.205866	0.0762187	2.70099	0.00691337	0.0506105
ACSL3	7197.58	0.206347	0.076448	2.69919	0.00695087	0.0508196
SHROOM3	3197.69	0.234684	0.0869399	2.69939	0.0069467	0.0508196
RGS19	834.064	-0.291953	0.10819	-2.69852	0.00696488	0.0508893
GAL3ST4	189.313	-0.530011	0.196425	-2.69829	0.0069696	0.050891
ZNF783	871.919	-0.285879	0.105975	-2.69761	0.00698384	0.0509623
FBXL6	1381.51	-0.255196	0.0946393	-2.69651	0.00700702	0.0510987
ARL2	981.827	-0.270879	0.100476	-2.69597	0.00701845	0.0511492
UBE3A	3960.21	0.195871	0.0726647	2.69554	0.00702752	0.0511825
CCND3	781.745	-0.298573	0.11081	-2.69445	0.00705043	0.0513165
RFLNB	952.983	-0.268592	0.0997039	-2.6939	0.00706223	0.0513695
THAP5	1424.92	0.266063	0.0988007	2.69292	0.00708291	0.0514869
B4GALNT1	2996.98	-0.23875	0.0886879	-2.69203	0.00710185	0.0515917
PDZD8	2483.78	0.21043	0.0781848	2.69145	0.00711428	0.051649
SORBS3	2585.62	-0.231772	0.086166	-2.68983	0.00714886	0.0518669
ZNF768	1406.78	-0.241872	0.0900338	-2.68645	0.00722151	0.0523271
EIF3K	3345.03	-0.197923	0.0736704	-2.68661	0.00721821	0.0523271
STK40	3582.34	-0.207079	0.0770976	-2.68593	0.00723286	0.052376
DGKZ	2652.14	-0.209871	0.0781504	-2.68547	0.00724275	0.0523846
MYO5A	1360.61	0.277449	0.103316	2.68545	0.00724325	0.0523846
VCPIP1	1115.77	0.256747	0.0956157	2.6852	0.00724861	0.05239
ABCA2	3571.92	-0.214848	0.0800324	-2.68451	0.00726361	0.0524651
SEC22C	2476.77	0.21082	0.0785534	2.68378	0.00727949	0.0524663
FRMD8	1222.14	-0.24708	0.0920649	-2.68375	0.00728006	0.0524663
RNPEPL1	2344.69	-0.23651	0.08813	-2.68365	0.00728224	0.0524663
MRPL12	355.2	-0.392175	0.146127	-2.6838	0.0072791	0.0524663
VPS18	1003.22	-0.27637	0.103043	-2.68209	0.00731628	0.0525783
ZC3H7A	1963.4	0.223881	0.0834696	2.68218	0.0073143	0.0525783
SEPTIN7	7085.97	0.212649	0.0792775	2.68234	0.007311	0.0525783
PRKAA1	2267.63	0.219662	0.0818953	2.68222	0.00731343	0.0525783
CYTOR	167.698	-0.586511	0.218737	-2.68135	0.00733264	0.0526625
FOXO3	1582.14	0.236021	0.0880597	2.68024	0.00735684	0.0527565
BBS10	770.766	0.28637	0.10684	2.68035	0.00735447	0.0527565
GPC6	367.247	0.387445	0.144563	2.68012	0.00735965	0.0527565
COL1A2	6094.25	0.176387	0.0658317	2.67937	0.0073761	0.0528338
PRR36	2672.21	-0.249065	0.0929623	-2.6792	0.00737973	0.0528338
DCBLD2	1544.76	0.23407	0.0873938	2.67833	0.00739894	0.0529381
EXOC4	2794.84	0.20041	0.074852	2.67741	0.0074193	0.0530292
HAUS6	1834.12	0.232068	0.0866854	2.67713	0.00742568	0.0530292
COA4	1654.26	-0.224738	0.0839475	-2.67713	0.00742567	0.0530292
CTBP1	7289.7	-0.186961	0.0698511	-2.67657	0.00743808	0.0530845
MIER2	1087.73	-0.262974	0.0982716	-2.67599	0.00745085	0.0531422
PFKFB3	1854.69	-0.224295	0.0838403	-2.67526	0.00746712	0.0532249
NSL1	766.171	0.285354	0.106705	2.67423	0.00749013	0.0532713
SNRNP27	958.621	0.296305	0.110804	2.67413	0.00749238	0.0532713
ALG10	312.789	0.406199	0.151884	2.67441	0.00748618	0.0532713
MBIP	2981.92	0.232223	0.0868337	2.67434	0.00748764	0.0532713
C1GALT1	718.714	0.329948	0.123412	2.67355	0.00750528	0.0533297
RASSF1	509.569	-0.347343	0.129975	-2.67238	0.00753155	0.0534829
PEX13	1462.3	0.257389	0.0963403	2.67166	0.0075476	0.0535635
SMARCE1	2004.67	0.241783	0.0905775	2.66935	0.00759975	0.0538999
ARMC1	1221.16	0.313865	0.117624	2.66837	0.00762204	0.053957
CACNA2D1	1994	0.222226	0.0832791	2.66844	0.00762036	0.053957
MTLN	157.12	-0.586305	0.219714	-2.6685	0.0076191	0.053957
NEMP2	338.267	0.405802	0.152129	2.66748	0.0076422	0.0540661
RHOBTB3	3484.69	0.199612	0.0748511	2.66678	0.00765812	0.054145
M6PR	2516.15	-0.20633	0.0773984	-2.66582	0.00768007	0.0541655
RBL1	851.486	0.302242	0.113354	2.66635	0.00766808	0.0541655
HEATR5A	685.171	0.301357	0.113044	2.66583	0.00767988	0.0541655
TMX3	2710.92	0.221082	0.082925	2.66605	0.00767476	0.0541655
CEP97	913.098	0.337842	0.126788	2.66463	0.00770727	0.0543236
SNAPC4	1322.93	-0.239436	0.0899063	-2.66317	0.00774086	0.0545265
GRN	7915.73	-0.177622	0.0667099	-2.6626	0.007754	0.0545515
CD2AP	2215.86	0.243911	0.0916006	2.66277	0.00775004	0.0545515
PTPN23	4663.32	-0.200901	0.075466	-2.66214	0.00776447	0.0545577
ADAM15	2545.05	-0.216091	0.0811716	-2.66215	0.00776435	0.0545577
MAPKAPK2	2332.64	-0.211614	0.0795092	-2.6615	0.00777934	0.0546284
NAE1	2535.45	0.220407	0.0828246	2.66113	0.00778793	0.0546549
DPYD	1489.11	0.248024	0.0932099	2.66092	0.00779284	0.0546557
ANAPC16	1467.86	0.245267	0.092248	2.65878	0.00784247	0.0549135
ZNF507	2586.92	0.210242	0.0790769	2.65871	0.00784409	0.0549135
ZNF680	1040.84	0.282326	0.106174	2.65909	0.00783529	0.0549135
CCNT2	1776.64	0.221357	0.0833145	2.65688	0.00788672	0.0550425
G6PD	4008.15	-0.196771	0.074038	-2.65771	0.0078674	0.0550425
MARS1	4690.62	-0.188022	0.0707632	-2.65705	0.00788268	0.0550425
WSB2	3327.38	-0.197727	0.0744189	-2.65694	0.0078853	0.0550425
CIBAR1	908.641	0.278744	0.10491	2.65699	0.00788428	0.0550425
NEBL	4091.85	0.195568	0.0736184	2.65651	0.00789549	0.0550698
C1orf216	1965.37	-0.213661	0.0804376	-2.65623	0.00790186	0.0550804
FANCI	3152.79	0.195965	0.0738439	2.65377	0.00795988	0.0554509
SGCE	3444.18	0.191472	0.072175	2.65289	0.00798067	0.0555617
OSBPL9	3873.03	0.187157	0.0705799	2.65171	0.00800864	0.0556882
INPP5K	731.599	-0.289273	0.109081	-2.65191	0.0080038	0.0556882
AP5M1	4230.96	0.423777	0.159974	2.64905	0.00807194	0.0560941
MSX1	1355.32	-0.259453	0.0980223	-2.64687	0.00812395	0.056402
ZNF253	387.671	0.380764	0.143859	2.64678	0.00812618	0.056402
BAZ1B	8928.2	0.173387	0.0655337	2.64577	0.00815042	0.0565358
SF3A2	3823.45	-0.196646	0.0743575	-2.64461	0.00817852	0.0566279
AGAP3	4746.92	-0.185588	0.0701713	-2.64478	0.00817429	0.0566279
DSC3	3817.84	0.195009	0.0737442	2.6444	0.00818363	0.0566279
ZNF280D	1543.9	0.23599	0.0892416	2.6444	0.00818359	0.0566279
BCKDHB	688.795	0.295059	0.11162	2.64343	0.008207	0.0567551
VPS35	3317.64	0.191759	0.0725717	2.64234	0.00823365	0.0569048
NDUFA4	2385.87	-0.205932	0.0779431	-2.64208	0.00823997	0.0569139
FAM135A	1115.69	0.272123	0.103012	2.64165	0.00825032	0.0569508
NXT2	565.435	0.331548	0.125582	2.6401	0.00828824	0.0570739
TESK1	1080.76	-0.267023	0.101135	-2.64027	0.0082841	0.0570739
MEN1	3973.16	-0.196802	0.0745266	-2.64069	0.00827377	0.0570739
MDM2	2551.63	0.210497	0.0797227	2.64036	0.0082818	0.0570739
PPAN	122.141	-0.622515	0.235861	-2.63933	0.00830703	0.0571687
SH2B2	494.483	-0.335633	0.127176	-2.63912	0.00831221	0.0571697
NCBP3	1732.29	0.219959	0.0833698	2.63835	0.00833103	0.0572645
ODF2L	371.933	0.423299	0.16049	2.63754	0.00835104	0.0573478
SRPK2	3014.48	0.198736	0.0753517	2.63745	0.00835324	0.0573478
ERCC4	750.638	0.300927	0.114109	2.63719	0.00835959	0.0573568
ABHD11	689.615	-0.293686	0.111383	-2.63671	0.00837133	0.057389
NDUFS3	1516.12	-0.229379	0.0869985	-2.63659	0.00837438	0.057389
CAMTA2	1454.41	-0.23049	0.0874461	-2.63579	0.00839412	0.0574896
TMEM209	1075.64	0.251245	0.095333	2.63544	0.00840282	0.0575146
FDPS	7748.19	-0.168642	0.0640233	-2.63407	0.00843669	0.0577116
ACOT7	2162.35	-0.21984	0.0834715	-2.63371	0.00844566	0.0577382
FOXP4	3618.47	-0.200728	0.0762248	-2.63336	0.00845439	0.0577632
RNF126	1271.52	-0.250312	0.0951008	-2.63207	0.00848675	0.057844
BCAP29	1218.36	0.305577	0.11608	2.63246	0.00847697	0.057844
SSR1	5275.22	0.187234	0.0711259	2.63244	0.00847743	0.057844
SHPRH	957.802	0.267939	0.101805	2.63187	0.00849165	0.057844
SELENOM	757.852	-0.285328	0.108408	-2.63198	0.00848901	0.057844
CHMP1A	3092.47	-0.193562	0.0736	-2.62992	0.00854058	0.0581424
MCM10	1985.15	0.227788	0.0866338	2.62932	0.00855558	0.0582097
ATPSCKMT	422.297	0.368179	0.140064	2.62865	0.00857244	0.0582547
PNPLA2	2853.05	-0.246202	0.0936603	-2.62867	0.00857183	0.0582547
VPS13C	2437.49	0.221089	0.0841589	2.62704	0.00861321	0.058479
ARHGAP1	2060.64	-0.230858	0.0878879	-2.62673	0.00862088	0.058479
AURKAIP1	2531.13	-0.207636	0.0790418	-2.62691	0.00861638	0.058479
TWSG1	2762.46	0.221168	0.0842118	2.62633	0.00863108	0.0585133
TSPAN13	1612.83	0.270127	0.102893	2.62533	0.00865655	0.058651
QPCTL	1146.05	-0.254599	0.0970056	-2.62458	0.00867553	0.0587446
ZNF449	731.14	0.28674	0.10928	2.6239	0.0086929	0.0588272
BTBD7	2743.8	0.198031	0.075508	2.62266	0.00872473	0.0589404
TOMM22	2435.44	-0.203199	0.0774787	-2.62264	0.0087252	0.0589404
	279.76	0.436911	0.166586	2.62273	0.00872289	0.0589404
MNT	2090.18	-0.23842	0.0909423	-2.62167	0.00875014	0.0590738
PCMTD1	873.092	0.317996	0.121324	2.62106	0.00876572	0.0591089
ITSN1	3289.56	0.196462	0.0749519	2.62117	0.00876292	0.0591089
SLC27A5	518.827	-0.325618	0.124306	-2.6195	0.00880594	0.0592395
B4GALT6	2388.65	0.216486	0.0826416	2.61958	0.00880381	0.0592395
TMBIM1	1842.78	-0.23342	0.0890951	-2.6199	0.00879568	0.0592395
PLEKHA7	1083.19	0.249179	0.0951086	2.61994	0.00879458	0.0592395
PCNP	3286.24	0.229169	0.0875065	2.61888	0.00882191	0.0593118
RALGAPA1	4095.38	0.184228	0.0703796	2.61764	0.00885412	0.0594932
TADA3	4647.44	-0.179838	0.068726	-2.61674	0.00887743	0.0596146
SNX6	2696.22	0.203928	0.0779535	2.61602	0.00889601	0.0596746
INTS8	3429.73	0.202806	0.0775253	2.61599	0.00889686	0.0596746
MED24	4725.27	-0.183521	0.0701629	-2.61564	0.00890607	0.0597011
ATP5MC1	1104.88	-0.252171	0.0964164	-2.61543	0.00891141	0.0597017
YARS1	3900.8	-0.182224	0.0696851	-2.61496	0.00892368	0.0597487
NAA50	5095.61	0.180714	0.0691256	2.61428	0.00894149	0.0598327
SRBD1	657.258	0.30477	0.116595	2.61393	0.00895075	0.0598594
CTU1	367.326	-0.401245	0.153541	-2.61328	0.00896775	0.0599379
TMEM222	589.538	-0.329853	0.126232	-2.61308	0.00897314	0.0599387
ND1	69926.3	-0.151643	0.0580384	-2.6128	0.00898045	0.0599523
TSNAXIP1	138.42	0.594843	0.227689	2.61253	0.00898759	0.0599647
SHROOM1	403.204	-0.398363	0.152505	-2.61213	0.00899811	0.0599997
MYG1	1161.16	-0.25021	0.0958614	-2.61013	0.00905086	0.0602808
ZNF322	681.448	0.292169	0.111935	2.61018	0.00904958	0.0602808
HINT3	1383.34	0.268841	0.103053	2.60877	0.00908679	0.0604846
MAD2L1	1866.21	0.244783	0.0938583	2.608	0.00910724	0.0605853
GXYLT2	433.842	0.348926	0.133849	2.60686	0.00913767	0.0607522
CAPN7	1652.64	0.218511	0.0838425	2.60622	0.00915489	0.0608178
EFHD2	1225.72	-0.240299	0.0922066	-2.60609	0.00915825	0.0608178
ASNS	1659.39	-0.224549	0.0861731	-2.60579	0.0091663	0.0608357
SDF2L1	852.546	-0.27607	0.105962	-2.60536	0.0091777	0.0608759
DSTN	5016.78	0.19976	0.0766885	2.60482	0.00919229	0.0609371
UBE2E1	2107.27	0.26502	0.101753	2.60455	0.00919948	0.0609492
ACER3	1207.93	0.248179	0.0952951	2.60432	0.00920567	0.0609547
ELMOD2	707.363	0.316552	0.121571	2.60384	0.00921862	0.061005
PAM	2553.25	0.204222	0.0784507	2.60318	0.00923631	0.0610865
GLA	1634.49	-0.22437	0.0862093	-2.60262	0.00925136	0.0611149
GSTM2	1408.22	0.261272	0.100387	2.60265	0.00925074	0.0611149
MAFG	4468.18	-0.182375	0.0700965	-2.60177	0.00927449	0.0612321
MRPL51	2354.7	-0.204217	0.0785024	-2.60142	0.00928391	0.0612587
SFXN4	1351.55	-0.238155	0.0915997	-2.59995	0.00932369	0.0614855
MRTO4	1534.7	-0.229442	0.0882802	-2.59902	0.00934911	0.0615569
MRPL2	859.724	-0.269799	0.103811	-2.59895	0.00935107	0.0615569
GINS4	3011.74	0.190732	0.0733871	2.59898	0.00935008	0.0615569
PSMA3-AS1	1803.56	0.253299	0.0974692	2.59876	0.00935618	0.0615569
MARCHF6	9936.63	0.169122	0.0650927	2.59818	0.00937194	0.061625
PPP4R3A	3616.38	0.186505	0.0718145	2.59704	0.00940303	0.0617937
PLPP2	233.04	-0.459114	0.17684	-2.59621	0.00942577	0.0619074
DPH1	1253.38	-0.251649	0.0969587	-2.59542	0.00944744	0.061978
NAP1L1	17563.4	0.197817	0.0762157	2.59549	0.00944558	0.061978
BVES	1129.64	0.248712	0.0958991	2.59348	0.009501	0.0622935
NUCB2	2760.02	0.206135	0.0795015	2.59284	0.00951868	0.0623734
PRRT1	471.229	-0.346457	0.1337	-2.59131	0.00956122	0.0626161
FAM83H	350.335	-0.396173	0.152992	-2.58951	0.0096113	0.0629078
ZNF675	412.853	0.35051	0.135555	2.58575	0.00971681	0.0635618
SLC26A2	1022.03	0.259472	0.100395	2.58451	0.00975172	0.0637535
ELMO3	320.815	-0.402142	0.155624	-2.58407	0.00976429	0.063799
PPFIA3	2057.22	-0.220463	0.0853375	-2.58343	0.00978234	0.0638802
CMPK1	2798.23	0.239098	0.0925905	2.58232	0.00981388	0.0640494
ATG4D	682.332	-0.300608	0.116425	-2.58199	0.00982326	0.0640652
B3GNT9	553.898	-0.318749	0.123458	-2.58184	0.00982758	0.0640652
GNB4	472.155	0.338926	0.131385	2.57964	0.00989044	0.0643643
CYSTM1	470.435	-0.332162	0.128762	-2.57965	0.00988992	0.0643643
TOGARAM1	1851.55	0.215494	0.0835247	2.58001	0.00987979	0.0643643
EPS15	2828.67	0.191462	0.0742452	2.57878	0.00991488	0.0644496
CFAP69	480.86	0.360178	0.139662	2.57892	0.00991098	0.0644496
GNL1	3287.86	-0.193755	0.0751408	-2.57856	0.00992136	0.0644548
CSK	2929.39	-0.20013	0.0776264	-2.57811	0.00993418	0.0645012
LYRM1	301.734	0.407295	0.158032	2.5773	0.00995769	0.0645801
GALK1	728.702	-0.281622	0.109265	-2.57742	0.00995407	0.0645801
SLC66A1	895.28	-0.270282	0.104896	-2.57667	0.00997574	0.0646603
ADGRL1	5014.82	-0.180014	0.0698866	-2.5758	0.0100008	0.0647123
SCRIB	7660.23	-0.184333	0.0715565	-2.57605	0.00999354	0.0647123
HLA-A	408.42	-0.378546	0.146958	-2.57588	0.00999857	0.0647123
HARS1	1810.22	-0.212394	0.082485	-2.57494	0.0100258	0.0647855
TCEAL9	2701.19	0.233882	0.0908211	2.5752	0.0100183	0.0647855
	200.322	-0.499414	0.193961	-2.57482	0.0100292	0.0647855
SCD	63310.9	-0.150569	0.0584921	-2.57418	0.0100479	0.0648321
UBXN2B	1197.97	0.236938	0.0920437	2.5742	0.0100474	0.0648321
ZNF658	184.073	0.499332	0.194015	2.57367	0.0100625	0.0648899
ATP11B	4644.33	0.183085	0.0711598	2.57287	0.0100858	0.0649296
KDM4A	4656.49	0.176209	0.0684799	2.57315	0.0100778	0.0649296
CNOT2	2237.09	0.207512	0.0806478	2.57306	0.0100803	0.0649296
ETAA1	1153.36	0.305446	0.118734	2.57253	0.0100959	0.0649349
	132.323	0.634812	0.246773	2.57245	0.0100981	0.0649349
MRPL41	693.301	-0.301587	0.117276	-2.5716	0.010123	0.0650581
BRD8	3262.73	0.184946	0.0719381	2.5709	0.0101435	0.0651532
CREG1	2136.74	0.214002	0.0832607	2.57027	0.010162	0.0652355
RPLP0	31595.7	-0.151749	0.0590697	-2.56899	0.0101996	0.0654029
ANGEL2	1203.54	0.236622	0.0921043	2.56906	0.0101974	0.0654029
RPL35A	6423.12	-0.167853	0.0653565	-2.56827	0.0102206	0.0655006
COG5	1502.31	0.224596	0.0874696	2.5677	0.0102376	0.0655722
ZNF444	2335.8	-0.228634	0.0890536	-2.56738	0.0102472	0.0655968
NKD2	302.605	-0.43971	0.171295	-2.56698	0.0102589	0.0656349
ALG10B	717.929	0.299934	0.116884	2.56608	0.0102854	0.0657675
RANBP6	1056.39	0.259481	0.101167	2.56488	0.0103211	0.0659585
NDC1	4069.35	0.179848	0.070129	2.56454	0.0103314	0.0659838
ZNF618	1663.95	0.22896	0.0892855	2.56436	0.0103366	0.0659838
PTPN11	7419.12	0.171162	0.0667608	2.56381	0.0103532	0.0660464
GAS1	378.076	0.360742	0.140715	2.56364	0.0103581	0.0660464
NUBP2	1713.47	-0.221456	0.0864321	-2.5622	0.0104013	0.0662847
CCDC160	1611.75	0.506047	0.197537	2.56178	0.0104136	0.0663265
LCOR	1051.9	0.25212	0.0984558	2.56074	0.0104449	0.066469
ASB13	783.083	-0.284553	0.111125	-2.56065	0.0104477	0.066469
FKTN	767.347	0.281003	0.109765	2.56004	0.0104661	0.0665112
MYO1B	2065.07	0.205985	0.0804673	2.55986	0.0104714	0.0665112
VPS9D1-AS1	822.552	-0.295919	0.115601	-2.55984	0.0104719	0.0665112
ZNF579	2183.37	-0.263476	0.102949	-2.5593	0.0104882	0.0665445
ZBED8	285.913	0.405344	0.158382	2.55928	0.0104889	0.0665445
NOSIP	2146.14	-0.214234	0.0837314	-2.55859	0.0105099	0.0666355
FAM189B	3623.47	-0.201389	0.0787163	-2.55842	0.0105149	0.0666355
SCML2	2169.09	0.200672	0.0784462	2.55808	0.0105251	0.0666627
CPSF6	4382.27	0.182366	0.0713085	2.55743	0.010545	0.0667519
RNF44	3268.16	-0.193734	0.0757704	-2.55686	0.0105623	0.0668241
TFAM	2877.67	0.209348	0.08189	2.55645	0.0105745	0.0668268
TOP1	8488.05	0.172506	0.067478	2.55648	0.0105738	0.0668268
LONP1	3617.65	-0.189562	0.0741863	-2.55522	0.0106121	0.067027
GSK3B	3757.74	0.180184	0.0705264	2.55484	0.0106237	0.067063
PKM	20997.6	-0.172209	0.0674184	-2.55434	0.010639	0.0671227
ICA1L	1038.06	0.253007	0.0990657	2.55393	0.0106513	0.0671631
LUC7L3	6255.22	0.225987	0.0885203	2.55294	0.0106817	0.0672425
MTHFD1L	1806.15	-0.213171	0.0834933	-2.55315	0.0106754	0.0672425
ANKRD49	612.373	0.358024	0.140235	2.55303	0.0106789	0.0672425
EXOC2	4083.65	0.183572	0.0719391	2.55177	0.0107178	0.0674324
CFL2	2368.68	0.22052	0.0864397	2.55114	0.010737	0.0675161
STX2	3078.99	0.191814	0.0752124	2.55029	0.0107632	0.0676436
SH3D19	1355.8	0.237251	0.0930582	2.54949	0.0107882	0.0677429
INTS6L	2802.77	-0.195441	0.0766616	-2.5494	0.010791	0.0677429
HIPK3	1913.01	0.211419	0.0829505	2.54874	0.0108112	0.0677953
ZNF100	661.438	0.298783	0.117227	2.54874	0.0108112	0.0677953
PRKD3	4676.84	0.183049	0.071841	2.54798	0.0108348	0.0678809
EID1	6274.21	0.392473	0.154037	2.54792	0.0108368	0.0678809
ARPC5L	973.391	-0.250629	0.0983766	-2.54765	0.0108451	0.0678951
MSH2	5054.5	0.171111	0.0671756	2.54723	0.0108583	0.0679034
PIGH	902.695	-0.267635	0.105065	-2.54734	0.0108547	0.0679034
FZD7	1570.36	-0.21692	0.0852003	-2.546	0.0108964	0.0681041
ZBED5	2310.19	0.216227	0.084939	2.54567	0.0109068	0.0681315
PPP2R1B	2355.9	0.195105	0.0766713	2.5447	0.0109372	0.0682839
GTPBP6	2273.28	-0.213325	0.0838765	-2.54332	0.0109803	0.0685155
MAT2A	7315.71	-0.165474	0.0650858	-2.5424	0.0110094	0.0686595
PTBP1	12798	-0.173404	0.0682102	-2.54219	0.0110159	0.068662
	302.797	-0.395416	0.15561	-2.54108	0.0110511	0.068844
HBS1L	2065.56	0.207504	0.0816756	2.54058	0.0110668	0.0688659
UPF2	2376.68	0.205196	0.0807659	2.54063	0.0110652	0.0688659
FAM126B	538.28	0.309786	0.121961	2.54004	0.0110841	0.068936
AGAP6	715.429	-0.290541	0.114403	-2.53963	0.0110968	0.0689776
CEP78	1479.42	0.220302	0.0867768	2.53872	0.0111259	0.0691206
SPC25	473.046	0.329149	0.129679	2.53819	0.0111427	0.0691871
TMEM214	3597.8	-0.19544	0.0770102	-2.53784	0.0111538	0.0692179
CILP2	307.524	-0.402919	0.158777	-2.53765	0.0111601	0.0692194
ENTR1	2951.1	-0.196171	0.0773256	-2.53695	0.0111822	0.0693187
PON2	3024.84	0.190958	0.0752987	2.53601	0.0112125	0.069393
TARDBP	3644.75	0.19992	0.0788329	2.53599	0.0112129	0.069393
SHTN1	1567.88	0.22374	0.088222	2.5361	0.0112095	0.069393
PPP4R3B	4827.61	0.18	0.0709829	2.53581	0.0112186	0.069393
ZKSCAN3	530.27	0.31188	0.123092	2.5337	0.0112865	0.069775
GGA1	4415.6	-0.173431	0.0684577	-2.53341	0.0112959	0.0697954
MPG	1021.81	-0.306239	0.120895	-2.53309	0.0113062	0.0698209
CCSAP	1338.82	0.246386	0.0973139	2.53187	0.0113456	0.0700263
ZMYND8	2210.18	0.20548	0.0811883	2.5309	0.0113771	0.0701822
ENAH	6033.75	0.169541	0.0669987	2.53051	0.0113897	0.070184
BAG4	3019.67	0.206297	0.0815222	2.53057	0.0113879	0.070184
PABIR2	1992.94	0.231444	0.0914728	2.5302	0.0113998	0.0702079
POLR2H	1837.37	-0.208468	0.0824191	-2.52936	0.011427	0.0703376
WSB1	3569.07	0.189225	0.0748512	2.52801	0.0114711	0.0704565
LAMTOR1	2051.2	-0.227749	0.0900884	-2.52806	0.0114695	0.0704565
RELA	2989.53	-0.194903	0.0770961	-2.52806	0.0114695	0.0704565
ASPHD1	183.711	-0.511501	0.202308	-2.52834	0.0114605	0.0704565
	367.675	0.386585	0.152959	2.52737	0.0114921	0.0705472
GSK3A	3782	-0.176851	0.0700046	-2.52627	0.0115279	0.0707142
EIF3A	17180.5	0.166679	0.0659823	2.52612	0.0115331	0.0707142
RGS2	9294.79	-0.170738	0.0675931	-2.52597	0.0115379	0.0707142
CEP85L	451.535	0.333542	0.132075	2.5254	0.0115568	0.0707536
ORAI1	857.444	-0.313078	0.123966	-2.52551	0.0115531	0.0707536
SCAI	516.173	0.32667	0.129368	2.52513	0.0115657	0.07077
ZDHHC18	1041.49	-0.263534	0.104399	-2.52429	0.0115932	0.070862
KLHL23	1702.12	0.219723	0.0870377	2.52446	0.0115877	0.070862
RRS1	878.638	-0.272978	0.108169	-2.52364	0.0116147	0.0709553
PSMB4	3845.73	-0.177481	0.0703503	-2.52282	0.0116419	0.071053
GEN1	1233.38	0.242677	0.0962009	2.52261	0.0116488	0.071053
CHCHD10	629.015	-0.297522	0.117943	-2.52259	0.0116495	0.071053
BPNT2	3525.01	0.190711	0.075718	2.5187	0.0117789	0.0716749
COPE	1267.57	-0.235463	0.0934735	-2.51903	0.0117679	0.0716749
GNAQ	2048.21	0.20222	0.0802882	2.51867	0.0117798	0.0716749
SEMA3E	10248.6	0.174599	0.0693243	2.51858	0.011783	0.0716749
P2RY11	332.971	-0.382567	0.151866	-2.51911	0.0117652	0.0716749
PRDX1	13781.9	-0.154613	0.0613975	-2.51823	0.0117946	0.0717074
CRNKL1	1330.15	0.225299	0.0894829	2.51779	0.0118093	0.0717584
IRF2BP1	2339.97	-0.23035	0.0915128	-2.51713	0.0118314	0.0718542
NSUN7	468.417	0.327863	0.130292	2.51638	0.0118567	0.0719662
FAM133B	892.171	0.280419	0.111445	2.51621	0.0118625	0.0719662
CTR9	3056.38	0.190287	0.0756346	2.51587	0.0118739	0.071997
PIKFYVE	2882.26	0.197112	0.0783767	2.51493	0.0119056	0.0721126
CETN3	434.282	0.346185	0.137652	2.51494	0.0119053	0.0721126
NDUFS7	948.795	-0.250765	0.0997278	-2.51449	0.0119203	0.0721631
SH2B3	389.078	-0.37935	0.151001	-2.51224	0.0119968	0.0725871
IGSF8	1294.74	-0.228169	0.0908303	-2.51203	0.0120037	0.0725907
OXCT1	333.609	0.374799	0.149249	2.51124	0.0120309	0.072716
HLA-B	163.451	-0.539311	0.214784	-2.51095	0.0120408	0.0727374
RFX3	712.292	0.290923	0.11589	2.51034	0.0120614	0.0727847
RBM27	578.019	0.346813	0.138152	2.51036	0.0120608	0.0727847
ZNF316	2332.8	-0.219238	0.0873569	-2.50968	0.0120839	0.0728817
DLGAP4	3783.26	-0.19809	0.0790072	-2.50724	0.0121678	0.0733048
LZIC	1324.8	0.226059	0.0901684	2.50708	0.0121734	0.0733048
RPS7	13948.2	-0.167471	0.0667987	-2.5071	0.0121728	0.0733048
MGRN1	3411.35	-0.199165	0.0794535	-2.50669	0.0121867	0.0733461
SLC7A8	158.398	-0.526538	0.210146	-2.50558	0.012225	0.0735336
CDCA7L	1988.36	0.204342	0.0815641	2.50529	0.012235	0.0735336
TCEAL8	1963.2	0.226287	0.090326	2.50523	0.0122373	0.0735336
PTGES2	1438.8	-0.24752	0.0988326	-2.50444	0.0122645	0.0736585
TRIM11	1348.83	-0.226042	0.0903014	-2.50319	0.0123078	0.0738793
RPS20	9972.7	-0.175657	0.0701905	-2.50258	0.0123291	0.0738901
FAM214A	690.182	0.330866	0.132207	2.50265	0.0123269	0.0738901
NUDT6	304.292	0.418834	0.167344	2.50283	0.0123205	0.0738901
ORC3	1241.98	0.236153	0.0943751	2.50228	0.0123397	0.0739147
PRTFDC1	730.132	0.275672	0.110233	2.50081	0.0123911	0.0741833
CDT1	1480.19	-0.233482	0.0933799	-2.50035	0.0124071	0.0742404
BLZF1	532.429	0.328303	0.131319	2.50004	0.0124181	0.0742666
DUS1L	3722.04	-0.196018	0.0784327	-2.49918	0.0124481	0.0744072
MOSPD1	897.815	0.266022	0.10646	2.49879	0.0124618	0.0744106
ROCK2	6737.3	0.161661	0.0646923	2.49892	0.0124574	0.0744106
RPRD1A	3701.13	0.198147	0.079312	2.49832	0.0124784	0.0744317
SDHAF2	152.618	-0.540566	0.216363	-2.49842	0.0124748	0.0744317
OGFRL1	964.942	0.278033	0.111308	2.49786	0.0124944	0.074449
INTS4	1185	-0.235717	0.0943643	-2.49795	0.0124913	0.074449
RELT	370.294	-0.372134	0.149074	-2.49631	0.0125494	0.0747195
NR2F6	1243.37	-0.24661	0.0987938	-2.49621	0.0125529	0.0747195
CEP152	754.256	0.27698	0.110989	2.49556	0.012576	0.0748175
DDX46	3900.63	0.187401	0.0751138	2.4949	0.0125994	0.0748833
MED27	441.987	-0.333737	0.133769	-2.49487	0.0126002	0.0748833
RPS11	29455	-0.147396	0.0590974	-2.49413	0.0126267	0.0750017
ZNF681	341.264	0.382361	0.153346	2.49345	0.0126508	0.0751053
PDXK	1782.78	-0.208667	0.0836921	-2.49326	0.0126575	0.075106
CEP135	1443.69	0.249235	0.0999725	2.49304	0.0126654	0.075114
NIP7	2202.79	-0.200793	0.0805714	-2.49211	0.0126987	0.0752718
ZNF25	476.691	0.326932	0.131266	2.49061	0.0127525	0.0755513
NALF2	207.588	-0.516311	0.207413	-2.4893	0.0127996	0.0757912
ZMIZ2	5677.18	-0.193559	0.0777931	-2.48812	0.012842	0.0760023
MAP9	645.882	0.335337	0.134788	2.48788	0.0128506	0.0760137
RAB3GAP2	1645.58	0.210414	0.0845852	2.48759	0.0128611	0.0760363
TRIM65	1548.74	-0.212784	0.0855619	-2.4869	0.0128861	0.0761446
MYO5C	835.958	0.277118	0.1115	2.48537	0.0129418	0.0764337
TAGLN	625.024	-0.290792	0.117029	-2.48479	0.0129629	0.076519
SCYL1	3066.66	-0.189573	0.0763016	-2.48453	0.0129723	0.0765345
RPS18	14925.3	-0.182493	0.073497	-2.48299	0.0130283	0.0768254
SET	11903	0.154865	0.0623842	2.48243	0.0130488	0.0769063
TMEM201	1897.09	-0.227959	0.0918386	-2.48217	0.0130587	0.0769243
SLK	4041.18	0.180518	0.0727479	2.48142	0.0130861	0.0770458
CNPPD1	2468.23	-0.192805	0.0777058	-2.48122	0.0130935	0.0770497
AKIRIN2	1685.73	-0.217072	0.0874951	-2.48096	0.013103	0.0770656
GADD45B	155.828	-0.519523	0.209452	-2.4804	0.0131237	0.0771474
	161.819	-0.537613	0.216812	-2.47963	0.013152	0.0772742
CYP27B1	202.611	-0.491193	0.198115	-2.47934	0.0131626	0.0772962
VPS37C	1259.26	-0.22773	0.091864	-2.47899	0.0131754	0.0773312
MTMR4	2515.68	0.189205	0.076348	2.47819	0.013205	0.0774129
STXBP3	3041.7	0.231958	0.0936007	2.47817	0.0132059	0.0774129
RNF181	873.453	-0.253606	0.102342	-2.47802	0.0132114	0.0774129
CAPZA2	2565.63	0.204717	0.0826177	2.47788	0.0132165	0.0774129
ACADM	2444.87	0.208348	0.0841231	2.47671	0.0132601	0.0776283
NORAD	17336.3	0.158296	0.0639186	2.47652	0.0132671	0.0776295
FAM114A2	558.314	0.315349	0.127347	2.47629	0.0132754	0.0776378
STOX2	590.296	0.292165	0.118009	2.47579	0.0132943	0.0776685
RAP2C-AS1	129.698	0.563598	0.227632	2.47592	0.0132895	0.0776685
SHMT2	1783.2	-0.211848	0.0856066	-2.47467	0.0133359	0.0778715
SLC35A4	2089.66	-0.232126	0.0938269	-2.47399	0.0133615	0.0779809
ATPAF1	2725.2	0.185623	0.0750474	2.47341	0.013383	0.0780666
USP37	1041.21	0.248811	0.100611	2.47299	0.0133988	0.0781185
ZNF175	731.852	0.27289	0.110417	2.47145	0.0134566	0.0784152
	269.532	0.406116	0.164378	2.47063	0.0134876	0.0785558
FAM72B	397.283	0.341498	0.138272	2.46976	0.0135205	0.0787068
GPI	6548.41	-0.16781	0.0679607	-2.46921	0.013541	0.0787456
SLC2A13	758.743	0.296334	0.12001	2.46924	0.0135399	0.0787456
PAFAH1B3	3875.85	-0.18099	0.073327	-2.46825	0.0135775	0.0789173
KLF6	3303.05	-0.179322	0.072708	-2.46634	0.0136503	0.0792594
SELENON	2960.75	-0.201168	0.081563	-2.46642	0.0136473	0.0792594
COX5A	2601.05	-0.187589	0.0760663	-2.46612	0.0136586	0.0792661
SP1	4508.5	0.169802	0.0688588	2.46594	0.0136654	0.0792661
CCDC90B	1069.41	0.244801	0.0993219	2.46472	0.0137119	0.0794957
NSUN5	975.784	-0.256011	0.103906	-2.46387	0.0137447	0.0795303
LETM1	3709.62	-0.177294	0.0719586	-2.46384	0.0137459	0.0795303
TMEM134	778.087	-0.277104	0.112448	-2.46428	0.0137287	0.0795303
RNF135	769.387	-0.264233	0.107238	-2.46399	0.0137401	0.0795303
SMARCA5	4296.43	0.183141	0.0743494	2.46325	0.0137684	0.0796199
DDX56	3685.33	-0.188055	0.0763524	-2.46299	0.0137783	0.0796369
INTS15	997.029	-0.255708	0.103847	-2.46235	0.0138029	0.0797384
CHEK1	1890.83	0.210237	0.0853948	2.46194	0.0138187	0.0797487
ZMAT1	524.879	0.335131	0.136115	2.46211	0.0138122	0.0797487
PYGL	4382.25	-0.16849	0.0684465	-2.46164	0.0138305	0.0797763
KPNA5	1148.77	0.303159	0.123171	2.46129	0.013844	0.0798136
HCFC2	478.023	0.320325	0.130199	2.46028	0.0138827	0.0799964
AKAP13	2349.81	0.2212	0.0899425	2.45935	0.0139188	0.0801634
TMEM30A	5036.08	0.211356	0.0859513	2.45902	0.0139317	0.0801971
ITPA	1302.98	-0.221014	0.0898999	-2.45845	0.0139539	0.0802844
ARHGEF2	1502.37	-0.215408	0.0876265	-2.45826	0.0139614	0.0802866
CBX2	3465.2	-0.195093	0.0794316	-2.45612	0.0140448	0.0807256
SVIL	987.372	0.262787	0.107016	2.45559	0.0140654	0.0808033
PRMT1	9276.27	-0.16476	0.0671159	-2.45485	0.0140943	0.0809281
KAT2B	576.768	0.307325	0.125265	2.4534	0.0141514	0.0812151
OAZ1	3416.11	-0.18314	0.0746701	-2.45265	0.0141807	0.0813423
CETN2	914.295	0.257996	0.105233	2.45166	0.0142199	0.0815188
ARL15	466.276	0.355157	0.144873	2.45151	0.0142258	0.0815188
RBM20	3256.82	0.186392	0.0760424	2.45116	0.0142397	0.0815575
TMED5	3040.38	0.240261	0.0981181	2.44869	0.0143375	0.0819934
COPS7B	1978.04	-0.206426	0.0842984	-2.44876	0.0143349	0.0819934
RPL4	37400.4	-0.144573	0.0590341	-2.44897	0.0143264	0.0819934
SLC30A3	355.03	-0.366541	0.149729	-2.44803	0.0143639	0.0820474
KDM3B	3848.24	0.181127	0.0739929	2.4479	0.0143692	0.0820474
PPP1R12C	4100.12	-0.171285	0.0699823	-2.44755	0.014383	0.0820474
USO1	5204.32	0.170553	0.0696807	2.44763	0.0143798	0.0820474
PPARA	970.52	0.259243	0.105912	2.44772	0.0143763	0.0820474
CLCN3	1658.95	0.204868	0.0837134	2.44725	0.014395	0.0820747
DTL	1333.09	0.224722	0.0918421	2.44683	0.014412	0.0821301
TANC1	1759.63	0.205954	0.0842216	2.44538	0.01447	0.0824193
GRAMD1A	2180.82	-0.20141	0.0823776	-2.44496	0.0144868	0.082474
ETNK1	3488	0.232113	0.0949628	2.44426	0.0145151	0.0825937
	201.502	0.454235	0.185867	2.44388	0.0145304	0.0826396
[truncated: 12,816 more rows]

## Sheet: H1437
symbol	baseMean	log2FoldChange	lfcSE	stat	pvalue	padj
ID1	683.952	-2.08123	0.101138	-20.5781	4.30904e-94	4.36205e-90
LIMCH1	8115.01	-0.655227	0.0463533	-14.1355	2.29458e-45	1.1614e-41
CYP24A1	6479.89	-0.590133	0.0490721	-12.0258	2.59959e-33	8.77187e-30
HMGB3	16148.5	0.410665	0.0398565	10.3036	6.78782e-25	1.71783e-21
S100A9	2224.17	0.641782	0.063342	10.132	3.98322e-24	8.06442e-21
ID2	134.583	-2.09646	0.211154	-9.92858	3.12679e-23	5.27542e-20
BPIFA2	4446.62	0.556026	0.0564996	9.84123	7.47937e-23	1.08162e-19
SMOX	3088.5	0.559802	0.0581587	9.62544	6.24417e-22	7.90121e-19
ZKSCAN1	4797.57	-0.474382	0.0503901	-9.41419	4.76763e-21	4.95036e-18
ID3	955.381	-0.874185	0.0928846	-9.41152	4.89021e-21	4.95036e-18
AHNAK	8808.4	-0.465488	0.0497228	-9.36166	7.84919e-21	6.62145e-18
CYP1A1	473.059	1.22598	0.13095	9.36223	7.80711e-21	6.62145e-18
GDF15	1148.05	0.760355	0.0830211	9.15858	5.25869e-20	4.0949e-17
RAPH1	2635.81	-0.585157	0.066129	-8.84871	8.85344e-19	6.40167e-16
SLC38A2	12938.2	-0.355616	0.0404496	-8.79158	1.47472e-18	9.95237e-16
SDF2L1	1521.72	0.636511	0.0725281	8.77606	1.69305e-18	1.07117e-15
CP	41730.5	-0.340866	0.0390956	-8.71877	2.81243e-18	1.67472e-15
DSP	5185.45	-0.416833	0.0487911	-8.54322	1.30534e-17	7.34106e-15
FTL	30897.2	0.329092	0.0391574	8.40434	4.30279e-17	2.29248e-14
CPS1	46229.3	-0.297419	0.0360481	-8.25061	1.57587e-16	7.70703e-14
KRT86	13005.3	0.34258	0.0415304	8.24888	1.59881e-16	7.70703e-14
DENND11	9703.59	-0.364914	0.0445989	-8.18212	2.78894e-16	1.28329e-13
ABCC5	2140.12	-0.51062	0.0628113	-8.12944	4.31286e-16	1.89822e-13
SLC38A1	6792.24	-0.375833	0.0471064	-7.97839	1.48256e-15	6.25333e-13
CYBRD1	5329.53	-0.380112	0.0483977	-7.85393	4.0321e-15	1.63268e-12
SRRM2	20436.9	-0.382984	0.0488081	-7.84673	4.2702e-15	1.66259e-12
PSD3	1235.76	-0.600835	0.0772551	-7.77729	7.40968e-15	2.77808e-12
MAFK	6279.75	0.376389	0.0489524	7.68888	1.48426e-14	5.36614e-12
AR	2978.05	-0.435002	0.05707	-7.62225	2.49301e-14	8.70231e-12
MZT2B	3035.55	0.440624	0.0588269	7.49017	6.87827e-14	2.32096e-11
RPL13	28875.8	0.293805	0.039543	7.43002	1.08583e-13	3.54578e-11
RHOV	7243.85	0.354945	0.0478329	7.42053	1.16654e-13	3.69028e-11
IGFBP5	758.238	-0.682293	0.0927032	-7.35997	1.83948e-13	5.64273e-11
OGT	7397.26	-0.336318	0.0460508	-7.30319	2.81024e-13	8.36707e-11
FTH1	80834.8	0.308174	0.0424377	7.2618	3.81977e-13	1.0741e-10
AHNAK2	1025.26	-0.622427	0.0856786	-7.26467	3.73943e-13	1.0741e-10
ROCK2	2371.94	-0.435648	0.0602674	-7.22859	4.88043e-13	1.33526e-10
NDUFS6	3913.67	0.374848	0.0520178	7.20616	5.75498e-13	1.5331e-10
NABP1	2268.19	-0.456799	0.063485	-7.19539	6.22817e-13	1.61661e-10
ARHGAP21	1748.38	-0.513885	0.0716486	-7.1723	7.37485e-13	1.86639e-10
LMAN2	6605.49	0.344127	0.0480304	7.16478	7.79128e-13	1.92368e-10
PDS5A	2582.98	-0.41988	0.0592891	-7.08191	1.42184e-12	3.42696e-10
MT2A	2907.9	0.477186	0.067587	7.06032	1.66114e-12	3.91063e-10
TP53INP1	828.41	-0.645889	0.0917707	-7.03808	1.94911e-12	4.48428e-10
ARHGAP5	2691.32	-0.476389	0.0680816	-6.99732	2.60901e-12	5.86911e-10
RNF213	3917.55	-0.406431	0.0587993	-6.91217	4.77296e-12	1.05036e-09
IGFBP4	12139.2	0.312757	0.045392	6.89013	5.57409e-12	1.20056e-09
BCAS1	5770.96	-0.355982	0.0520781	-6.83554	8.16945e-12	1.7229e-09
YIF1A	2712.82	0.458378	0.0672116	6.81992	9.10908e-12	1.88186e-09
LAMA3	1344.15	-0.524287	0.0770882	-6.80113	1.03803e-11	2.10159e-09
KAT6A	2239.59	-0.439898	0.0650692	-6.76047	1.37543e-11	2.73009e-09
ARHGEF12	4177.13	-0.402166	0.0595603	-6.75224	1.45582e-11	2.8341e-09
SORL1	2586.74	-0.415817	0.0616919	-6.74023	1.58139e-11	3.02045e-09
NR3C1	4240.65	-0.383103	0.0570791	-6.71179	1.92247e-11	3.60391e-09
ARFGEF3	2270.47	-0.447914	0.0674199	-6.64366	3.05994e-11	5.63196e-09
CAST	5110.8	-0.353526	0.0532604	-6.6377	3.18619e-11	5.7596e-09
SQSTM1	19064	0.263618	0.0397638	6.6296	3.36588e-11	5.87462e-09
PIM3	4915.45	0.331985	0.0500608	6.63163	3.31993e-11	5.87462e-09
UBE2S	966.116	0.587599	0.0887469	6.62107	3.56618e-11	6.11872e-09
SKIL	2015.92	-0.458919	0.0696615	-6.58785	4.46251e-11	7.52901e-09
MAP7	2200.71	-0.415389	0.0630907	-6.584	4.57961e-11	7.59991e-09
PRSS8	8361.79	0.318282	0.0484381	6.57091	5.00091e-11	8.1652e-09
IQGAP1	6875.36	-0.304089	0.0463199	-6.56498	5.20407e-11	8.36204e-09
RPLP1	41797.5	0.27139	0.0415301	6.53477	6.37054e-11	1.00764e-08
AMBP	2008.08	0.447035	0.0692321	6.45704	1.06769e-10	1.6628e-08
PPIB	15327.7	0.270996	0.0420676	6.44193	1.17966e-10	1.80935e-08
BRWD3	704.595	-0.655575	0.101876	-6.43501	1.23467e-10	1.86546e-08
ATRX	1075.33	-0.535834	0.0834686	-6.41959	1.36644e-10	1.98392e-08
AGR2	82262.4	0.243468	0.0379421	6.41682	1.39147e-10	1.98392e-08
AHR	2967.86	-0.377464	0.0588152	-6.4178	1.38253e-10	1.98392e-08
EGFR	1280.21	-0.492341	0.0766593	-6.42245	1.34094e-10	1.98392e-08
ALCAM	5365.14	-0.3454	0.053971	-6.39973	1.55653e-10	2.18844e-08
SNTB2	1806.23	-0.450015	0.0707521	-6.36044	2.01171e-10	2.78966e-08
RPS2	52835.2	0.262751	0.041458	6.33777	2.33109e-10	3.18887e-08
MYDGF	4717.14	0.36332	0.0573925	6.33045	2.44451e-10	3.29943e-08
TRPS1	2152.55	-0.470614	0.0744868	-6.31809	2.6481e-10	3.41876e-08
MED13L	2004.19	-0.447725	0.0708625	-6.31822	2.64596e-10	3.41876e-08
IER3	6530.9	0.301899	0.0477738	6.31935	2.62662e-10	3.41876e-08
TMED9	8958.14	0.306541	0.0485269	6.31694	2.668e-10	3.41876e-08
SLC50A1	6682.63	0.302948	0.0484481	6.25304	4.0254e-10	5.09364e-08
LGSN	3401.91	-0.417348	0.0668484	-6.24321	4.28683e-10	5.35748e-08
CLMN	2212.36	-0.412733	0.0662961	-6.2256	4.79716e-10	5.92215e-08
CYP1B1	6856.09	-0.295659	0.0475708	-6.21515	5.12754e-10	6.25374e-08
RPS16	13818.6	0.297046	0.0481783	6.16555	7.02385e-10	8.46457e-08
CHCHD2	6020.3	0.344018	0.0559535	6.14828	7.83254e-10	9.32809e-08
DRAM1	1297.98	-0.472399	0.0770311	-6.13258	8.64637e-10	1.01776e-07
LCN2	2059.17	0.402869	0.065737	6.1285	8.87137e-10	1.03224e-07
CD99L2	2672.69	0.368499	0.0601483	6.12651	8.98289e-10	1.03334e-07
PDE4D	2232.82	-0.378057	0.0618882	-6.1087	1.00444e-09	1.14246e-07
COPE	2294.12	0.388134	0.0636352	6.09935	1.06498e-09	1.19786e-07
ZNF704	1160.72	-0.521136	0.0854662	-6.09757	1.07691e-09	1.19797e-07
ATP8A1	1240.89	-0.486456	0.0798223	-6.09424	1.09957e-09	1.20988e-07
IGFBP2	7674.98	0.278786	0.045921	6.07098	1.27131e-09	1.38382e-07
HECTD1	3420.16	-0.351106	0.0578628	-6.0679	1.29591e-09	1.39559e-07
CRELD2	1058.68	0.500875	0.082656	6.05975	1.36333e-09	1.4376e-07
H2AX	1077.48	0.500968	0.0826667	6.0601	1.36041e-09	1.4376e-07
KRT18	12683.8	0.2618	0.0435613	6.00993	1.85607e-09	1.93701e-07
KTN1	10281.9	-0.267431	0.0446412	-5.99068	2.08967e-09	2.15854e-07
PACS1	7605.31	-0.261958	0.0440225	-5.95056	2.6722e-09	2.73239e-07
RDX	3911.13	-0.334046	0.0563892	-5.92393	3.14329e-09	3.15045e-07
CMTM4	5393.94	-0.334735	0.0564919	-5.92537	3.11602e-09	3.15045e-07
BBLN	1336.35	0.465974	0.0787565	5.91664	3.2858e-09	3.261e-07
AFF4	2084.6	-0.374726	0.0640002	-5.85508	4.76784e-09	4.68591e-07
MANF	2347.84	0.372685	0.0637187	5.84891	4.9479e-09	4.81612e-07
ANKRD17	1238.63	-0.487356	0.0834548	-5.83975	5.22784e-09	5.04013e-07
ZBTB38	4903.88	-0.295023	0.0506528	-5.82442	5.73121e-09	5.47331e-07
IGF1R	2699.93	-0.353482	0.0608137	-5.81253	6.15346e-09	5.82163e-07
CERS6	2368.27	-0.359548	0.0621148	-5.78844	7.10441e-09	6.59797e-07
AURKAIP1	1096.96	0.487808	0.0842518	5.78988	7.04362e-09	6.59797e-07
DDX17	18218.4	-0.23427	0.040511	-5.78286	7.344e-09	6.75849e-07
RHOBTB3	1908.22	-0.371851	0.0645568	-5.76006	8.40838e-09	7.66829e-07
HLA-A	10743.2	0.276368	0.048006	5.75695	8.56448e-09	7.74091e-07
SLK	3318.1	-0.323676	0.0563836	-5.7406	9.434e-09	8.40295e-07
RICTOR	2296.67	-0.407947	0.0710699	-5.74008	9.46297e-09	8.40295e-07
XBP1	49012.6	0.260493	0.0454729	5.72853	1.01305e-08	8.76501e-07
C12orf57	1421.6	0.444009	0.0774748	5.731	9.98385e-09	8.76501e-07
DDIT4	5239.02	0.299852	0.0523403	5.7289	1.01085e-08	8.76501e-07
TRIB3	4690.86	0.295153	0.0515926	5.72083	1.06007e-08	9.09417e-07
HEG1	182.172	-1.01669	0.178146	-5.70704	1.14958e-08	9.77917e-07
MYOF	2955.83	-0.318702	0.0558635	-5.70502	1.16332e-08	9.8136e-07
LPCAT1	11320.4	0.240858	0.0422638	5.69893	1.20563e-08	1.00865e-06
CKS1B	1626.51	0.42708	0.0750443	5.69103	1.26272e-08	1.04775e-06
CAPN2	10423.3	-0.238104	0.0418983	-5.6829	1.32427e-08	1.08988e-06
LPGAT1	8194.32	-0.270634	0.0476664	-5.67768	1.36534e-08	1.11462e-06
SSR4	5173.07	0.291508	0.0514569	5.66509	1.4695e-08	1.19006e-06
RPL8	32996.5	0.236867	0.0418841	5.6553	1.55574e-08	1.24739e-06
TBL1XR1	4063.36	-0.291889	0.0516226	-5.65429	1.56494e-08	1.24739e-06
CLDN7	3633.53	0.318001	0.0563948	5.63883	1.71211e-08	1.35404e-06
TEAD1	1561.45	-0.393154	0.0698638	-5.62744	1.82906e-08	1.43531e-06
SHROOM3	1706.36	-0.405075	0.0723651	-5.59766	2.1727e-08	1.69187e-06
PAM	5751.04	-0.260872	0.0466284	-5.5947	2.21002e-08	1.70779e-06
ADGRV1	493.613	-0.665879	0.119194	-5.58651	2.31677e-08	1.77671e-06
CD109	920.585	-0.489873	0.0879898	-5.56738	2.58599e-08	1.96827e-06
HIPK3	1012.97	-0.460542	0.0829345	-5.55308	2.80675e-08	2.12035e-06
LGALS8	8575.46	-0.254417	0.045849	-5.54903	2.87251e-08	2.15396e-06
ITPRID2	3558.67	-0.310044	0.0558909	-5.5473	2.90122e-08	2.15949e-06
PANK3	3726.12	-0.344836	0.0622059	-5.54347	2.96537e-08	2.19113e-06
PRKAA2	1048.81	-0.46514	0.0839736	-5.53911	3.04006e-08	2.23004e-06
DPM3	1774.98	0.39842	0.0719789	5.53523	3.10829e-08	2.26368e-06
RBMS2	1906.02	-0.35425	0.0643181	-5.50778	3.63388e-08	2.62756e-06
MED13	1193.15	-0.452446	0.0824787	-5.48561	4.12054e-08	2.95831e-06
P3H4	2649.97	0.328757	0.0600074	5.47862	4.28664e-08	3.05589e-06
CTSL	32803.1	0.230215	0.0420309	5.47727	4.31944e-08	3.05774e-06
NUPR1	7226.48	0.289966	0.0532025	5.45023	5.03036e-08	3.53628e-06
NCOA3	3328.09	-0.326761	0.0600616	-5.44043	5.31521e-08	3.71075e-06
TMEM259	5000.42	0.277421	0.0510052	5.43908	5.35575e-08	3.71344e-06
APRT	1672.37	0.384046	0.0706795	5.43362	5.52224e-08	3.80283e-06
LSM4	2304.17	0.347408	0.0639612	5.43154	5.58698e-08	3.82142e-06
ELAPOR1	23513	-0.210256	0.0387371	-5.42777	5.70639e-08	3.8769e-06
ENAH	2633.6	-0.334408	0.0616952	-5.42032	5.94914e-08	4.01488e-06
HERPUD1	5627.15	0.29903	0.0551987	5.41733	6.04944e-08	4.04102e-06
MVD	3189.31	0.318018	0.0587096	5.41679	6.06772e-08	4.04102e-06
DMXL2	1009.28	-0.460129	0.0850372	-5.41091	6.27048e-08	4.14876e-06
PRRC2C	2590.76	-0.35969	0.0665516	-5.40468	6.49226e-08	4.26761e-06
WNK1	2494.58	-0.358416	0.0665145	-5.38855	7.10291e-08	4.61171e-06
SETD7	3039.34	-0.307125	0.057009	-5.3873	7.15241e-08	4.61171e-06
GOLGB1	3436.39	-0.305125	0.0566344	-5.38764	7.13902e-08	4.61171e-06
FAXDC2	410.232	-0.661392	0.123192	-5.36881	7.92571e-08	5.07797e-06
MAVS	3463.83	-0.318222	0.0595199	-5.34648	8.96789e-08	5.70956e-06
RPS19	10641.9	0.227593	0.0426397	5.33759	9.41912e-08	5.95936e-06
SLC52A2	1728.24	0.363383	0.068112	5.33509	9.5497e-08	6.00445e-06
UTRN	592.108	-0.599961	0.112602	-5.32816	9.92103e-08	6.19942e-06
GUK1	1615.52	0.379317	0.0714525	5.30866	1.10432e-07	6.85833e-06
IPO7	4522.81	-0.270121	0.0510638	-5.28989	1.22393e-07	7.55477e-06
MZT2A	1580.09	0.370461	0.0700621	5.28761	1.23928e-07	7.60318e-06
BBX	1522.28	-0.404835	0.0767498	-5.27474	1.32945e-07	8.10725e-06
TUBA1B	2586.52	0.347682	0.0659515	5.27178	1.35106e-07	8.1897e-06
MLPH	27105.6	-0.205966	0.0390945	-5.26841	1.37612e-07	8.29197e-06
AMIGO2	1792.94	-0.355394	0.0674789	-5.26674	1.38868e-07	8.3181e-06
C11orf24	3043.21	0.303272	0.0576014	5.26502	1.40175e-07	8.347e-06
CCDC85B	464.554	0.640176	0.121671	5.26155	1.42846e-07	8.45629e-06
TAOK1	1478.79	-0.400635	0.0761731	-5.25953	1.44426e-07	8.50017e-06
MPRIP	3106.52	-0.293336	0.0557837	-5.25846	1.45268e-07	8.50029e-06
P4HB	45648.5	0.193414	0.0367892	5.25734	1.4615e-07	8.50275e-06
CAPN8	1174.01	-0.41124	0.0782567	-5.25502	1.48011e-07	8.56182e-06
TMEM245	2966.2	-0.323265	0.0615676	-5.25057	1.51633e-07	8.72149e-06
SYNPO	251.154	-0.804821	0.153531	-5.24206	1.58796e-07	9.08188e-06
CLDN4	5987.14	0.251289	0.0480216	5.23283	1.6693e-07	9.49343e-06
NEBL	2667.06	-0.332053	0.0635991	-5.22103	1.77929e-07	1.00267e-05
TRAF2	1318.43	0.395869	0.0758274	5.22066	1.78288e-07	1.00267e-05
NCOR1	1478.12	-0.390249	0.0747746	-5.21901	1.79883e-07	1.00605e-05
FLNB	2984.92	-0.303644	0.0582535	-5.21246	1.86356e-07	1.03653e-05
RPL36	5271.84	0.26475	0.0509339	5.19792	2.01532e-07	1.11481e-05
VAV3	708.579	-0.522378	0.100529	-5.1963	2.03295e-07	1.11845e-05
PFN1	6418.99	0.247758	0.047691	5.19506	2.04649e-07	1.11982e-05
SLC39A7	8276.11	0.238807	0.0459899	5.1926	2.07376e-07	1.12864e-05
RPS21	4912.23	0.253047	0.0487816	5.18734	2.13317e-07	1.15477e-05
HSPA2	301.793	-0.738757	0.142611	-5.18022	2.21627e-07	1.19337e-05
GMDS	776.81	0.491593	0.0952149	5.16298	2.43047e-07	1.30178e-05
KMT2A	958.441	-0.496365	0.0963395	-5.15225	2.57386e-07	1.37133e-05
ODC1	4992.82	0.26875	0.0522374	5.14477	2.67846e-07	1.41959e-05
NFAT5	677.24	-0.514454	0.100219	-5.1333	2.84713e-07	1.50112e-05
CDK2AP2	3221.5	0.34178	0.0666932	5.12466	2.98075e-07	1.56342e-05
VASN	3496.25	0.280517	0.0547551	5.12311	3.00535e-07	1.5682e-05
TIMP1	6359.92	0.261877	0.0511824	5.11653	3.112e-07	1.60729e-05
HYOU1	8855.75	0.234813	0.0458897	5.11689	3.10612e-07	1.60729e-05
UBR4	1598.66	-0.432133	0.0846914	-5.10244	3.35299e-07	1.72296e-05
DDX6	3839.33	-0.292073	0.0573592	-5.092	3.54302e-07	1.78449e-05
ALKBH7	665.476	0.525833	0.103244	5.09312	3.52223e-07	1.78449e-05
MED1	898.795	-0.490819	0.0963904	-5.09199	3.54323e-07	1.78449e-05
ARRB1	2285.95	-0.314685	0.0617937	-5.0925	3.5337e-07	1.78449e-05
SLC38A10	3534.77	0.284472	0.0559543	5.084	3.69559e-07	1.852e-05
NUBP2	1320.26	0.387727	0.0764016	5.07485	3.87798e-07	1.93042e-05
GNPTAB	853.8	-0.451338	0.0889466	-5.07425	3.89021e-07	1.93042e-05
EDF1	1926.38	0.339083	0.0669033	5.06826	4.0146e-07	1.98243e-05
SCAND1	639.502	0.558741	0.110574	5.05309	4.34715e-07	2.13622e-05
EIF4G3	1804.22	-0.333689	0.0661194	-5.04676	4.49367e-07	2.19756e-05
KIF5B	4872.05	-0.247144	0.0490529	-5.03832	4.69644e-07	2.28568e-05
ABLIM1	6484.76	-0.252342	0.0501448	-5.03225	4.84749e-07	2.3479e-05
ATOH8	195.842	-0.862457	0.171578	-5.02661	4.99235e-07	2.40655e-05
PTGES	10159.9	0.233051	0.0464415	5.01816	5.21691e-07	2.50288e-05
SGSM3	4752.41	0.254755	0.0508592	5.00903	5.47051e-07	2.61217e-05
MAP3K5	571.595	-0.540516	0.107949	-5.00713	5.52488e-07	2.62574e-05
MID1IP1	4353.71	0.277417	0.0555079	4.99779	5.79897e-07	2.74313e-05
ARHGAP29	1504.96	-0.351736	0.0704529	-4.99249	5.96052e-07	2.80644e-05
DST	876.004	-0.49096	0.0984282	-4.98801	6.10055e-07	2.85907e-05
KMT2C	920.072	-0.435308	0.087303	-4.98618	6.15862e-07	2.87298e-05
CRIM1	2731.73	-0.303801	0.0609899	-4.98117	6.32015e-07	2.93481e-05
PDLIM5	2941.68	-0.297275	0.0598266	-4.96894	6.73201e-07	3.11179e-05
ABCC2	3945.66	-0.256508	0.0516462	-4.96664	6.81231e-07	3.13459e-05
CDC42BPA	1010.88	-0.413585	0.0833687	-4.96091	7.01621e-07	3.2138e-05
NF1	1589.81	-0.379975	0.0767393	-4.9515	7.36431e-07	3.35806e-05
TUBA1C	2973.5	0.323621	0.0653847	4.9495	7.4406e-07	3.37763e-05
GALNT7	2613.14	-0.298027	0.0602263	-4.94845	7.48084e-07	3.38074e-05
RPS29	4380.18	0.258579	0.0522978	4.94436	7.63961e-07	3.43715e-05
KMT2D	2215.73	-0.354232	0.071659	-4.9433	7.68094e-07	3.44045e-05
DIXDC1	509.153	-0.544601	0.110522	-4.92751	8.32835e-07	3.714e-05
TSPO	2423.63	0.3098	0.0630645	4.91243	8.99525e-07	3.99381e-05
NMB	1824.95	0.337237	0.0687028	4.90864	9.17109e-07	4.0541e-05
EIF4EBP1	2340	0.351907	0.0718308	4.8991	9.62751e-07	4.23736e-05
SEMA3C	3605.42	-0.267673	0.0546574	-4.8973	9.71644e-07	4.25799e-05
SRPRB	2237.19	0.304887	0.0623206	4.89223	9.96994e-07	4.35025e-05
TMOD3	2821.97	-0.276872	0.0566204	-4.88997	1.00851e-06	4.38162e-05
TNS1	873.52	-0.429662	0.0879903	-4.88306	1.04453e-06	4.5187e-05
ERBIN	2236.82	-0.306252	0.0627671	-4.87918	1.06526e-06	4.58876e-05
SCAMP1	1779.02	-0.355558	0.0732173	-4.85621	1.19654e-06	5.13246e-05
UBALD2	1872.26	0.337729	0.0696365	4.84988	1.23537e-06	5.27666e-05
ITGAV	2196.01	-0.329056	0.0678909	-4.84684	1.25445e-06	5.32524e-05
PPARA	1290.91	-0.374091	0.0771895	-4.84639	1.25727e-06	5.32524e-05
PDIA3	30249	0.182817	0.037758	4.84181	1.28664e-06	5.42695e-05
YIPF2	2299.19	0.30233	0.0625525	4.83321	1.34346e-06	5.61977e-05
RAB26	1761.52	0.340632	0.0704707	4.83366	1.34043e-06	5.61977e-05
PRKAA1	2422.48	-0.32831	0.0679405	-4.83232	1.34949e-06	5.62175e-05
IFITM3	3569.44	0.282456	0.0585318	4.82568	1.39525e-06	5.78859e-05
MIA3	3021.81	-0.284502	0.059011	-4.82117	1.42717e-06	5.89682e-05
PTPN12	2740.92	-0.280395	0.0582225	-4.81592	1.46521e-06	6.02941e-05
IL6ST	729.206	-0.518595	0.108021	-4.80088	1.57966e-06	6.47405e-05
USP9X	3329.76	-0.264588	0.0551525	-4.79738	1.60751e-06	6.56161e-05
SLC16A3	5367.35	0.234995	0.049034	4.79249	1.64722e-06	6.68473e-05
SLC3A2	5476.83	0.245956	0.0513259	4.79205	1.65088e-06	6.68473e-05
RPS15	7934.91	0.23354	0.0488564	4.78012	1.75187e-06	7.06542e-05
COL17A1	459.939	-0.554903	0.11622	-4.77461	1.80055e-06	7.23292e-05
MAST4	807.293	-0.452944	0.0948915	-4.77328	1.81247e-06	7.25203e-05
CPM	1748.81	-0.330256	0.0692266	-4.77066	1.83626e-06	7.31828e-05
FAM174C	508.256	0.542767	0.113905	4.76507	1.8879e-06	7.49461e-05
BIRC5	1139.98	0.402432	0.0845501	4.75968	1.93896e-06	7.66721e-05
FASTK	2386.07	0.292221	0.0614082	4.75867	1.94877e-06	7.67603e-05
FAT1	617.901	-0.526635	0.110786	-4.75362	1.9981e-06	7.83983e-05
PNISR	4893.39	-0.245917	0.0517589	-4.75119	2.02222e-06	7.90385e-05
NCOA2	1209.08	-0.367428	0.0774298	-4.7453	2.082e-06	8.10619e-05
CDH1	5864.86	-0.219869	0.0463593	-4.74272	2.10864e-06	8.10792e-05
TBL1X	4776.46	-0.247335	0.0521497	-4.74279	2.1079e-06	8.10792e-05
NUFIP2	3879.47	-0.291064	0.061378	-4.74216	2.11448e-06	8.10792e-05
MYO1B	1230.54	-0.372562	0.0785574	-4.74255	2.11049e-06	8.10792e-05
TNS4	6607.65	-0.231435	0.0488265	-4.73996	2.13761e-06	8.16568e-05
	1.52539e+06	-0.191147	0.0403364	-4.73882	2.14966e-06	8.18083e-05
STRN	806.835	-0.453723	0.0957676	-4.73775	2.16104e-06	8.19332e-05
RSF1	1103.91	-0.387535	0.0818904	-4.73236	2.21929e-06	8.35163e-05
DYNC1H1	4681.95	-0.263194	0.0556124	-4.73266	2.21595e-06	8.35163e-05
YAP1	3709.17	-0.290314	0.0614987	-4.72066	2.35084e-06	8.81393e-05
QSER1	690.026	-0.474411	0.100613	-4.71523	2.41437e-06	9.0187e-05
ATP2B1	3446	-0.257068	0.054545	-4.71295	2.44156e-06	9.08675e-05
PSMD4	6033.68	0.265356	0.0563325	4.71053	2.47071e-06	9.16154e-05
EEF1D	11561.9	0.208521	0.0442827	4.70886	2.49101e-06	9.20308e-05
ITPR3	4335.6	-0.268688	0.0571167	-4.70418	2.54886e-06	9.38259e-05
SEC13	2786.06	0.293002	0.0623071	4.70255	2.56931e-06	9.4236e-05
SRPRA	9998.79	0.200392	0.0426532	4.69818	2.62495e-06	9.59291e-05
ASAP1	1340.6	-0.371165	0.0790167	-4.6973	2.63627e-06	9.59964e-05
MDH2	6901.1	0.222935	0.0474803	4.69532	2.66185e-06	9.65805e-05
FRMD3	197.189	-0.838216	0.178631	-4.69244	2.6996e-06	9.76e-05
DCXR	1322.87	0.381982	0.0814375	4.6905	2.72539e-06	9.81821e-05
MAGI3	673.233	-0.479837	0.102355	-4.68798	2.75921e-06	9.90476e-05
PDZD8	1961.87	-0.308626	0.0658467	-4.68703	2.77193e-06	9.91527e-05
STAG2	3446.88	-0.249288	0.0532298	-4.68323	2.82388e-06	0.000100302
MALAT1	13230.1	-0.205804	0.0439412	-4.68363	2.81839e-06	0.000100302
ARID5B	818.196	-0.419764	0.089711	-4.67907	2.88177e-06	0.000102
NRIP1	2293.83	-0.288683	0.0617154	-4.67765	2.90179e-06	0.000102351
HMOX1	644.448	0.491012	0.105109	4.67145	2.99078e-06	0.000105124
TGOLN2	4998.71	-0.240982	0.0516064	-4.66961	3.01775e-06	0.000105705
TANC1	976.102	-0.419944	0.0900001	-4.66604	3.07062e-06	0.000106817
MESP1	652.315	0.553912	0.118703	4.66635	3.06597e-06	0.000106817
LTBP4	1964.88	0.302083	0.0647809	4.66314	3.11416e-06	0.000107593
FKBP10	15306.4	0.19042	0.0408297	4.66378	3.10456e-06	0.000107593
EIF5A	4865.97	0.248106	0.0532804	4.6566	3.21471e-06	0.000110689
NIPBL	2167.75	-0.299765	0.0643914	-4.65536	3.23413e-06	0.00011098
HPCAL1	2704.29	0.286112	0.0615388	4.64929	3.3308e-06	0.000113911
UBR5	2887.93	-0.286894	0.0617971	-4.64252	3.44181e-06	0.000116526
RPL28	8097.8	0.257833	0.0555325	4.64293	3.4351e-06	0.000116526
KRT8	10321.8	0.240415	0.0517822	4.64282	3.43693e-06	0.000116526
RFX7	473.506	-0.535297	0.115385	-4.63924	3.49697e-06	0.000118
RPL18A	12186.1	0.218882	0.0472168	4.63568	3.5576e-06	0.000118857
TPI1	5139.89	0.275524	0.0594339	4.63581	3.55546e-06	0.000118857
LRBA	956.039	-0.401085	0.0865118	-4.6362	3.54881e-06	0.000118857
CAMK1D	986.048	-0.406747	0.0878203	-4.63158	3.62879e-06	0.000120836
AKAP9	1262.11	-0.359318	0.0777823	-4.61954	3.84599e-06	0.000127649
THOC2	2386.52	-0.300348	0.0650376	-4.61807	3.87325e-06	0.000128134
SURF4	10057.4	0.209292	0.0453314	4.61693	3.89461e-06	0.000128421
MAP3K2	1337.44	-0.352075	0.0764256	-4.60677	4.08979e-06	0.000134419
ARHGAP32	1846.66	-0.301801	0.0656734	-4.59548	4.31758e-06	0.00014103
ARHGAP35	2496.88	-0.270331	0.0588295	-4.59516	4.32412e-06	0.00014103
S100A16	15522.9	0.216724	0.0471678	4.59475	4.33275e-06	0.00014103
SP1	3211.29	-0.251953	0.0548467	-4.59377	4.35304e-06	0.000141237
NUCB1	2829.54	0.268103	0.0583737	4.59287	4.37194e-06	0.000141397
PRELID1	2005.21	0.299295	0.0652953	4.58371	4.5679e-06	0.000147264
RANBP1	1347.91	0.365183	0.0797594	4.57856	4.68181e-06	0.000150027
UHRF1BP1L	772.314	-0.45293	0.0989255	-4.5785	4.68326e-06	0.000150027
HSPB1	4564.01	0.287449	0.0628865	4.57092	4.85594e-06	0.000155068
COL4A5	3506.12	-0.249254	0.0545869	-4.56619	4.96672e-06	0.000158107
CTSD	8649.53	0.220681	0.0483823	4.56119	5.08638e-06	0.000161409
JAK1	3145.76	-0.250214	0.0549288	-4.55525	5.2324e-06	0.000165524
METRNL	1328.53	0.36162	0.0794507	4.5515	5.32646e-06	0.000167974
GPX1	1495.15	0.332887	0.0731539	4.5505	5.35193e-06	0.000168253
GTF2I	1226.31	-0.370565	0.0814509	-4.54955	5.37602e-06	0.000168487
MYO1D	8596.94	-0.205635	0.0452954	-4.53986	5.62913e-06	0.000175876
SEC61B	2571.77	0.275534	0.0607108	4.53846	5.66653e-06	0.000176499
CTNND1	5476.84	-0.213802	0.0471395	-4.53551	5.74631e-06	0.000178435
RUSF1	7321.55	0.214856	0.0474285	4.5301	5.89553e-06	0.0001814
TMEM123	13465.6	-0.216285	0.0477311	-4.53133	5.86148e-06	0.0001814
DENND2D	1723.19	-0.307863	0.0679584	-4.53018	5.89348e-06	0.0001814
RPL35	7413.63	0.211182	0.0466521	4.52674	5.99016e-06	0.000183753
HUWE1	3560.03	-0.241238	0.0533669	-4.52037	6.17317e-06	0.000188794
HIVEP1	642.264	-0.468022	0.103711	-4.51274	6.39949e-06	0.000194541
TRIM33	885.042	-0.400736	0.0887972	-4.51293	6.39367e-06	0.000194541
DAG1	3953.6	-0.250454	0.0555096	-4.51191	6.42477e-06	0.000194724
FNBP1L	2247.66	-0.275326	0.0610313	-4.51123	6.44539e-06	0.000194766
ZNF148	1076.1	-0.366036	0.0811855	-4.50864	6.5245e-06	0.000196495
IGF2R	2478.11	-0.266608	0.05914	-4.50809	6.54142e-06	0.000196495
STS	1550.31	-0.313121	0.0694812	-4.50655	6.58887e-06	0.000197166
RBCK1	6079.77	0.222964	0.0494873	4.50548	6.6222e-06	0.000197166
ATP5MC1	640.639	0.488982	0.108523	4.5058	6.61243e-06	0.000197166
RPL41	9482.69	0.236916	0.0526523	4.49963	6.80727e-06	0.000202082
BCAP31	5172.63	0.242984	0.0540833	4.49277	7.0301e-06	0.000208087
CPNE3	2688.83	-0.268799	0.0598654	-4.49006	7.1204e-06	0.000210145
ANKIB1	1459.63	-0.340194	0.0758232	-4.48667	7.23441e-06	0.000212889
ARHGAP42	256.162	-0.684067	0.15254	-4.4845	7.30861e-06	0.000214449
GABRE	1553.28	-0.313192	0.0698937	-4.48098	7.43024e-06	0.000216861
GRK2	4224.06	0.244605	0.0545886	4.48088	7.43363e-06	0.000216861
PMVK	930.178	0.388475	0.0867464	4.47829	7.52441e-06	0.000218251
TXNRD1	41838.4	-0.165959	0.0370568	-4.47851	7.51676e-06	0.000218251
TMEM135	1876.13	-0.310445	0.0693408	-4.47708	7.56694e-06	0.00021867
SPINT2	8278.28	0.212102	0.047386	4.47605	7.60365e-06	0.00021867
TRABD	3294.97	0.249786	0.055802	4.47629	7.59513e-06	0.00021867
LGR4	5178.59	-0.234117	0.0523757	-4.46996	7.82341e-06	0.000224352
MIF	1149.99	0.370192	0.0829167	4.46462	8.02109e-06	0.000229371
KIAA1671	1962.24	-0.29049	0.0650906	-4.46286	8.08737e-06	0.000230615
DAPK3	956.349	0.387115	0.0867855	4.46059	8.1733e-06	0.000231113
MCRIP2	2018.63	0.29409	0.0659237	4.46107	8.15518e-06	0.000231113
CIB1	3169.2	0.288536	0.0646746	4.46136	8.1443e-06	0.000231113
TM4SF1	20204.7	0.189455	0.0424811	4.45975	8.20543e-06	0.000231375
DAD1	2450.16	0.281252	0.0631275	4.45529	8.37781e-06	0.000235579
ROMO1	541.502	0.50373	0.113079	4.45466	8.40268e-06	0.000235624
PLS1	1774.13	-0.297376	0.0667832	-4.45286	8.47349e-06	0.000236953
PGM2L1	693.713	-0.437986	0.0985483	-4.44438	8.81464e-06	0.000245814
CSDE1	17916.3	-0.176534	0.0397715	-4.43871	9.05017e-06	0.000251689
JPT1	789.153	0.426815	0.0961743	4.43793	9.08278e-06	0.000251904
	979.839	0.397724	0.0896691	4.43547	9.18733e-06	0.000254108
ASH1L	1223.16	-0.420464	0.0948438	-4.43322	9.28346e-06	0.000256067
RPL18	10264.5	0.213344	0.0481576	4.43013	9.41776e-06	0.000259065
AFF1	1008.52	-0.368636	0.083236	-4.42881	9.47564e-06	0.000259951
DCAF13	1737.52	0.297951	0.067571	4.40946	1.03631e-05	0.000282764
SESTD1	1622.97	-0.302966	0.0687066	-4.40956	1.03581e-05	0.000282764
TACC2	3132.62	-0.256889	0.0583128	-4.40536	1.05608e-05	0.000287383
DRAP1	2298.85	0.278273	0.063219	4.40173	1.07389e-05	0.000291449
S1PR3	2012.38	-0.293474	0.066703	-4.39971	1.08398e-05	0.000292616
OIP5-AS1	3811.38	-0.232883	0.0529249	-4.40025	1.08124e-05	0.000292616
EPB41L1	1897.59	-0.292456	0.0665359	-4.39547	1.10535e-05	0.000297593
OSBPL8	868.589	-0.415152	0.0945792	-4.38947	1.13629e-05	0.000305111
COMT	2969.53	0.257797	0.0588009	4.38424	1.16392e-05	0.000311703
GAREM1	850.725	-0.404599	0.0922999	-4.38353	1.1677e-05	0.000311891
GLUL	7251.81	-0.217505	0.0496669	-4.37927	1.19077e-05	0.000317216
TRIP12	1947.71	-0.300441	0.068704	-4.37298	1.22564e-05	0.000325648
UBXN7	1782.29	-0.322361	0.0737401	-4.37159	1.23347e-05	0.000326869
TMSB10	21032.5	0.220724	0.0505333	4.3679	1.25447e-05	0.000331566
DNAJC13	1648.59	-0.303019	0.0693872	-4.36708	1.25921e-05	0.000331953
AKAP13	1340.51	-0.342123	0.0783834	-4.36474	1.27273e-05	0.000334644
HIF1A	7722.41	-0.202369	0.0463798	-4.36331	1.28111e-05	0.000335108
ANAPC11	1707.05	0.299675	0.0686748	4.36368	1.2789e-05	0.000335108
BSG	11627.8	0.200604	0.0459817	4.3627	1.28469e-05	0.000335178
HACD2	3329.81	-0.238132	0.054612	-4.36043	1.29806e-05	0.000337795
MYO5B	2079.63	-0.276687	0.0635435	-4.3543	1.33494e-05	0.000346502
ATP5F1D	1191.22	0.342391	0.0786952	4.35085	1.35608e-05	0.000351089
SLC35A2	2790.46	0.258602	0.0594624	4.34901	1.36753e-05	0.000351359
PRDX4	4735.47	0.214894	0.0494087	4.34931	1.36567e-05	0.000351359
NUDT22	634.139	0.455747	0.104777	4.3497	1.36323e-05	0.000351359
FOXN3	563.045	-0.485318	0.111697	-4.34495	1.39305e-05	0.00035701
USP34	1901.68	-0.303815	0.0699922	-4.34071	1.42026e-05	0.000363062
HMG20B	2755.87	0.262666	0.0605269	4.33966	1.42702e-05	0.000363873
HLA-C	6988.69	0.23275	0.0536613	4.33738	1.4419e-05	0.000366742
SLC22A18	1175.71	0.352622	0.081312	4.33665	1.44669e-05	0.000367038
UCHL1	1819.91	0.324237	0.0747782	4.33598	1.45111e-05	0.000367241
CALCOCO1	2848.49	-0.247312	0.0570601	-4.33423	1.46268e-05	0.000369246
NOP53	4375.89	0.228627	0.0528021	4.32989	1.49186e-05	0.000373815
ADGRG6	1558.5	-0.32784	0.0756972	-4.33094	1.48472e-05	0.000373815
JTB	7763.63	0.196779	0.0454432	4.33021	1.48965e-05	0.000373815
IGSF8	1932.21	0.295937	0.0684641	4.32251	1.54263e-05	0.000385582
MID1	979.463	-0.373538	0.0864481	-4.32095	1.55357e-05	0.000386421
LRP1	1650.72	-0.305242	0.0706437	-4.32087	1.55414e-05	0.000386421
MED14	1439.57	-0.325224	0.0752775	-4.32034	1.55791e-05	0.000386421
FLNA	5517.13	-0.218488	0.0505774	-4.31986	1.56126e-05	0.000386421
SPEN	1057.07	-0.375198	0.0868965	-4.31776	1.57622e-05	0.000389172
IRF2BPL	2789.87	0.250984	0.0581442	4.31658	1.58466e-05	0.000390305
RPS5	7961.07	0.209033	0.0484331	4.31592	1.5894e-05	0.000390522
LONP1	1721.66	0.302096	0.070056	4.31221	1.61632e-05	0.000396176
CECR2	502.273	-0.501697	0.116466	-4.30766	1.64993e-05	0.000403435
CD2AP	2249.13	-0.305853	0.0710116	-4.30709	1.65417e-05	0.000403498
LNCAROD	912.979	-0.379527	0.0881322	-4.30634	1.65974e-05	0.000403884
FBXW2	3267.92	-0.241221	0.0560313	-4.30511	1.66906e-05	0.000405178
ODF2	2240.61	0.264989	0.0615783	4.30329	1.68283e-05	0.000407542
RIPOR1	936.003	-0.373535	0.086813	-4.30275	1.68693e-05	0.00040756
SUMF2	4131.83	0.237712	0.0552718	4.30078	1.70199e-05	0.000410221
CBX4	2646.35	0.264051	0.0614445	4.2974	1.72814e-05	0.00041455
UHMK1	2699.2	-0.295552	0.0687678	-4.29783	1.72478e-05	0.00041455
LRP5	21357.3	0.184297	0.0429149	4.29447	1.75108e-05	0.000419058
NDUFV1	4665.69	0.248554	0.0579162	4.29162	1.77378e-05	0.00042329
CORO1B	4357.34	0.232402	0.0541605	4.29099	1.77879e-05	0.00042329
RPS28	6370.11	0.24187	0.0563711	4.29068	1.78131e-05	0.00042329
PAPOLA	7721.06	-0.193917	0.0452429	-4.28613	1.81811e-05	0.000431024
MTPN	3082.14	-0.246547	0.0575608	-4.28325	1.84182e-05	0.000434785
SHISA5	1716.64	0.294561	0.0687719	4.28316	1.84256e-05	0.000434785
PHF3	1009.13	-0.39215	0.0916231	-4.28004	1.86864e-05	0.000438535
CHPF	3126.88	0.285697	0.0667563	4.2797	1.87145e-05	0.000438535
SCAF11	2378.82	-0.2625	0.0613281	-4.28026	1.86675e-05	0.000438535
ZDHHC24	514.355	0.491047	0.114896	4.27384	1.92134e-05	0.000449185
IER2	2264.25	0.275249	0.064457	4.27027	1.95238e-05	0.000455389
AHCTF1	1520.63	-0.312218	0.0731565	-4.26781	1.97399e-05	0.000459373
RNF24	2578	-0.250883	0.0588023	-4.26655	1.98515e-05	0.000460911
ZBED6	300.662	-0.632761	0.148327	-4.26598	1.99028e-05	0.000461045
FKBP8	5356.09	0.239122	0.0560657	4.26504	1.99863e-05	0.000461921
TTC37	2530.99	-0.259512	0.0608981	-4.26142	2.03136e-05	0.000468417
KITLG	699.128	-0.41222	0.0968127	-4.25791	2.06345e-05	0.000474434
SLC25A36	1763.52	-0.299922	0.0704449	-4.25755	2.06683e-05	0.000474434
TTC14	966.642	-0.386894	0.0910341	-4.24999	2.1378e-05	0.000489615
CD44	7737.09	-0.188642	0.0443922	-4.24943	2.14313e-05	0.000489727
ATP9A	1649.71	-0.314918	0.0741625	-4.24633	2.17304e-05	0.000495251
RPRD2	3025.56	-0.251867	0.0593198	-4.24591	2.17709e-05	0.000495251
TACC1	579.671	-0.450028	0.10601	-4.24516	2.18435e-05	0.000495788
PREB	2053.49	0.27738	0.0653806	4.24255	2.20997e-05	0.000499527
TRIM41	2352.49	0.259955	0.0612744	4.24247	2.21069e-05	0.000499527
KMT2E	936.387	-0.386837	0.0912563	-4.23902	2.24496e-05	0.000506142
ARFGEF1	1795.33	-0.282524	0.066711	-4.23504	2.28509e-05	0.000511768
CBX5	2696.14	-0.288705	0.0681564	-4.23592	2.27615e-05	0.000511768
SYNGR2	4575.73	0.218016	0.0514782	4.23511	2.28438e-05	0.000511768
CREB3L2	2240.37	-0.265494	0.0627082	-4.23379	2.29782e-05	0.000513483
RPS6KA3	1854.13	-0.286321	0.0676703	-4.23112	2.32533e-05	0.000518487
PIK3C2A	1156.02	-0.386499	0.0913708	-4.23001	2.3368e-05	0.000519898
GPATCH8	1415.78	-0.317883	0.0751624	-4.22929	2.34433e-05	0.000520431
FDPS	10627.7	0.211509	0.0500527	4.22572	2.38173e-05	0.000527578
DIP2B	909.319	-0.412251	0.0976108	-4.22341	2.4063e-05	0.000531856
USP53	928.532	-0.361987	0.0857599	-4.22093	2.43295e-05	0.000536574
PHLDA2	235.134	0.710681	0.168466	4.21854	2.45892e-05	0.000541123
ARF4	6397.47	0.198184	0.0469873	4.21782	2.46678e-05	0.000541675
MOB1A	3044.73	-0.240349	0.057043	-4.21346	2.51483e-05	0.000551032
ELK4	1858.41	-0.298289	0.0708349	-4.21104	2.54195e-05	0.000555771
ADAM8	1682.44	0.301321	0.0715655	4.21042	2.54891e-05	0.000556091
TYMP	1008.17	0.3668	0.0872103	4.20592	2.60021e-05	0.000564847
ANK3	1962.17	-0.267798	0.0636685	-4.20614	2.59774e-05	0.000564847
FSTL4	606.845	-0.432024	0.102762	-4.20411	2.62113e-05	0.000568174
RAB27B	1132.18	-0.340682	0.0810551	-4.20309	2.63292e-05	0.000568607
SFN	1335.25	0.334451	0.0795749	4.20297	2.63437e-05	0.000568607
GSTP1	3995.47	0.244147	0.0581038	4.20192	2.64661e-05	0.000570034
LRRFIP1	2923.11	-0.240557	0.0572921	-4.19878	2.68357e-05	0.000576768
VPS13A	603.589	-0.444081	0.105793	-4.19763	2.69726e-05	0.000578481
BAZ2A	6085.63	-0.199708	0.0476128	-4.19443	2.73559e-05	0.000582998
TMEM147	1018.85	0.362387	0.0863939	4.19459	2.73361e-05	0.000582998
SH3PXD2A	870.466	-0.372457	0.0887907	-4.19478	2.73142e-05	0.000582998
KIAA1549	1766.12	-0.286213	0.0682595	-4.19301	2.75283e-05	0.00058544
CPD	19738.6	-0.178941	0.0426979	-4.19087	2.77892e-05	0.000589749
SPTBN1	3555.22	-0.232783	0.0556374	-4.18393	2.86508e-05	0.000606761
KIAA1109	514.109	-0.497306	0.118895	-4.18273	2.88023e-05	0.000608697
NCKAP1	5352.46	-0.209368	0.0501276	-4.17671	2.95761e-05	0.000623167
RASD1	2910.32	0.246278	0.0589683	4.17644	2.96101e-05	0.000623167
TNRC6A	1286.94	-0.32469	0.0777711	-4.17494	2.9806e-05	0.000625989
KLF5	1348.19	-0.314207	0.0752772	-4.174	2.99293e-05	0.000627275
REEP4	930.62	0.364498	0.0873765	4.17158	3.02497e-05	0.000632682
NUDT16L1	1131.96	0.345868	0.0829851	4.16783	3.07514e-05	0.000641848
	5534.13	-0.209816	0.0503971	-4.16326	3.13742e-05	0.000653501
CYTB	43907.3	-0.171417	0.041193	-4.1613	3.16443e-05	0.000657773
RND1	993.112	0.356823	0.0858165	4.15798	3.2107e-05	0.000666023
PPDPF	2133.68	0.278949	0.067262	4.1472	3.36565e-05	0.000696738
SNX27	2786.17	-0.244557	0.0590181	-4.14375	3.41665e-05	0.000704604
ASPSCR1	1085.1	0.361494	0.0872395	4.14369	3.41757e-05	0.000704604
NR4A1	2715.79	0.263829	0.0637065	4.14132	3.45313e-05	0.000710488
LAMTOR5	1966.62	0.289884	0.0700588	4.13773	3.50756e-05	0.000720223
SSR2	7418.51	0.212512	0.0513707	4.13683	3.5214e-05	0.000721602
DIO2	697.165	-0.403312	0.0975608	-4.13395	3.5658e-05	0.000729224
TIMM17B	1363.94	0.346734	0.083943	4.13059	3.61832e-05	0.000738473
REL	125.587	-0.93992	0.227596	-4.12978	3.63107e-05	0.000739585
RNF19A	8129.17	-0.189515	0.0459206	-4.12701	3.67515e-05	0.000745561
PUF60	2398.44	0.280059	0.0678568	4.12721	3.67193e-05	0.000745561
PRDX5	2755.01	0.253318	0.0614406	4.12296	3.74027e-05	0.000755744
APP	19933.9	-0.163425	0.0396353	-4.12321	3.73629e-05	0.000755744
SCD	66148	-0.15688	0.0380604	-4.12187	3.75809e-05	0.000757831
BLVRB	1193	0.336385	0.0816281	4.12095	3.77311e-05	0.000759349
MATR3	4705.81	-0.204468	0.0496827	-4.11548	3.86378e-05	0.000776052
MTUS1	2621.78	-0.243659	0.0592761	-4.11058	3.94662e-05	0.000791121
NEDD9	506.61	-0.467234	0.113745	-4.10772	3.99588e-05	0.000799414
RPS9	10004.5	0.196903	0.0479589	4.10566	4.03154e-05	0.000804956
NIPAL2	1091.43	-0.328901	0.0801886	-4.1016	4.10312e-05	0.000817635
GPD2	2637.72	-0.236531	0.0576749	-4.10111	4.11169e-05	0.000817733
PRKCSH	7511.8	0.191143	0.0466164	4.10034	4.12551e-05	0.000818874
ILF2	9171.66	0.207426	0.0505944	4.09978	4.13548e-05	0.000819247
	4167.57	-0.219993	0.0536667	-4.09925	4.14499e-05	0.000819526
WAC	4046.42	-0.208545	0.0509335	-4.09445	4.23169e-05	0.000833001
PPP4C	2608.47	0.269842	0.065917	4.09367	4.24606e-05	0.000833001
FKBP2	1411.79	0.318472	0.0777907	4.09396	4.24059e-05	0.000833001
MAML2	240.536	-0.650168	0.158776	-4.09487	4.22413e-05	0.000833001
FHIP2A	902.182	-0.36172	0.0883809	-4.09274	4.26301e-05	0.00083471
RAB15	546.793	-0.460297	0.112973	-4.07441	4.6132e-05	0.000901534
PRPF4B	1464.38	-0.28936	0.0710294	-4.07381	4.62503e-05	0.000902103
SMARCC2	3480.2	-0.216154	0.0530753	-4.07259	4.64933e-05	0.0009051
TMEM205	1149.11	0.327131	0.0803894	4.06933	4.71485e-05	0.000916092
MAP2	700.257	-0.407996	0.100343	-4.06602	4.78228e-05	0.000927415
COX5B	3088.46	0.283698	0.0698385	4.0622	4.86121e-05	0.000940917
JMJD1C	954.476	-0.374273	0.0921905	-4.05978	4.912e-05	0.000948934
HMGN2	1789.61	0.302396	0.074511	4.0584	4.94091e-05	0.000952701
PTAR1	1386.6	-0.321747	0.0793175	-4.05645	4.98242e-05	0.000958879
BCL9	1136.72	-0.335466	0.0827276	-4.05507	5.01197e-05	0.000960911
CALR	14338.1	0.167926	0.0414095	4.05524	5.00821e-05	0.000960911
TMED8	1008.93	-0.354772	0.0875742	-4.0511	5.09779e-05	0.000975519
CIRBP	2813.22	0.234003	0.0577717	4.05048	5.11123e-05	0.000976244
RPL30	20552.5	0.16631	0.041064	4.05002	5.1213e-05	0.000976326
CREBBP	1450.54	-0.313257	0.077373	-4.04866	5.15107e-05	0.000978318
RABAC1	1709.36	0.279921	0.0691338	4.04897	5.14435e-05	0.000978318
NDUFS8	1773.22	0.305251	0.0754796	4.04415	5.25135e-05	0.000993634
NAXE	1318.03	0.330968	0.0818349	4.04434	5.24707e-05	0.000993634
SLC2A4RG	995.956	0.350714	0.0867423	4.04317	5.2733e-05	0.000995925
MACF1	585.078	-0.428455	0.106016	-4.04143	5.31266e-05	0.00100149
ZNF385A	1301.47	-0.324101	0.0802304	-4.03962	5.35373e-05	0.00100736
CHMP2A	1261.91	0.329357	0.0816393	4.03429	5.47672e-05	0.00102859
PPL	4245.21	-0.202183	0.0501444	-4.03203	5.5298e-05	0.00103663
CST3	3006.69	0.228456	0.0566793	4.03068	5.56168e-05	0.00104068
FUT3	888.119	0.37833	0.0939758	4.02582	5.67773e-05	0.00106044
RB1CC1	1234.67	-0.320141	0.0795548	-4.02416	5.71802e-05	0.00106599
BANF1	2014.77	0.276315	0.0687065	4.02167	5.77864e-05	0.00107532
IKZF2	356.649	-0.55524	0.138091	-4.02081	5.79974e-05	0.00107726
TMED3	9474.61	0.179634	0.0447502	4.01415	5.96594e-05	0.0011061
ANGPTL4	1607.01	0.290356	0.0724683	4.00666	6.15834e-05	0.00113969
PDIA6	13493.5	0.167481	0.0418218	4.00464	6.21131e-05	0.0011453
ITPRIPL2	9166.33	-0.176031	0.0439542	-4.00488	6.2048e-05	0.0011453
WDFY3	421.06	-0.511008	0.127626	-4.00393	6.22978e-05	0.00114662
ZFP36	1075.01	0.326224	0.0815341	4.00107	6.30566e-05	0.00115848
PPP1R16A	1500.05	0.300046	0.0750065	4.00026	6.32728e-05	0.00116034
EIF2AK2	1061.4	-0.333804	0.0835177	-3.99681	6.42017e-05	0.00117525
ATP11B	2045.08	-0.257302	0.0644199	-3.99414	6.49301e-05	0.00118644
PCMTD1	872.277	-0.359595	0.0900891	-3.99155	6.56427e-05	0.0011973
PTPRF	8454.34	-0.193243	0.0484227	-3.99074	6.58669e-05	0.00119923
ST6GAL1	1107.99	-0.315547	0.0790919	-3.98963	6.61775e-05	0.00120118
MBOAT2	1017.65	-0.343336	0.0860599	-3.98951	6.62113e-05	0.00120118
SREBF1	4120.31	0.222599	0.0558028	3.98902	6.63462e-05	0.00120147
MRPS34	1401.18	0.29286	0.0734277	3.98842	6.65155e-05	0.00120239
NFKB2	1485.51	0.310129	0.0778451	3.98392	6.77868e-05	0.00122101
TMEM101	737.991	0.409031	0.102663	3.9842	6.77064e-05	0.00122101
KLHL42	939.687	-0.337278	0.0847161	-3.98128	6.85459e-05	0.00123249
ALYREF	737.534	0.398195	0.100061	3.97953	6.90524e-05	0.00123939
DLG5	3439.62	-0.229585	0.0577125	-3.97807	6.9476e-05	0.00124479
ZMYM4	711.511	-0.393039	0.0989401	-3.97249	7.11243e-05	0.00127207
LRPAP1	2013.3	0.260405	0.0656007	3.96955	7.20078e-05	0.0012856
GPAA1	2788.29	0.234194	0.0591475	3.95949	7.51093e-05	0.00133861
ZMYND11	2371.12	-0.2481	0.0626707	-3.95878	7.53325e-05	0.00134023
ZFHX3	509.368	-0.450904	0.113921	-3.95803	7.5569e-05	0.00134208
FAM107B	11270.5	-0.168563	0.0425922	-3.9576	7.57068e-05	0.00134217
NOTCH2	1592.81	-0.293648	0.0742402	-3.95537	7.64153e-05	0.00134959
ATP5MG	3389.08	0.217824	0.0550752	3.95503	7.65252e-05	0.00134959
IDH2	2594.61	0.240201	0.060721	3.95582	7.62735e-05	0.00134959
ADSS1	2204.69	0.251573	0.0636201	3.95431	7.6757e-05	0.00135132
SYNE2	1168.11	-0.320357	0.0810608	-3.95206	7.74805e-05	0.00135933
ARL5B	1353.35	-0.291301	0.0737033	-3.95235	7.73863e-05	0.00135933
DCUN1D1	1144.52	-0.315167	0.0798678	-3.94611	7.94306e-05	0.00139114
CHD6	898.819	-0.353546	0.089644	-3.94389	8.01709e-05	0.00140167
REST	563.213	-0.425019	0.107811	-3.94227	8.07143e-05	0.00140874
ZDHHC20	928.534	-0.362748	0.0920755	-3.93968	8.15908e-05	0.00142159
CFL1	12279.3	0.205465	0.0522149	3.93499	8.32012e-05	0.00144716
ADRM1	996.281	0.349043	0.0887701	3.93199	8.42452e-05	0.0014628
CHD9	544.171	-0.431333	0.109797	-3.92846	8.549e-05	0.00148187
TGM2	2168.5	0.250464	0.0638273	3.92409	8.70596e-05	0.0015065
GRAMD1B	4321.86	-0.197324	0.0503576	-3.91845	8.91217e-05	0.00153955
SLC25A6	9198.26	0.180072	0.0459801	3.91631	8.99161e-05	0.00154826
RPL37A	10034.3	0.181408	0.0463216	3.91626	8.99314e-05	0.00154826
SPRED1	869.768	-0.389436	0.099576	-3.91094	9.19364e-05	0.00157741
LINC01278	661.986	-0.395152	0.101033	-3.91111	9.18724e-05	0.00157741
PHPT1	1098.84	0.317769	0.0813017	3.90852	9.28631e-05	0.00159061
CXXC4	526.953	-0.422801	0.10824	-3.90614	9.37806e-05	0.00160362
VSIG10	1090.55	-0.311035	0.0797325	-3.90098	9.58058e-05	0.00163548
ZNF644	1012.94	-0.33812	0.086788	-3.89593	9.7822e-05	0.00166709
DSG2	3543.84	-0.231725	0.0595019	-3.89442	9.8434e-05	0.0016747
NTHL1	794.612	0.372992	0.0958302	3.89221	9.93346e-05	0.00168719
MOGS	3832.69	0.202333	0.0519991	3.89108	9.97979e-05	0.00169222
KIAA1217	1181.75	-0.329733	0.0847958	-3.88855	0.000100846	0.00170713
MAF1	3507.98	0.209952	0.0540307	3.8858	0.000101996	0.00172371
TMEM219	2768.5	0.23106	0.0595367	3.88096	0.000104046	0.00175543
UQCRC1	2721.34	0.237991	0.061385	3.87702	0.000105744	0.00177816
PUM2	2462.32	-0.24622	0.0635047	-3.87719	0.000105671	0.00177816
PYCR1	9296.44	0.187313	0.048323	3.87628	0.000106067	0.00178063
TESC	1150.58	0.329857	0.0852372	3.86987	0.000108895	0.00182365
SMG1	1117.22	-0.36282	0.0937603	-3.86965	0.00010899	0.00182365
DPP7	1896.41	0.257515	0.0665754	3.86803	0.00010972	0.00183282
SETD2	847.39	-0.348151	0.0901539	-3.86175	0.000112579	0.0018775
UCP2	3308.8	-0.209072	0.0541786	-3.85895	0.000113876	0.00189599
HOXC13	275.126	-0.583645	0.15136	-3.85601	0.000115252	0.00191071
SYTL2	198.529	-0.68385	0.177354	-3.85585	0.000115326	0.00191071
ZFPL1	1037.78	0.321255	0.0833041	3.85642	0.000115062	0.00191071
TAB3	1600	-0.275735	0.0715503	-3.85372	0.000116336	0.0019243
CLIP1	1751.85	-0.255453	0.0662998	-3.85299	0.000116682	0.00192687
PTBP3	2570.73	-0.243472	0.0632027	-3.85224	0.000117043	0.00192968
RUNX1	839.12	-0.344274	0.0894126	-3.85039	0.000117928	0.00194112
C7orf50	557.831	0.42555	0.110567	3.84879	0.000118704	0.00195071
CLPTM1L	9271.04	0.168617	0.0438244	3.84756	0.000119299	0.00195731
BPTF	1367.73	-0.286983	0.07464	-3.84489	0.000120607	0.00197557
HDDC3	686.077	0.387919	0.100907	3.84431	0.000120894	0.00197707
ADAM9	3355.73	-0.207822	0.0540686	-3.84368	0.000121201	0.00197889
PES1	1922.96	0.264559	0.0688638	3.84177	0.000122151	0.00199121
NSD3	1603.66	-0.265976	0.0692415	-3.84128	0.000122396	0.00199198
ATP6V0B	2148.18	0.244929	0.0638908	3.83356	0.000126302	0.00204896
ZNF37BP	243.432	-0.609323	0.158941	-3.83364	0.00012626	0.00204896
RPN1	8747.4	0.169743	0.044297	3.83192	0.000127147	0.00205937
FBXL15	337.613	0.532824	0.139069	3.83137	0.000127433	0.0020607
TTC3	5124.65	-0.199792	0.0521675	-3.82981	0.00012824	0.00207045
FNBP1	1022.29	-0.317069	0.0828811	-3.82559	0.000130459	0.00210293
ALDH3A2	4539.64	-0.195385	0.051083	-3.82486	0.000130846	0.00210581
ELOB	1710.76	0.267368	0.0699422	3.82269	0.000132002	0.00211973
CD63	7436.81	0.19367	0.0506712	3.82209	0.000132323	0.00211973
PAXBP1	891.626	-0.336615	0.0880716	-3.82206	0.000132339	0.00211973
CTSC	10630.1	-0.158055	0.0413876	-3.81891	0.000134044	0.00214365
ACAP2	1114.53	-0.309103	0.0810031	-3.81594	0.000135666	0.00216616
MITF	517.234	-0.42238	0.110754	-3.81367	0.00013692	0.00218274
SLC44A1	5962.73	-0.183897	0.0482318	-3.81277	0.000137415	0.0021872
TNRC6B	512.222	-0.436662	0.114547	-3.81209	0.000137798	0.00218984
TRIR	2013.69	0.256315	0.0672947	3.80884	0.000139619	0.00221531
ZNF638	2616.8	-0.221042	0.0580893	-3.80521	0.000141684	0.00223059
YKT6	3081.59	0.229821	0.060384	3.806	0.000141235	0.00223059
SH3D19	753.666	-0.361614	0.0950086	-3.80612	0.000141165	0.00223059
KDM3B	1651.43	-0.259844	0.0682813	-3.8055	0.000141518	0.00223059
SRGAP1	1050.59	-0.315173	0.0828232	-3.80537	0.000141595	0.00223059
EMD	1778.87	0.257543	0.0676942	3.8045	0.000142089	0.00223349
TULP4	437.236	-0.45121	0.118697	-3.80137	0.000143898	0.00225843
EEA1	318.842	-0.516651	0.136077	-3.79674	0.000146611	0.00229715
ATP5F1E	2669.16	0.221972	0.0584693	3.79639	0.00014682	0.00229715
IL18	1565.52	-0.266907	0.0703663	-3.7931	0.000148776	0.00232417
ND4	172863	-0.172878	0.0455964	-3.79147	0.000149756	0.00233587
EPAS1	16098	-0.157873	0.0416834	-3.78742	0.000152221	0.00237067
SERPINH1	1657.61	0.26242	0.0693438	3.78432	0.000154127	0.00239666
REEP6	633.152	0.388317	0.102671	3.78217	0.00015547	0.00241384
BIRC6	996.123	-0.351122	0.0929069	-3.77929	0.000157275	0.00243813
MAN1A2	1398.17	-0.292285	0.0773928	-3.77664	0.000158961	0.00246049
PYCR3	359.589	0.503861	0.13347	3.77508	0.00015996	0.00246771
ATP13A3	2492.02	-0.223507	0.0592109	-3.77476	0.000160159	0.00246771
C6orf132	479.21	-0.445854	0.118099	-3.77525	0.00015985	0.00246771
UBE4A	2546.1	-0.231752	0.0614082	-3.77396	0.000160676	0.00247192
PAPPA	668.183	-0.42049	0.111448	-3.77296	0.00016132	0.00247806
LARP4	1428.34	-0.292349	0.0775251	-3.77102	0.000162581	0.00249364
TRIP11	1664.36	-0.26702	0.0708242	-3.77018	0.000163132	0.00249453
MKLN1	1672.15	-0.259459	0.0688136	-3.77046	0.000162948	0.00249453
MPG	994.225	0.345159	0.0915739	3.76919	0.00016378	0.00250067
RAD50	974.181	-0.331675	0.0880124	-3.7685	0.000164233	0.0025038
MAP4K3	1480.37	-0.27689	0.0735075	-3.76683	0.000165333	0.00251301
PERP	6750.52	-0.174766	0.046392	-3.76715	0.000165122	0.00251301
ATP2C1	2234.64	-0.243954	0.0648326	-3.76283	0.000168001	0.00253077
NME3	885.698	0.345702	0.0918469	3.76389	0.000167288	0.00253077
RPL24	7026.44	0.180843	0.0480384	3.76455	0.000166851	0.00253077
GNAQ	1257.47	-0.297954	0.0791813	-3.76293	0.000167934	0.00253077
PTTG1	1052.34	0.337645	0.0896991	3.7642	0.000167085	0.00253077
RPL38	6383.84	0.20619	0.0547883	3.76339	0.000167625	0.00253077
MBNL1	1388.97	-0.280238	0.0745044	-3.76137	0.000168986	0.00254182
SYDE2	327.357	-0.556778	0.14811	-3.75922	0.000170441	0.00255892
FEM1B	5207.51	-0.192765	0.0512817	-3.75895	0.000170628	0.00255892
SEC14L1	2250.64	-0.245353	0.0652971	-3.75748	0.000171631	0.00257015
DTX4	670.903	-0.369676	0.0984409	-3.75531	0.000173127	0.00258872
TRMT2A	1365.28	0.283019	0.0753803	3.75455	0.000173655	0.00259247
G6PC3	656.39	0.378905	0.100928	3.75421	0.00017389	0.00259247
GPX4	5952.39	0.204432	0.0544699	3.75311	0.000174653	0.00260001
ZNF672	969.754	0.336654	0.0897112	3.75265	0.000174979	0.00260043
NOC2L	1807.97	0.261587	0.0697132	3.75234	0.000175194	0.00260043
TROAP	737.25	0.381479	0.101708	3.75073	0.000176322	0.00261334
PYCR2	1139.53	0.32525	0.0867354	3.74991	0.000176897	0.00261802
LYST	322.642	-0.555487	0.148162	-3.74918	0.000177412	0.00261827
GNE	1757	-0.254791	0.0679595	-3.74916	0.000177431	0.00261827
CD81	5467.3	0.18109	0.0483157	3.74805	0.000178212	0.00262597
QKI	913.566	-0.326753	0.0872981	-3.74296	0.000181866	0.00267592
ECI1	1018	0.322764	0.0862573	3.74187	0.000182654	0.00268361
YOD1	1400.85	-0.282416	0.0755075	-3.74023	0.000183849	0.00269725
UBE2M	1272.16	0.294602	0.0787799	3.73955	0.000184348	0.00270067
MRPS26	1085.86	0.306214	0.0819319	3.73742	0.000185915	0.00271968
KDELR1	6039.23	0.17772	0.0475622	3.73657	0.000186547	0.00272178
DBNL	2084.81	-0.246897	0.0660769	-3.7365	0.000186597	0.00272178
MRTFB	1119.9	-0.309195	0.0827693	-3.73562	0.000187252	0.00272741
CANX	30431.5	-0.139958	0.0374963	-3.73258	0.000189528	0.0027541
DPH2	400.689	0.495568	0.132773	3.73245	0.000189628	0.0027541
TPR	2387.85	-0.259149	0.0694553	-3.73116	0.000190599	0.00276028
LNPEP	759.067	-0.377872	0.101273	-3.7312	0.00019057	0.00276028
C1GALT1	637.413	-0.372499	0.0998612	-3.73017	0.000191351	0.00276326
EGR1	337.657	0.513452	0.137643	3.73031	0.000191247	0.00276326
CDC42EP3	456.776	-0.432956	0.116133	-3.72811	0.000192918	0.00278192
FNDC3B	2525.69	-0.232053	0.0622956	-3.72504	0.000195285	0.00281205
TNKS2	1477.14	-0.271178	0.0728308	-3.7234	0.000196557	0.00282169
ARTN	753.188	0.361556	0.0970996	3.72355	0.000196438	0.00282169
ZKSCAN8	487.456	-0.419871	0.112775	-3.7231	0.000196791	0.00282169
RPS3	32676.8	0.161587	0.0435107	3.71373	0.000204224	0.00292413
HSD17B10	926.412	0.333814	0.0899832	3.70974	0.00020747	0.00294465
TNPO1	3292.21	-0.215849	0.0581749	-3.71034	0.000206981	0.00294465
TRAP1	2226.2	0.228752	0.0616669	3.70947	0.000207693	0.00294465
RNF181	808.921	0.401982	0.108358	3.70975	0.000207467	0.00294465
SEMA3E	931.359	-0.318976	0.085943	-3.71148	0.000206048	0.00294465
TALDO1	5246.87	0.189362	0.051029	3.71086	0.000206553	0.00294465
MYO6	2110.83	-0.241562	0.0651156	-3.70975	0.000207465	0.00294465
FN1	359.447	-0.523782	0.141283	-3.70732	0.000209467	0.0029615
PIN1	584.773	0.410551	0.110734	3.70753	0.000209288	0.0029615
PDE8A	2088.36	-0.231248	0.062402	-3.70579	0.000210734	0.00297146
UBE2C	749.884	0.362995	0.0979543	3.70576	0.000210759	0.00297146
KLHL24	1782.67	-0.249914	0.0674495	-3.70521	0.000211218	0.00297379
TCAF1	784.611	-0.388583	0.104901	-3.7043	0.000211976	0.00298032
ZDHHC12	515.204	0.425066	0.114768	3.70369	0.000212485	0.00298071
RPS14	15203.8	0.190921	0.051553	3.70339	0.000212734	0.00298071
PCBD1	1220.63	0.314667	0.0849713	3.70321	0.000212886	0.00298071
MAP2K3	724.466	0.380286	0.102765	3.70055	0.000215135	0.00300802
TMEM63A	1631.45	-0.258202	0.0697813	-3.70016	0.000215467	0.00300852
DPM2	1452.48	0.287006	0.077644	3.69644	0.000218645	0.00304868
PI4KA	1912	-0.248998	0.0673958	-3.69457	0.000220263	0.00306702
ALG1	1213.29	0.296329	0.0803318	3.68881	0.000225308	0.00313296
ANO6	1357.97	-0.317576	0.0862063	-3.6839	0.000229689	0.00318949
BUD31	1158.01	0.315419	0.0856635	3.68207	0.000231344	0.00320808
LUC7L3	5405.88	-0.178287	0.0484299	-3.68135	0.000232003	0.00321282
MAP3K9	1217.6	-0.295658	0.0803896	-3.67782	0.000235239	0.0032482
ROCK1	1440.44	-0.274088	0.0745261	-3.67774	0.000235308	0.0032482
ZNF609	1767.87	-0.247776	0.0673761	-3.67751	0.000235521	0.0032482
SOS1	968.935	-0.317163	0.0862596	-3.67685	0.000236135	0.00325224
MIB1	1222.52	-0.302979	0.0824157	-3.67623	0.000236702	0.00325562
RPL3	35381.9	0.15222	0.0414308	3.67408	0.000238707	0.00326986
KCNK1	1215.28	0.285226	0.0776233	3.67449	0.00023832	0.00326986
PTPRM	3438.73	-0.198783	0.0541009	-3.67431	0.000238493	0.00326986
GOLGA4	3980.29	-0.206791	0.0562973	-3.67319	0.000239542	0.00327687
PPP2R5E	2026.57	-0.240068	0.0654162	-3.66986	0.00024268	0.00331085
UBR1	1793.24	-0.252013	0.0686677	-3.67003	0.000242518	0.00331085
EP300	1480.34	-0.275763	0.0751745	-3.6683	0.000244164	0.00331323
TSC22D1	9451.93	0.155997	0.0425217	3.66864	0.000243841	0.00331323
PSMB4	6120.72	0.181338	0.0494316	3.66847	0.000244007	0.00331323
SDC3	720.401	-0.359366	0.097943	-3.66914	0.000243368	0.00331323
BCL6	3046.44	-0.211573	0.057707	-3.66634	0.00024605	0.00333436
DDX3X	7527.88	-0.167951	0.0458248	-3.66506	0.000247282	0.00334657
RPL10	29055	0.149872	0.0409	3.66435	0.000247963	0.00335131
VPS13C	570.513	-0.446137	0.121857	-3.66116	0.000251078	0.00338771
EML4	1663.2	-0.254163	0.0694263	-3.66091	0.000251325	0.00338771
MGLL	1363.54	-0.272444	0.0744619	-3.65884	0.000253361	0.00341061
ARNT	2858.97	-0.234647	0.0641706	-3.65661	0.000255578	0.00343587
SLC12A7	8531.89	0.162523	0.0444548	3.65591	0.000256272	0.00344064
PSMA7	1800.54	0.256297	0.0701158	3.65535	0.000256836	0.00344364
RRP12	1254.6	0.282117	0.0771921	3.65474	0.000257445	0.00344725
ATF7IP	560.399	-0.386717	0.105857	-3.6532	0.000258994	0.0034634
CREB1	414.023	-0.488307	0.133731	-3.6514	0.000260815	0.00348316
WIPF1	2869.7	-0.205542	0.0563594	-3.64699	0.000265329	0.00353877
MAP4	3646.19	-0.191803	0.0526228	-3.64487	0.000267523	0.00356334
DSC2	656.62	-0.371312	0.101932	-3.64274	0.00026975	0.00357416
GCC2	1469.89	-0.26183	0.0718768	-3.64276	0.000269726	0.00357416
DUSP5	1120.79	0.293479	0.0805565	3.64314	0.000269329	0.00357416
USP12	717.951	-0.3655	0.100355	-3.64207	0.000270454	0.00357416
TMEM63C	1455.53	-0.260246	0.0714538	-3.64215	0.000270366	0.00357416
PTEN	2514.59	-0.219127	0.0601615	-3.64231	0.000270207	0.00357416
MAOA	1835.78	-0.240018	0.0659308	-3.64045	0.000272163	0.00359205
XRN1	735.926	-0.341656	0.0938872	-3.63901	0.000273693	0.00360368
RHOU	741.24	-0.358075	0.0984097	-3.63861	0.000274114	0.00360368
DUS1L	2716.92	0.224416	0.061682	3.63828	0.000274467	0.00360368
MAP3K11	2042.9	0.231289	0.0635705	3.63831	0.000274432	0.00360368
WWC3	2571.79	-0.212149	0.0583221	-3.63754	0.000275249	0.0036059
RCC1L	662.242	0.371646	0.102172	3.63745	0.00027535	0.0036059
CD164	4852.35	-0.203398	0.0559415	-3.63591	0.000276999	0.00362282
GPC1	1783.72	0.272476	0.0749545	3.63522	0.000277743	0.00362786
HIPK1	2058.26	-0.235757	0.0649366	-3.63057	0.000282795	0.00368909
TUBB4B	2240.49	0.231368	0.0637405	3.62984	0.000283593	0.00369474
NDUFAB1	1654.47	0.249198	0.0687166	3.62646	0.000287331	0.00373562
AURKB	274	0.601977	0.166001	3.62634	0.000287469	0.00373562
SOGA1	854.487	-0.336558	0.0929008	-3.62276	0.000291471	0.00378277
ARNT2	4578.1	0.180412	0.0498227	3.62108	0.000293375	0.0038026
DOCK5	1230.15	-0.277536	0.0766559	-3.62055	0.000293983	0.00380561
SPRYD3	1320.66	0.285585	0.0789234	3.61851	0.000296303	0.00382956
EGFL7	727.78	0.357821	0.098893	3.61826	0.000296589	0.00382956
MTRR	1403.29	-0.272277	0.0753096	-3.61544	0.00029984	0.00385938
CNOT1	4645.46	-0.196942	0.0544801	-3.61493	0.000300424	0.00385938
ATP6V1E1	2126.55	0.236489	0.0654162	3.61515	0.000300176	0.00385938
ATRAID	2090.37	0.232757	0.0643815	3.61528	0.00030002	0.00385938
ARPC5L	1516.94	0.26277	0.0727513	3.6119	0.000303961	0.00389987
CYC1	2385.96	0.230262	0.0637665	3.61102	0.000304995	0.00390818
LIMA1	2231.38	-0.237432	0.0657741	-3.60981	0.000306419	0.00391511
RANBP2	1558.53	-0.256315	0.0710096	-3.60959	0.000306684	0.00391511
YDJC	982.189	0.306746	0.0849812	3.60958	0.000306696	0.00391511
RC3H2	951.115	-0.312977	0.0867154	-3.60925	0.000307087	0.00391517
CPEB4	969.808	-0.312393	0.0865755	-3.60834	0.000308168	0.003924
ZNF770	1444.04	-0.266628	0.0739513	-3.60545	0.000311614	0.0039629
KRAS	941.874	-0.304262	0.0844116	-3.60451	0.000312741	0.00397225
SOCS4	1101.41	-0.297276	0.0824911	-3.60374	0.000313676	0.00397912
ITGA2	522.534	-0.39564	0.109807	-3.60305	0.00031451	0.00398471
CHD1	1034.45	-0.295105	0.081945	-3.60125	0.000316691	0.00400732
RPS18	17926.2	0.163872	0.04553	3.5992	0.000319196	0.00403398
BRWD1	1231.84	-0.295376	0.082177	-3.59439	0.000325151	0.00410412
CLDN3	1104.34	0.299671	0.0833878	3.5937	0.000326017	0.00410993
ATXN1	753.566	-0.375548	0.104529	-3.59277	0.000327181	0.00411947
TGFBR2	850.508	-0.318096	0.0886595	-3.58784	0.000333426	0.00419288
ATP2B4	895.413	-0.310633	0.0866113	-3.58652	0.000335115	0.0042089
ERP44	2508.53	0.220911	0.0616092	3.58568	0.000336199	0.00421205
TMEM208	743.029	0.356734	0.0994844	3.58583	0.000336013	0.00421205
TMTC3	527.031	-0.405795	0.113225	-3.58398	0.000338399	0.00422915
GNG12	965.333	-0.312159	0.0870912	-3.58428	0.000338011	0.00422915
GMPPB	1066.6	0.292929	0.0817531	3.5831	0.000339546	0.00423825
PTGS1	7224.86	-0.161967	0.0452204	-3.58172	0.00034134	0.0042554
VPS37C	827.512	0.335713	0.0938389	3.57755	0.000346836	0.0043186
RPLP2	7522.7	0.178646	0.0499408	3.57716	0.000347352	0.00431971
BUD23	1903.27	0.244241	0.0683589	3.57292	0.000353029	0.00436557
RPS25	14517	0.150379	0.0420798	3.57366	0.000352024	0.00436557
ST14	4871.57	0.183354	0.0513042	3.57386	0.000351761	0.00436557
USP24	1066.83	-0.293024	0.0820153	-3.57279	0.000353196	0.00436557
RAB11B	1688.08	0.259089	0.0725172	3.57279	0.000353194	0.00436557
RASSF7	1260.47	0.275549	0.0771387	3.57212	0.000354103	0.00436618
IREB2	2462.28	-0.245168	0.0686339	-3.57212	0.000354108	0.00436618
CCNP	876.034	0.332298	0.0930421	3.57148	0.000354974	0.00437153
SKAP2	1077.56	-0.290988	0.081506	-3.57014	0.000356791	0.00438857
PSMG3	718.755	0.363416	0.101802	3.56982	0.000357226	0.0043886
ARHGEF38	595.375	-0.398083	0.111538	-3.56904	0.000358294	0.00439638
COX4I1	6665.75	0.188979	0.0529832	3.56677	0.000361407	0.00442921
SLC25A39	3481.18	0.204354	0.0573137	3.56553	0.000363125	0.00444488
SMAD5	1540.47	-0.254108	0.0712874	-3.56456	0.000364474	0.004456
CCDC186	873.669	-0.332244	0.0932483	-3.563	0.00036664	0.00447708
SECISBP2L	713.271	-0.353762	0.0993054	-3.56236	0.000367531	0.00448255
ARF1	14110.1	0.145004	0.0407128	3.56163	0.000368564	0.00448434
IRF2BP2	7125.2	-0.172019	0.0482977	-3.56164	0.000368551	0.00448434
SRRM1	2649.25	-0.211427	0.0594159	-3.55842	0.000373094	0.00453402
CRYBG1	584.027	-0.441248	0.12402	-3.55789	0.000373846	0.0045377
CIAO2B	963.07	0.334587	0.0940742	3.55663	0.000375643	0.00455405
CCSER2	815.967	-0.325383	0.0914998	-3.55611	0.000376392	0.00455767
LSR	2387.34	0.228693	0.0643294	3.55503	0.00037794	0.00457096
VPS13B	533.104	-0.386362	0.108716	-3.55386	0.000379619	0.00458578
SCYL1	2856.09	0.208548	0.0587016	3.55268	0.000381328	0.00460093
NUDT1	157.576	0.712223	0.200598	3.55049	0.000384508	0.00463378
OAZ1	6410.59	0.179527	0.0505858	3.54895	0.000386765	0.00465544
GOLM2	4327.24	-0.192226	0.0542113	-3.54587	0.00039132	0.00470467
P3H2	249.32	-0.556125	0.156871	-3.54511	0.000392442	0.00471256
ETFB	811.292	0.329371	0.0929591	3.54318	0.000395325	0.00474156
SLC25A29	2059.32	-0.234301	0.0661579	-3.54154	0.000397794	0.00476553
XPO1	3233.04	-0.199477	0.0563448	-3.5403	0.000399677	0.004782
SERF2	10179	0.185329	0.0523527	3.54001	0.000400114	0.004782
ITGB8	1083.31	-0.296185	0.083707	-3.53835	0.000402629	0.00480638
CDK1	731.109	0.344179	0.0972929	3.53755	0.000403853	0.00481054
MIB2	1357.15	0.266215	0.0752551	3.5375	0.000403928	0.00481054
MYO9A	633.379	-0.384849	0.108825	-3.5364	0.000405624	0.00482506
RPL23A	12969.4	0.181935	0.0514786	3.53419	0.00040903	0.00485683
SLC5A3	500.164	-0.404283	0.114397	-3.53404	0.000409254	0.00485683
PRR14L	1162.15	-0.28149	0.0797028	-3.53175	0.000412825	0.00489348
ACSL1	3673.85	-0.190073	0.0538267	-3.5312	0.000413671	0.00489777
SCAMP2	3631.56	0.189425	0.0536634	3.52988	0.00041575	0.00491664
MRPL24	1072.92	0.327008	0.0926721	3.52866	0.000417669	0.00492208
EMC10	1443.32	0.257867	0.0730751	3.5288	0.000417451	0.00492208
STARD4	1026.9	-0.296595	0.0840415	-3.52914	0.000416905	0.00492208
RAB1B	6146.22	0.178365	0.050552	3.52835	0.000418156	0.00492208
P2RY6	2058.21	0.226019	0.0640668	3.52786	0.000418939	0.00492558
PCYOX1	2189.66	-0.222591	0.0631082	-3.52714	0.000420079	0.00493324
PLOD3	1720.98	0.250086	0.0709269	3.52596	0.000421948	0.00494945
KRT87P	258.491	0.559733	0.158838	3.52393	0.000425195	0.00498177
COBL	1208.45	-0.275975	0.0783375	-3.5229	0.000426855	0.00498967
CCDC6	1807.97	-0.240623	0.068298	-3.52314	0.00042647	0.00498967
NEO1	1171.07	-0.295108	0.0837995	-3.5216	0.000428958	0.00500846
FAM13A	490.796	-0.426635	0.121235	-3.51909	0.000433033	0.00505023
TMEM30A	3059.27	-0.198087	0.0562982	-3.51853	0.00043395	0.00505509
LANCL1	808.698	-0.319775	0.0908981	-3.51795	0.000434895	0.00506028
MLF2	4785.84	0.211547	0.0601558	3.51665	0.000437025	0.00507923
SDHA	10557	0.16173	0.0460014	3.51577	0.000438485	0.00509035
SMOC1	13355.4	0.148466	0.0422826	3.51128	0.000445961	0.00516529
PJA2	4225.75	-0.199455	0.0568015	-3.51144	0.000445688	0.00516529
NDUFB11	1693.45	0.257594	0.0733738	3.51071	0.000446906	0.00517033
EBP	3484.85	0.214837	0.0612333	3.5085	0.000450639	0.0051986
TMA7	1577.64	0.262379	0.0747801	3.50868	0.000450339	0.0051986
CD302	559.315	-0.380544	0.108468	-3.50835	0.000450891	0.0051986
ARFGAP1	3793.65	0.188638	0.0537751	3.5079	0.000451657	0.0052015
CTBP1	3052.26	0.198111	0.0564936	3.50678	0.000453566	0.00521756
COX7A2	1820.49	0.236674	0.0675018	3.50619	0.000454567	0.00522314
NDUFB7	680.985	0.362602	0.103455	3.50494	0.000456717	0.00524189
SYT13	8364	-0.167679	0.0478771	-3.50228	0.000461294	0.00528521
CDIPT	1963.96	0.227831	0.0650549	3.50214	0.000461535	0.00528521
ALDH1L2	3933.2	-0.211165	0.0603434	-3.49938	0.000466334	0.00533412
DENND4C	435.362	-0.426388	0.121909	-3.49759	0.000469489	0.00536415
CNBP	9309.7	0.151926	0.0434579	3.49593	0.000472415	0.00539149
CLPP	661.662	0.365973	0.104704	3.4953	0.000473532	0.00539208
NT5E	1217.95	-0.277751	0.0794626	-3.49537	0.00047341	0.00539208
FRY	534.039	-0.38961	0.111507	-3.49404	0.000475773	0.00540137
ASXL2	966.435	-0.314211	0.0899303	-3.49394	0.000475948	0.00540137
GAN	568.228	-0.373399	0.106869	-3.49397	0.000475895	0.00540137
CCDC9	749.074	0.349086	0.099984	3.49142	0.000480453	0.00544639
MTERF4	993.646	-0.297413	0.0853542	-3.48446	0.000493133	0.00558388
SLC12A2	1997.64	-0.229034	0.0657573	-3.48302	0.000495787	0.00560765
PHB1	1336.42	0.272863	0.0783622	3.48208	0.000497531	0.0056211
RBP4	1322.88	0.270674	0.0777467	3.48148	0.000498647	0.00562743
FMNL2	987.672	-0.293533	0.084346	-3.4801	0.000501222	0.00565019
PGRMC2	3652.91	-0.188934	0.0542993	-3.47948	0.000502384	0.00565698
FAM214A	2438.73	-0.212617	0.0611228	-3.47852	0.000504196	0.00567109
RANGAP1	3251.34	0.199817	0.0575065	3.47469	0.00051144	0.00574455
SHTN1	3947.25	-0.177945	0.0512151	-3.47447	0.000511862	0.00574455
TANC2	1375.43	-0.276204	0.0795227	-3.47327	0.000514162	0.00576397
PALLD	1076.43	-0.281541	0.0810839	-3.47222	0.000516181	0.00576744
NR1D2	757.391	-0.321614	0.0926248	-3.47222	0.000516177	0.00576744
NBPF15	780.591	-0.320025	0.0921578	-3.47257	0.000515496	0.00576744
ATP5MJ	2788.88	0.208881	0.0602562	3.46655	0.00052718	0.00587367
PMPCA	1629.56	0.248049	0.0715636	3.46613	0.000528009	0.00587367
WIPF2	1702.38	-0.250079	0.0721459	-3.46629	0.000527691	0.00587367
COX1	285984	-0.12103	0.0349102	-3.46689	0.000526519	0.00587367
ATP5F1B	16765	0.145083	0.0418764	3.46456	0.000531098	0.00590155
FARP1	1533.16	0.245565	0.0709106	3.46302	0.000534154	0.0059225
TMUB1	1216.93	0.27	0.0779665	3.46303	0.000534131	0.0059225
SLC35F5	1204.2	-0.294061	0.0849484	-3.46164	0.000536888	0.0059463
LPP	1749.69	-0.257656	0.0744409	-3.46122	0.000537736	0.00594918
MBD5	374.188	-0.462068	0.133554	-3.45979	0.000540591	0.00597424
CYB5R3	3179.89	0.192695	0.0557247	3.45798	0.00054425	0.00600157
FAM91A1	2003.8	-0.229039	0.0662326	-3.4581	0.000544006	0.00600157
RPA2	352.72	0.462821	0.133884	3.45688	0.000546473	0.00601953
RPL35A	11634.9	0.149057	0.0431345	3.45564	0.000548984	0.00604061
EIF3A	9734	-0.150268	0.0435013	-3.45435	0.00055163	0.00606148
SURF6	704.277	0.36284	0.105045	3.45413	0.000552078	0.00606148
MFSD12	1054.73	0.288688	0.0836182	3.45245	0.000555521	0.00609267
FRK	601.474	-0.405395	0.117437	-3.45202	0.000556401	0.00609338
SIL1	2083.66	0.22106	0.0640467	3.45154	0.000557391	0.00609338
ADAM10	3021.06	-0.193888	0.0561696	-3.45183	0.000556798	0.00609338
HSPA5	32325.2	0.142329	0.0412537	3.45009	0.000560391	0.00611297
SNX10	495.97	-0.403718	0.117016	-3.4501	0.000560376	0.00611297
VPS28	1663.67	0.25689	0.0744772	3.44924	0.00056217	0.00612578
GNA13	811.014	-0.327528	0.0949868	-3.44814	0.000564451	0.00614402
PDIA4	8145.42	0.150381	0.0436365	3.44623	0.000568462	0.00618103
SRM	590.837	0.36671	0.106425	3.44571	0.000569551	0.00618623
CLU	5695.05	0.184853	0.0536708	3.4442	0.000572757	0.00621438
FAU	1930.71	0.27187	0.0789913	3.44177	0.000577915	0.00626058
CACNA1D	393.819	-0.442231	0.128495	-3.44162	0.000578252	0.00626058
SAPCD2	1040.69	0.29124	0.0846344	3.44116	0.000579231	0.00626448
AMOTL1	1847.72	-0.231534	0.0672922	-3.44072	0.000580161	0.00626784
DNAJB11	2613.12	0.207114	0.0602015	3.44035	0.000580965	0.00626984
AP5M1	1039.38	-0.283858	0.0825185	-3.43993	0.000581862	0.00627283
FADS2	8269.26	0.156132	0.0453983	3.43917	0.000583502	0.00628382
SAMD12	368.903	-0.458248	0.133279	-3.43828	0.00058543	0.00628997
MRPL41	1362.68	0.266301	0.0774571	3.43804	0.000585937	0.00628997
PLCB1	211.697	-0.580055	0.168691	-3.43857	0.000584805	0.00628997
RPL32	9052.22	0.173276	0.0504221	3.43651	0.000589257	0.00631614
SLC7A11	1266.46	-0.266645	0.0776012	-3.43609	0.000590177	0.00631614
ZNF768	1948.59	0.24148	0.0702783	3.43606	0.000590246	0.00631614
ND5	28383.4	-0.35618	0.103686	-3.43517	0.000592178	0.00633012
ATP11A	798.27	-0.347715	0.101323	-3.43176	0.000599676	0.0064035
FRMD6	261.641	-0.518236	0.151046	-3.43099	0.000601379	0.00641492
SLC35B4	528.839	-0.388471	0.113372	-3.4265	0.000611409	0.00651505
RHOC	2488.76	0.223187	0.0652082	3.42268	0.000620076	0.00660045
ARIH1	3028.33	-0.20259	0.0592591	-3.41871	0.000629193	0.00669046
DDOST	7976.15	0.156798	0.0458831	3.41734	0.00063237	0.00671719
CDC20	578.387	0.377727	0.11062	3.41463	0.000638693	0.00677724
BAZ1B	1824.94	-0.223251	0.0653928	-3.414	0.000640171	0.00678581
AFTPH	2059.26	-0.244558	0.0716518	-3.41315	0.000642161	0.00679979
RNF187	1967.89	0.255221	0.0747822	3.41286	0.000642844	0.00679991
RPLP0	55692.4	0.153012	0.044839	3.41247	0.000643772	0.00680261
ATAD3A	605.713	0.368332	0.10796	3.41175	0.000645463	0.00681337
WWP1	2955.49	-0.190698	0.0559369	-3.40917	0.000651617	0.00687117
NT5DC2	1511.39	0.246044	0.0722568	3.40513	0.000661325	0.00696628
VEZF1	1301.25	-0.254317	0.0746961	-3.40469	0.000662386	0.0069702
BOLA1	1006.21	0.293259	0.0861485	3.40411	0.000663793	0.00697776
SPAG9	2256.11	-0.216516	0.0636368	-3.40237	0.000668034	0.00701505
TUFM	4641.98	0.174137	0.0512041	3.40083	0.000671811	0.0070474
KRT10	1572.12	0.240335	0.0706859	3.40003	0.000673779	0.00706073
TUG1	8939.88	-0.16283	0.0479289	-3.39732	0.00068049	0.00712368
PTPN11	3786.68	-0.183608	0.0540813	-3.39503	0.000686205	0.00716868
NFKBIL1	624.785	0.359193	0.1058	3.39503	0.000686205	0.00716868
PLPP2	2062.28	0.222637	0.0656189	3.39287	0.000691646	0.00721808
KPNA2	1329.71	0.258767	0.0762879	3.39198	0.000693897	0.00723411
AKR1A1	4311.32	0.214789	0.0633761	3.38912	0.000701174	0.00730245
TGFBR1	1279.05	-0.259259	0.076505	-3.38879	0.000702018	0.00730373
UQCRFS1	1417.2	0.247813	0.0731847	3.38612	0.000708874	0.00736748
SELENOS	3058.7	0.200977	0.0593884	3.38411	0.000714092	0.00741411
GNS	5756.54	-0.161412	0.0477174	-3.38266	0.000717863	0.00744562
AURKA	1064.91	0.28988	0.085707	3.38222	0.00071902	0.00744811
ALDH3A1	1935.74	0.223955	0.0662196	3.38201	0.000719575	0.00744811
SART1	1962.52	0.223486	0.0661177	3.38013	0.000724521	0.00749166
ATF7	712.8	-0.323832	0.0958311	-3.3792	0.000726974	0.00750758
RPS6KB2	1198.14	0.276104	0.0817121	3.37898	0.000727545	0.00750758
TGFB2	1274.76	-0.261275	0.0773615	-3.37733	0.000731938	0.00754367
PRKCI	1719.18	-0.235358	0.0696923	-3.3771	0.000732532	0.00754367
IRF3	1475.18	0.257946	0.0765059	3.37158	0.000747371	0.00768866
	203.89	-0.631339	0.187326	-3.37027	0.000750939	0.00771752
PHC3	1213.59	-0.268221	0.0795934	-3.36989	0.000751985	0.00772043
DNAJB2	1038.09	0.296015	0.0878654	3.36896	0.000754521	0.00773862
KIF2C	648.698	0.355605	0.105573	3.36832	0.000756279	0.0077488
CHORDC1	847.521	-0.344364	0.102255	-3.36769	0.000758013	0.00775871
ZFC3H1	1453.71	-0.258701	0.0768843	-3.3648	0.000765986	0.0078324
TJP1	1934.28	-0.220347	0.0655239	-3.36286	0.000771401	0.00787981
SNRPB	1792.55	0.249069	0.0742301	3.35536	0.000792623	0.00808843
AZGP1	22017.8	0.149421	0.0445435	3.35448	0.000795129	0.00810583
SBF2	669.199	-0.342404	0.102114	-3.35317	0.000798922	0.00813631
AFDN	1281.36	-0.256462	0.076496	-3.35262	0.000800509	0.00814428
YTHDC2	425.688	-0.403627	0.12044	-3.35128	0.000804398	0.00817562
UQCRH	2846.56	0.214711	0.0640939	3.34994	0.000808283	0.00820687
TST	1758.63	0.242753	0.0725117	3.34778	0.000814613	0.00826285
KLF7	683.898	-0.339101	0.101318	-3.34689	0.000817251	0.00828131
ABCC1	2186.66	-0.207453	0.0619947	-3.34631	0.000818961	0.00829034
ARID4B	1406.21	-0.251721	0.0752388	-3.34563	0.00082096	0.00830228
HMGB2	1016.13	0.30702	0.0917764	3.3453	0.000821922	0.00830371
NFIB	990.845	-0.301756	0.0902859	-3.34223	0.000831082	0.00838788
SCNN1A	5890.62	-0.166805	0.049955	-3.33909	0.000840519	0.00847467
BMF	604.948	-0.344185	0.103092	-3.33863	0.000841931	0.00848047
SLC39A13	955.61	0.28881	0.0865359	3.33745	0.000845495	0.0085079
CAV1	1030.87	-0.27994	0.0838905	-3.33697	0.000846957	0.00851415
WDR26	2971.57	-0.192108	0.0575792	-3.33641	0.000848694	0.00852314
H2BC20P	1252.19	-0.25146	0.0754532	-3.33266	0.000860202	0.00863016
TPM4	5408.6	-0.159106	0.0477518	-3.33193	0.000862448	0.00864412
TC2N	10056.6	-0.152321	0.0457273	-3.33107	0.000865128	0.0086624
ANKRD12	885.042	-0.325941	0.0979358	-3.32811	0.000874375	0.00873771
GATAD2B	4469.25	-0.165362	0.0496841	-3.32826	0.000873891	0.00873771
LRP6	572.424	-0.364658	0.10962	-3.32656	0.000879244	0.00876905
NKD2	573.561	0.354256	0.106493	3.32656	0.00087924	0.00876905
NFKBIB	401.802	0.434223	0.130588	3.32515	0.000883711	0.00880493
KIF22	817.984	0.338458	0.101856	3.32289	0.0008909	0.00885912
ATF4	18555	0.169136	0.0508995	3.32294	0.00089075	0.00885912
JMY	846.826	-0.3043	0.0916218	-3.32126	0.000896128	0.00889499
MSRB1	867.907	0.301165	0.0906792	3.32122	0.000896265	0.00889499
WASL	1800.54	-0.236792	0.0713547	-3.31852	0.000904956	0.00897245
FLAD1	1816.07	0.236263	0.0712111	3.31779	0.000907333	0.00898721
SH3PXD2B	3101.38	-0.19702	0.0593947	-3.31714	0.000909456	0.00899944
FAM110A	830.427	0.316201	0.0953382	3.31662	0.000911138	0.00900278
HIGD2A	1802.36	0.234912	0.0708315	3.31649	0.000911572	0.00900278
IDH3G	1267.38	0.259419	0.078278	3.31407	0.000919492	0.00904569
ALPK3	202.174	-0.570538	0.172117	-3.31484	0.000916968	0.00904569
MFSD3	604.381	0.363477	0.109673	3.31419	0.000919096	0.00904569
RPS23	12147.7	0.166131	0.0501263	3.31425	0.000918897	0.00904569
PTPRK	1049.35	-0.271115	0.0818203	-3.31354	0.000921244	0.00905413
RPS11	13472	0.162947	0.049209	3.31134	0.000928519	0.00911678
RPL11	10846.5	0.158809	0.0480723	3.30355	0.000954682	0.00936458
SAC3D1	210.868	0.591047	0.178937	3.3031	0.000956223	0.00937062
MAP3K1	371.185	-0.422678	0.12801	-3.30191	0.000960296	0.00940143
ERMAP	179.403	-0.600248	0.18192	-3.29952	0.000968513	0.00947271
KIF1B	713.005	-0.317617	0.0962767	-3.299	0.0009703	0.00948003
SNRNP200	5041.23	-0.171383	0.0519538	-3.29876	0.000971135	0.00948003
CINP	1025.13	0.275059	0.0834066	3.2978	0.000974442	0.00949616
TXNRD2	1530.24	0.253075	0.076742	3.29774	0.000974663	0.00949616
CBL	1014.24	-0.299514	0.0908446	-3.29699	0.00097726	0.00951231
TRIM2	630.092	-0.333077	0.101094	-3.29473	0.000985167	0.0095771
NAA25	1007.86	-0.274281	0.0832531	-3.29455	0.000985809	0.0095771
ALDOC	914.237	0.291327	0.0885136	3.29133	0.000997165	0.00967814
BEX3	2492.56	0.229646	0.0697902	3.29051	0.00100005	0.00969688
ODF2L	622.683	-0.340134	0.103451	-3.28787	0.00100948	0.00977888
KAZALD1	1256.23	0.257819	0.0784832	3.28502	0.00101974	0.00986885
SCAF1	2109.17	0.211104	0.0642681	3.28474	0.00102078	0.00986949
ERC1	447.767	-0.384612	0.117117	-3.28399	0.00102347	0.0098861
RPL37	23849.8	0.131216	0.0399601	3.28369	0.00102459	0.00988746
CNN3	2140.19	-0.205026	0.0624707	-3.28195	0.00103094	0.00993921
ADNP	1568.04	-0.246355	0.0751122	-3.27982	0.00103872	0.0100047
AKAP11	528.062	-0.368724	0.112461	-3.27869	0.0010429	0.0100355
RERE	1594.62	-0.238531	0.072804	-3.27634	0.00105162	0.0101006
USP25	997.085	-0.310241	0.0946995	-3.27606	0.00105267	0.0101006
HELZ	553.486	-0.354005	0.108051	-3.27628	0.00105183	0.0101006
SGTA	1513.87	0.233544	0.0713474	3.27334	0.00106285	0.0101886
	1693.2	-0.230346	0.0703795	-3.27291	0.00106448	0.0101946
GOT1	1661.81	0.244969	0.0748836	3.27133	0.00107044	0.010242
UNC50	943.204	0.280101	0.0856579	3.26999	0.0010755	0.0102807
CTCF	1191.14	-0.252713	0.0773424	-3.26746	0.00108517	0.0103634
ARPP19	2636.36	-0.18833	0.0576535	-3.26659	0.00108853	0.0103856
AKR7A2	532.076	0.361618	0.110729	3.2658	0.00109155	0.0103948
CEP170	296.867	-0.481532	0.147436	-3.26603	0.00109065	0.0103948
SCYL2	1479.99	-0.239129	0.0732478	-3.26466	0.00109597	0.0104076
FRS2	543.921	-0.35638	0.109154	-3.26493	0.00109491	0.0104076
PCGF5	1900.12	-0.227195	0.0695902	-3.26476	0.00109557	0.0104076
TAF15	1815.74	0.223138	0.0683904	3.26271	0.00110354	0.0104697
FAAP100	337.498	0.450426	0.138083	3.262	0.00110628	0.0104858
IL13RA1	4306.39	-0.170034	0.0521437	-3.26086	0.00111074	0.0104888
PIF1	336.357	0.460096	0.141071	3.26146	0.00110839	0.0104888
NMNAT2	541.419	-0.365661	0.112119	-3.26138	0.00110873	0.0104888
SLC39A10	499.187	-0.374465	0.114834	-3.26092	0.00111051	0.0104888
OPHN1	1264.68	-0.249293	0.0764879	-3.25925	0.00111707	0.0105388
SLC7A2	1033.04	-0.298449	0.0915846	-3.25872	0.00111917	0.0105487
AP2S1	1190.66	0.270354	0.0829781	3.25814	0.00112145	0.0105604
ARHGEF28	656.257	-0.325173	0.0998126	-3.25784	0.00112265	0.0105618
NCOA4	4206.69	-0.17799	0.0546876	-3.25467	0.00113523	0.0106703
PPIA	14784.3	0.146109	0.0449101	3.25336	0.0011405	0.0107099
CHCHD10	1266.72	0.273616	0.0841557	3.25131	0.00114876	0.0107775
UHRF1BP1	1129.52	-0.272021	0.083767	-3.24736	0.00116482	0.0109079
UQCC3	361.589	0.446598	0.137521	3.24748	0.00116433	0.0109079
RAN	3617.54	0.188098	0.0579412	3.24636	0.00116891	0.0109361
SREK1	1320.76	-0.250971	0.0773812	-3.24331	0.00118149	0.0110334
G6PD	10970.2	0.138168	0.0426002	3.24336	0.00118128	0.0110334
LRG1	800.699	0.30689	0.0946538	3.24224	0.00118595	0.0110648
LYPLA2	1091.32	0.278203	0.0858696	3.23983	0.00119601	0.0111447
ABHD17A	855.509	0.294292	0.0908404	3.23966	0.00119671	0.0111447
PLD3	3915.09	0.173909	0.0536951	3.23883	0.00120021	0.011167
PAK2	2731.61	-0.189888	0.0586415	-3.23812	0.00120318	0.0111844
TLE5	5532.65	0.163434	0.0504905	3.23692	0.00120829	0.0112216
SRCAP	1955.94	-0.217568	0.0672611	-3.23468	0.00121779	0.0112994
MOB1B	417.202	-0.418762	0.129514	-3.23334	0.00122351	0.0113421
HSPG2	2127.04	-0.245636	0.075977	-3.23303	0.00122486	0.0113443
GOLGA2P5	1189.45	-0.282588	0.0874168	-3.23265	0.00122649	0.0113489
TASOR	1146.59	-0.265245	0.0820684	-3.232	0.00122929	0.0113645
JADE1	1215.43	-0.246828	0.0763844	-3.23139	0.0012319	0.0113782
DAAM1	684.882	-0.315251	0.0975679	-3.23109	0.00123319	0.0113797
MRPS21	2630.39	0.20495	0.0634448	3.23037	0.0012363	0.0113981
MFSD10	1180.64	0.273038	0.0845711	3.2285	0.00124441	0.0114519
EEF1B2	5124.47	0.161638	0.0500623	3.22874	0.00124337	0.0114519
TMEM134	987.08	0.273315	0.08468	3.22763	0.00124821	0.0114765
NNT	2360.23	-0.194176	0.0601793	-3.22663	0.00125258	0.0114958
PSMB3	1187.69	0.268515	0.0832153	3.22675	0.00125204	0.0114958
FAM83A	6410.77	0.162556	0.0504171	3.22422	0.00126318	0.0115721
RPL27A	7722.19	0.15256	0.0473168	3.22422	0.00126316	0.0115721
PRPF8	3270.75	-0.184361	0.0571891	-3.2237	0.00126546	0.0115825
MGAT1	2510.85	0.230447	0.0715913	3.21893	0.0012867	0.011745
EML5	122.869	-0.692434	0.215092	-3.21925	0.00128525	0.011745
FAM72D	150.742	0.655175	0.203525	3.21915	0.00128573	0.011745
ST3GAL5	613.775	-0.332191	0.103227	-3.21805	0.00129063	0.0117593
PLEKHF2	1244.61	-0.266203	0.082728	-3.21781	0.00129175	0.0117593
MT1F	517.899	0.381001	0.118399	3.21794	0.00129116	0.0117593
PSMA5	4152.11	0.171118	0.0532624	3.21274	0.00131477	0.0119581
NR2C2	920.07	-0.300585	0.0935717	-3.21235	0.00131653	0.0119618
MXD3	285.598	0.501601	0.156158	3.21213	0.00131754	0.0119618
PSMB6	898.063	0.30036	0.0935729	3.2099	0.00132781	0.0120443
HOOK3	312.077	-0.447195	0.13934	-3.20939	0.00133018	0.012055
ADAM15	13697.8	0.133514	0.0416074	3.20891	0.00133239	0.0120642
DYNC1LI2	4974.98	-0.162562	0.0507008	-3.20631	0.00134451	0.0121631
MRPL36	2267.47	0.210431	0.065655	3.20511	0.00135011	0.0122028
BOD1L1	810.548	-0.310799	0.0970261	-3.20325	0.00135885	0.0122708
RAPGEF2	375.053	-0.414205	0.129348	-3.20224	0.00136361	0.0123029
RPL13A	22951.8	0.148583	0.0464183	3.20097	0.00136967	0.0123466
FBXL20	590.083	-0.331388	0.103661	-3.19684	0.00138943	0.0125135
ERGIC3	5292.75	0.165432	0.0517826	3.19475	0.00139952	0.0125932
CREB3	1327.15	0.252909	0.0792301	3.19209	0.00141248	0.0126985
SYVN1	3104.34	0.18326	0.0574421	3.19034	0.00142107	0.0127644
C6orf89	2385.74	-0.194285	0.0609225	-3.18904	0.00142744	0.0128102
SPDEF	6233.71	0.151829	0.0476191	3.1884	0.00143062	0.012816
GLCE	1777.53	-0.213785	0.0670471	-3.18858	0.00142974	0.012816
RAB40C	878.953	0.289202	0.0907181	3.18792	0.001433	0.012826
LY6E	4865.48	0.169259	0.0531225	3.18621	0.0014415	0.0128907
JUNB	2889.09	0.190146	0.0597025	3.18489	0.00144807	0.0129381
MEPCE	1374.83	0.237492	0.0745988	3.18359	0.00145462	0.0129737
EXT1	3209.54	-0.173137	0.0543816	-3.18374	0.00145386	0.0129737
NDUFB10	1831.4	0.218976	0.0688046	3.18258	0.00145968	0.0129845
SHMT2	4027.48	0.187405	0.0588835	3.18264	0.00145937	0.0129845
TOMM7	2707.27	0.205733	0.0646413	3.18269	0.00145916	0.0129845
ZBTB25	637.073	-0.320958	0.100859	-3.18225	0.00146134	0.0129879
CCDC124	725.162	0.312949	0.0983786	3.18107	0.00146731	0.013018
CANT1	4769.88	0.159202	0.0500454	3.18115	0.00146691	0.013018
H1-2	5202.94	0.179598	0.056472	3.1803	0.00147122	0.0130413
SSU72	1975.51	0.242283	0.076195	3.17977	0.00147393	0.0130424
MRPL58	560.508	0.343365	0.107984	3.17978	0.00147388	0.0130424
MDM4	619.469	-0.331221	0.104177	-3.1794	0.00147581	0.0130477
TIMM50	403.319	0.432067	0.135936	3.17845	0.00148066	0.0130792
EHD1	578.62	0.345238	0.108639	3.17785	0.00148373	0.0130949
IPO9	1229.41	-0.248639	0.0782906	-3.17585	0.00149399	0.0131739
PDE4A	1153.63	-0.257061	0.0809788	-3.17443	0.00150133	0.0132271
PLEKHA6	939.015	-0.31116	0.098081	-3.17248	0.00151144	0.0133028
AGPAT2	1029.64	0.276887	0.0872868	3.17215	0.00151314	0.0133028
DNASE1	2052.79	-0.206792	0.0651925	-3.17201	0.00151387	0.0133028
S100A11	10674	0.150284	0.0473867	3.17143	0.00151692	0.0133182
KLF8	610.591	-0.341663	0.107756	-3.17072	0.00152061	0.0133375
TNS3	1479.21	-0.22539	0.0710896	-3.1705	0.00152176	0.0133375
SELENOP	450.027	-0.381835	0.120513	-3.16842	0.00153267	0.0134215
MBTD1	633.9	-0.331183	0.10457	-3.1671	0.00153966	0.0134347
HIPK2	919.751	-0.310642	0.0980908	-3.16688	0.00154082	0.0134347
PDPR	1078.19	-0.264184	0.0834164	-3.16706	0.00153991	0.0134347
CAMSAP2	732.406	-0.309665	0.0977761	-3.16708	0.00153979	0.0134347
SFMBT2	1686.01	-0.23556	0.0743685	-3.16747	0.00153773	0.0134347
NDUFS5	1078.49	0.25804	0.081515	3.16555	0.00154788	0.0134788
	275.375	-0.505144	0.159582	-3.16543	0.00154854	0.0134788
TNKS	642.075	-0.324864	0.102717	-3.16273	0.00156299	0.0135929
AGPS	1071.49	-0.261775	0.0827862	-3.16206	0.00156656	0.0136006
NANS	2117.17	0.218284	0.0690288	3.16221	0.00156576	0.0136006
SIVA1	1236.77	0.271915	0.0860085	3.16149	0.00156966	0.0136158
CDC42BPB	5453.78	-0.158267	0.0500811	-3.16021	0.00157657	0.0136641
ANP32E	5191.8	0.171039	0.0541537	3.15839	0.00158642	0.0137376
RASSF8	342.956	-0.429146	0.135957	-3.15649	0.00159683	0.013816
DDI2	1147	-0.246585	0.0781395	-3.1557	0.00160116	0.0138416
HSP90B1	43196.9	0.128836	0.0408309	3.15536	0.00160298	0.0138455
KLF3	1181.44	-0.247464	0.0784774	-3.15331	0.00161429	0.0139313
CDC37	2376.21	0.192974	0.0612156	3.15236	0.00161956	0.013953
POGZ	2881.24	-0.181005	0.0574152	-3.15256	0.00161847	0.013953
CDK5RAP3	4441.66	0.183938	0.0583636	3.15159	0.00162382	0.0139779
RCE1	435.254	0.396613	0.125877	3.15079	0.00162827	0.0140042
MRPL4	762.631	0.296962	0.0942667	3.15023	0.00163141	0.0140074
SPIRE1	1066.7	-0.258811	0.0821559	-3.15025	0.00163133	0.0140074
MRPL2	580.273	0.340322	0.108053	3.14959	0.001635	0.0140263
SLC25A1	5245.93	0.167785	0.0532817	3.14902	0.00163821	0.014042
CHTOP	5570.79	0.161642	0.0513537	3.14761	0.00164609	0.0140976
NAT9	1170.69	0.280205	0.0890474	3.14669	0.00165129	0.0141302
BET1L	1515.43	0.236154	0.075056	3.14637	0.00165313	0.0141339
NDUFA1	2118.54	0.205676	0.0654116	3.14433	0.00166467	0.0142206
ALG3	1499.44	0.230172	0.0732343	3.14295	0.00167253	0.0142757
ISOC2	599.352	0.336644	0.107299	3.13744	0.00170429	0.0145056
ANKRD13A	770.988	-0.289589	0.0923057	-3.13729	0.0017052	0.0145056
PPFIBP1	361.001	-0.408269	0.13011	-3.13787	0.00170179	0.0145056
TXN	2959.85	0.196049	0.0624839	3.13759	0.00170345	0.0145056
GAA	6658.85	0.144537	0.0460777	3.13682	0.0017079	0.014511
FES	6105.69	0.147406	0.0469941	3.13669	0.00170869	0.014511
RNF115	1238.09	-0.251544	0.0802371	-3.13501	0.00171846	0.0145817
GAPVD1	1401.21	-0.233766	0.0745987	-3.13365	0.00172647	0.0146257
LCOR	535.322	-0.348575	0.111237	-3.13364	0.00172653	0.0146257
HAGH	1116.45	0.251157	0.0801878	3.13211	0.00173556	0.0146899
KCNC3	271.328	-0.503249	0.160792	-3.12981	0.00174918	0.0147905
CDC26	435.394	0.393749	0.125824	3.12937	0.00175183	0.0147905
E2F4	1500.36	0.223608	0.0714531	3.12944	0.00175139	0.0147905
EIF3I	2099.39	0.205371	0.0656509	3.12823	0.00175862	0.0148354
TOM1	1042.94	0.258027	0.0825025	3.12751	0.00176296	0.0148597
HMBS	548.704	0.346291	0.110749	3.12681	0.00176713	0.0148824
GSK3B	2555.07	-0.182641	0.0584193	-3.12639	0.00176966	0.0148914
HLTF	1575.27	-0.219238	0.0701622	-3.12473	0.00177971	0.0149387
HMOX2	1441.1	0.259201	0.0829437	3.12502	0.00177794	0.0149387
GPS1	1376.46	0.245126	0.0784466	3.12475	0.00177958	0.0149387
EIF4EBP2	2944.02	-0.18501	0.05923	-3.12359	0.00178661	0.0149717
	124.331	-0.723695	0.231673	-3.12377	0.00178548	0.0149717
G3BP1	2269.23	-0.218538	0.0699723	-3.12321	0.00178893	0.0149787
EPN1	2592.57	0.188867	0.0604771	3.12295	0.0017905	0.0149795
MAP4K3-DT	724.037	-0.317536	0.101698	-3.12234	0.00179421	0.0149982
RALY	2014.37	0.207806	0.0665783	3.12122	0.00180102	0.0150427
ERLEC1	2607.06	0.183519	0.0588211	3.11996	0.00180876	0.0150816
AIP	2030.97	0.218528	0.0700525	3.11949	0.00181164	0.0150816
RPSA	14105.8	0.155882	0.049966	3.11975	0.00181002	0.0150816
AFMID	954.534	0.281937	0.0903756	3.11961	0.00181091	0.0150816
KCTD5	1063.05	0.260428	0.0835075	3.11862	0.00181698	0.0151136
PPP1R9A	147.483	-0.625347	0.200592	-3.11751	0.00182388	0.0151586
TBC1D8B	454.006	-0.377853	0.12122	-3.11709	0.00182645	0.0151675
SERP1	10853.7	0.147509	0.0473532	3.11509	0.00183891	0.0152584
YES1	2123.61	-0.193092	0.0620905	-3.10985	0.00187184	0.015519
BTAF1	1263.14	-0.247381	0.0796373	-3.10634	0.00189416	0.015656
MR1	419.409	-0.381522	0.122823	-3.10628	0.00189456	0.015656
FCHO2	530.529	-0.33923	0.109202	-3.10645	0.00189346	0.015656
AGL	719.107	-0.310677	0.10001	-3.10646	0.00189344	0.015656
TRAK1	1304.4	-0.236934	0.0763292	-3.1041	0.00190856	0.0157566
TSKU	6782.72	0.151273	0.0487362	3.1039	0.00190985	0.0157566
GBP2	690.268	-0.305064	0.0983185	-3.10281	0.00191691	0.0158021
RPS12	10895.7	0.156032	0.0503221	3.10066	0.0019309	0.0158916
TMEM9	2745.18	0.192866	0.0622017	3.10066	0.00193092	0.0158916
PHKB	2655.73	-0.185052	0.0596892	-3.10025	0.00193357	0.0159005
CD99	5704.74	0.164299	0.0530211	3.09876	0.00194334	0.015942
PARP14	1023.29	-0.268735	0.0867184	-3.09893	0.00194218	0.015942
SRA1	716.963	0.320862	0.103538	3.09897	0.00194194	0.015942
UGDH	6106.83	-0.144984	0.0467984	-3.09805	0.001948	0.0159673
HJURP	458.441	0.391773	0.12648	3.09751	0.00195153	0.0159833
CCNI	6763.7	-0.140446	0.045355	-3.09658	0.00195764	0.0160204
MAGED2	7748.83	0.145827	0.0471328	3.09396	0.00197504	0.0161268
ATAD3B	546.825	0.356232	0.11514	3.0939	0.00197543	0.0161268
GMFB	2081.68	-0.20822	0.0672956	-3.09411	0.00197402	0.0161268
KRT7	31550.5	0.126879	0.0410319	3.0922	0.00198681	0.0162067
HERC1	884.213	-0.294649	0.0953116	-3.09143	0.00199194	0.0162224
PBX1	834.624	-0.280186	0.0906291	-3.09156	0.00199105	0.0162224
NR1H2	1127.79	0.259884	0.0840971	3.09028	0.00199966	0.0162721
KRT80	2911.76	-0.173123	0.0560277	-3.08995	0.00200188	0.0162771
CRYAB	415.863	-0.388945	0.125975	-3.08748	0.00201861	0.0164
TASOR2	964.698	-0.282141	0.0913996	-3.08689	0.00202261	0.0164193
RPS26	1836.93	0.214146	0.069388	3.08621	0.00202728	0.0164441
SIK3	1066.64	-0.266909	0.086497	-3.08577	0.00203029	0.0164553
TMEM11	456.412	0.380428	0.123319	3.08492	0.00203609	0.0164891
PIR	1590.28	0.230093	0.0745949	3.08457	0.00203848	0.0164953
XAB2	1271.95	0.23523	0.0762961	3.08312	0.00204841	0.0165623
ECT2	2800.37	-0.176352	0.0572099	-3.08254	0.00205244	0.0165817
TAB2	1594.49	-0.21281	0.0690579	-3.08162	0.00205877	0.0166195
STK32C	504.442	0.364633	0.118345	3.0811	0.00206235	0.0166352
RHOT2	2676.48	0.178769	0.0580282	3.08073	0.00206493	0.0166427
TENM1	124.07	-0.679244	0.220578	-3.07938	0.00207431	0.0166703
PCM1	1196.26	-0.236578	0.0768345	-3.07905	0.00207658	0.0166703
RHBDD3	474.731	0.367833	0.119455	3.07925	0.00207525	0.0166703
THRB	463.608	-0.36471	0.118436	-3.0794	0.0020742	0.0166703
ALDH1A1	343.373	-0.443938	0.144144	-3.07982	0.00207128	0.0166703
OSGIN2	1246.44	-0.259362	0.0842544	-3.07832	0.00208171	0.0166982
ZC3H6	413.26	-0.402131	0.130648	-3.07798	0.00208408	0.016704
C1orf116	795.225	-0.295231	0.096014	-3.07488	0.00210589	0.0168543
HLA-B	705.471	0.310417	0.100954	3.07484	0.00210616	0.0168543
CHCHD5	323.691	0.431265	0.140308	3.0737	0.00211418	0.0168928
CHD2	2807.54	-0.175699	0.0571665	-3.07346	0.00211594	0.0168928
H2AJ	795.792	0.299376	0.097407	3.07345	0.00211598	0.0168928
CSTB	1868.18	0.212179	0.0690855	3.07125	0.00213164	0.0170044
CALD1	416.36	-0.376096	0.122489	-3.07044	0.00213742	0.0170371
UBALD1	3395.28	0.180648	0.058849	3.06969	0.00214284	0.0170669
OS9	8842.87	0.142352	0.0463929	3.0684	0.0021521	0.0171222
SEC31A	3574.92	-0.170106	0.0554449	-3.06803	0.00215478	0.0171222
TSEN34	818.859	0.281781	0.0918447	3.06801	0.00215486	0.0171222
TMEM131	780.467	-0.299129	0.0975642	-3.06597	0.00216966	0.0172262
NKTR	1024.47	-0.279427	0.0911593	-3.06526	0.00217478	0.0172515
LINC00689	458.534	-0.364952	0.119068	-3.06506	0.00217625	0.0172515
B3GAT3	561.099	0.336645	0.10991	3.06293	0.00219184	0.0173615
MICALL2	1659.64	0.218105	0.0712673	3.06037	0.0022106	0.0174964
KPNA3	428.433	-0.395434	0.129261	-3.05918	0.00221944	0.0175116
ZNF117	143.039	-0.61884	0.202253	-3.05972	0.00221541	0.0175116
SLC26A2	1193.99	-0.238526	0.0779689	-3.05925	0.00221891	0.0175116
	281.509	0.473018	0.154617	3.05929	0.00221859	0.0175116
CTU2	349.53	0.409693	0.133945	3.05867	0.00222324	0.0175279
TXNDC12	1380.23	0.236412	0.077386	3.05497	0.00225084	0.0177317
MTX2	898.453	0.298434	0.0977519	3.05298	0.00226583	0.01782
DAPK1	574.99	-0.346814	0.113606	-3.05278	0.00226733	0.01782
COL27A1	346.443	-0.469521	0.153796	-3.05288	0.00226658	0.01782
SLC25A5	9493.22	0.143651	0.0470856	3.05085	0.00228191	0.0179207
TUBGCP4	1190.22	-0.242501	0.0795336	-3.04903	0.00229578	0.0180156
CCNB2	699.795	0.320427	0.105136	3.04774	0.00230571	0.0180796
STX2	349.64	-0.406821	0.133514	-3.04703	0.00231113	0.018108
VPS13B-DT	132.712	0.660091	0.216739	3.04555	0.00232252	0.0181832
DYNC2H1	133.486	-0.652558	0.214335	-3.04457	0.00233012	0.0182286
ATP2A3	3493.12	0.166271	0.0546458	3.04269	0.0023447	0.0183285
RC3H1	407.957	-0.402535	0.132336	-3.04177	0.0023519	0.0183706
PTPRS	1378.49	-0.232654	0.0765202	-3.04043	0.0023624	0.0184242
TIA1	1039.45	-0.276388	0.0908981	-3.04064	0.00236076	0.0184242
PTS	1151.67	0.240782	0.0792061	3.03995	0.00236619	0.0184395
PPP1R3C	772.421	-0.287479	0.0945812	-3.0395	0.00236974	0.018453
ZNF598	3266.13	0.166589	0.0548179	3.03895	0.00237402	0.0184721
SNRPD2	1309.57	0.228383	0.0751773	3.03792	0.00238218	0.0185213
UXT	1195.64	0.265982	0.0875632	3.0376	0.00238467	0.0185265
MYO10	963.639	-0.257722	0.0848989	-3.03564	0.0024003	0.0186336
UBC	7162.3	-0.14945	0.0492381	-3.03525	0.00240338	0.0186422
PPP4R3B	1884.69	-0.204796	0.0674772	-3.03503	0.00240509	0.0186422
TACC3	793.588	0.284078	0.0936248	3.03422	0.00241158	0.0186451
TBC1D4	491.282	-0.354435	0.116803	-3.03446	0.00240967	0.0186451
SUZ12	1015.32	-0.258119	0.0850702	-3.03418	0.00241187	0.0186451
ITSN1	736.532	-0.286402	0.0943956	-3.03406	0.00241283	0.0186451
SDF4	3219.41	0.182952	0.0603178	3.03314	0.00242026	0.0186882
PFDN2	642.006	0.352728	0.116315	3.03253	0.00242511	0.0187114
ERCC4	567.051	-0.343091	0.113151	-3.03216	0.00242813	0.0187205
CCNO	657.339	0.32323	0.106639	3.03107	0.00243687	0.0187735
NCOA1	489.069	-0.341169	0.112574	-3.03061	0.00244059	0.0187736
STEAP3	628.974	-0.314222	0.103683	-3.03062	0.00244054	0.0187736
ISCU	1169.88	0.237913	0.078526	3.02973	0.00244771	0.0188141
FAM3A	1355.2	0.226698	0.0748517	3.02863	0.00245666	0.0188686
MIER1	358.129	-0.41368	0.136621	-3.02793	0.00246237	0.018898
GPBP1L1	2007.35	-0.201225	0.0664633	-3.02761	0.00246496	0.0189036
PPP1CB	3204.31	-0.178959	0.0591238	-3.02686	0.00247111	0.0189365
SMYD5	694.472	0.304939	0.10078	3.02578	0.00247989	0.0189763
ECE2	374.158	0.414616	0.137029	3.02576	0.00248006	0.0189763
ZBTB6	444.959	-0.356259	0.117758	-3.02535	0.00248344	0.0189878
SLMAP	849.511	-0.282591	0.0934244	-3.02481	0.00248792	0.0190077
PARP4	1254.76	-0.244171	0.0807747	-3.02286	0.00250396	0.0191152
PBRM1	651.069	-0.312748	0.103468	-3.02264	0.00250577	0.0191152
RPS19BP1	1157.11	0.246965	0.0817143	3.0223	0.0025086	0.0191224
	193.075	-0.57322	0.189686	-3.02195	0.00251154	0.0191304
C8orf33	1164.98	0.240889	0.0797477	3.02064	0.00252243	0.0191989
ARF5	1460.96	0.251861	0.0834107	3.01952	0.00253174	0.0192453
PAWR	1705.92	-0.209556	0.0694022	-3.01945	0.00253233	0.0192453
ACACA	2420.19	-0.189205	0.0626687	-3.01913	0.00253504	0.0192515
ZFR	1647.66	-0.206166	0.0683129	-3.01796	0.00254482	0.0193112
COX6B1	1870.8	0.206362	0.0683831	3.01773	0.00254674	0.0193113
ARID1B	619.512	-0.338912	0.112333	-3.01703	0.00255265	0.0193417
CREBZF	4740.95	-0.157553	0.0522448	-3.01566	0.0025642	0.0194147
SCAMP3	1133.11	0.259114	0.0860097	3.01261	0.00259011	0.0195718
SLC25A22	347.347	0.409136	0.135811	3.01255	0.00259064	0.0195718
PSMD13	1100.49	0.256263	0.0850656	3.01253	0.00259076	0.0195718
TP53I13	1114.78	0.243983	0.0810479	3.01035	0.00260945	0.0196983
FAM120A	5483.7	-0.145022	0.0481795	-3.01005	0.00261209	0.0197036
ATP6V0D1	1134.66	0.245997	0.0817605	3.00875	0.00262329	0.0197733
SON	3527.69	-0.167906	0.0558127	-3.00838	0.00262644	0.0197823
MDM2	1159.41	-0.249774	0.0831092	-3.00537	0.0026526	0.0199645
ERG28	2611.07	0.181765	0.06049	3.00487	0.00265694	0.0199823
NCOA7	866.162	-0.262637	0.0874438	-3.00349	0.00266898	0.020058
CCDC14	1255.57	-0.255037	0.08498	-3.00114	0.00268974	0.020199
CRTC3	1777.65	-0.202186	0.0673956	-2.99998	0.00269993	0.020234
SURF1	960.039	0.273227	0.0910779	2.99993	0.00270039	0.020234
CLIC4	2412.35	-0.200414	0.0668012	-3.00016	0.00269839	0.020234
MRPL17	673.485	0.311938	0.103994	2.99958	0.00270351	0.0202424
	247.816	0.474554	0.158226	2.99923	0.00270667	0.020251
STK38	1805.93	-0.200691	0.0669527	-2.99751	0.00272198	0.0203505
KCNC4	128.829	-0.645022	0.215224	-2.99698	0.0027267	0.0203707
FAM72B	185.577	0.551213	0.183941	2.99668	0.00272938	0.0203758
	393.966	0.387786	0.129464	2.99531	0.00274163	0.0204522
CASP2	791.632	-0.279084	0.093198	-2.99453	0.00274868	0.0204679
ALMS1	228.38	-0.529973	0.176964	-2.99481	0.00274619	0.0204679
ST6GALNAC4	1841.91	0.208994	0.0698105	2.99373	0.00275588	0.0204679
SLC30A1	521.689	-0.330083	0.110251	-2.99392	0.00275422	0.0204679
NELFE	1452.54	0.218838	0.073097	2.9938	0.00275527	0.0204679
CLIC1	4437.55	0.1783	0.0595463	2.99431	0.00275069	0.0204679
STAG1	1282.67	-0.244351	0.0816387	-2.99308	0.00276175	0.0204964
PDZK1IP1	765.608	0.291206	0.0973364	2.99174	0.00277388	0.0205714
AAAS	1163.67	0.238935	0.0798886	2.99086	0.00278194	0.0206161
NPW	503.953	0.359188	0.12012	2.99025	0.0027875	0.0206422
MDFIC	556.534	-0.318621	0.106583	-2.98941	0.00279515	0.0206837
ITGA1	794.328	-0.281382	0.0941625	-2.98826	0.00280569	0.0207465
RPRD1A	902.582	-0.260257	0.087114	-2.98755	0.00281227	0.0207787
BDP1	624.498	-0.312897	0.104741	-2.98734	0.00281415	0.0207787
ANKRD50	438.069	-0.361145	0.120915	-2.98677	0.00281942	0.0208025
SCNM1	1094.72	0.256852	0.0861051	2.983	0.00285433	0.0210447
CHD3	6442.1	-0.138676	0.0465137	-2.9814	0.00286937	0.0211402
MZB1	505.205	0.339176	0.113792	2.98066	0.00287631	0.0211759
CNN2	5306.99	0.147585	0.0495685	2.9774	0.00290702	0.0213865
USP33	1067.25	-0.245371	0.0824252	-2.9769	0.00291179	0.021406
PSRC1	702.851	0.31577	0.106134	2.97521	0.00292791	0.0214933
SELENOM	498.457	0.3404	0.114408	2.97532	0.00292679	0.0214933
GADD45B	1095.16	0.251565	0.0845761	2.97443	0.00293538	0.0215325
PLS3	2795.38	-0.181595	0.0611122	-2.9715	0.00296352	0.0217075
FHOD1	1788.66	0.205274	0.0690804	2.97152	0.00296334	0.0217075
EIF3K	1503.71	0.232495	0.078252	2.9711	0.00296732	0.021715
OXLD1	1516.21	0.23378	0.0786887	2.97095	0.00296884	0.021715
GPX3	2413.37	0.182764	0.0615438	2.96966	0.00298126	0.0217901
TUT4	626.762	-0.306374	0.103193	-2.96893	0.00298836	0.0218262
ITGB6	667.408	-0.30019	0.101145	-2.9679	0.00299838	0.0218836
ERBB3	11656.2	-0.1242	0.0418677	-2.96649	0.00301221	0.0219056
NDUFC1	603.755	0.308997	0.10415	2.96686	0.00300855	0.0219056
HECA	714.257	-0.282032	0.0950602	-2.96687	0.00300846	0.0219056
PPIL1	319.016	0.419991	0.141545	2.96718	0.00300544	0.0219056
RALGAPA2	1150.14	-0.243104	0.0819486	-2.96654	0.00301176	0.0219056
KDM5B	2317.86	-0.180997	0.0610218	-2.9661	0.003016	0.0219174
ATG101	1344.12	0.223974	0.0755314	2.96531	0.0030238	0.0219583
POLR2C	1617.92	0.215251	0.0726306	2.96364	0.00304024	0.0220619
KLHL5	1904.49	-0.200516	0.0676686	-2.9632	0.00304459	0.0220776
CSNK1G1	627.514	-0.305421	0.103091	-2.96263	0.0030502	0.0221025
HECTD4	661.421	-0.352253	0.118975	-2.96074	0.00306896	0.0222225
RALGPS2	741.194	-0.279139	0.0943032	-2.96001	0.00307626	0.0222308
VSTM2L	2525.38	0.185921	0.0628068	2.9602	0.00307438	0.0222308
WASHC4	911.977	-0.274339	0.0926829	-2.95997	0.00307669	0.0222308
PCK2	1651.84	0.214795	0.0726267	2.95753	0.00310118	0.0223758
CYBC1	1317.79	0.221758	0.0749753	2.95774	0.00309902	0.0223758
FHIP1A	168.434	-0.584061	0.197517	-2.95702	0.00310631	0.0223911
ZNF664	3375.69	-0.159166	0.0538291	-2.95688	0.00310773	0.0223911
ATP5IF1	1106.04	0.243685	0.0825562	2.95175	0.00315981	0.022734
DDX51	444.241	0.360087	0.121987	2.95185	0.00315878	0.022734
CDC14B	453.943	-0.350203	0.118656	-2.95142	0.00316321	0.0227423
ND1	47925.5	-0.121356	0.0411309	-2.95048	0.00317279	0.022795
ALDOA	38928.8	0.127549	0.0432515	2.949	0.00318802	0.0228882
KIAA2013	1071.19	0.260243	0.0882563	2.94872	0.00319096	0.022893
RPN2	12462.8	0.119403	0.0405015	2.9481	0.00319729	0.0228953
LRRC58	1001.56	-0.272541	0.0924485	-2.94803	0.00319806	0.0228953
	225.344	-0.485785	0.164778	-2.94811	0.00319723	0.0228953
FICD	350.167	0.396283	0.134464	2.94713	0.00320743	0.0229461
TUT7	1046.13	-0.239532	0.0813143	-2.94576	0.00322165	0.0230316
HLA-E	3188.48	0.173608	0.0589441	2.94529	0.00322649	0.0230499
ZNF24	1881.79	-0.20066	0.0681395	-2.94484	0.0032312	0.0230673
B4GALT7	389.748	0.376172	0.127772	2.94409	0.00323903	0.0230906
LRP4	127.539	-0.62894	0.213612	-2.9443	0.00323682	0.0230906
MRPL51	1000.86	0.27559	0.0936651	2.94229	0.0032579	0.0232088
DDX46	1963.66	-0.190634	0.0647988	-2.94194	0.00326161	0.0232189
ZNF260	281.73	-0.430986	0.146573	-2.94042	0.00327764	0.0233166
ATP6AP1	4572.81	0.147091	0.0500341	2.93981	0.0032841	0.0233461
PALS1	1551.64	-0.210947	0.0718489	-2.93597	0.00332503	0.023604
MTARC1	1031.47	-0.243827	0.0830456	-2.93606	0.00332411	0.023604
KLF16	926.879	0.25735	0.0876978	2.93451	0.00334072	0.0236987
PRKAB1	2502.48	0.191874	0.0654978	2.92947	0.00339543	0.0240213
PAXX	497.882	0.337623	0.11526	2.92922	0.0033981	0.0240213
YWHAZ	21519.8	-0.123624	0.0421972	-2.92967	0.00339323	0.0240213
DTYMK	482.769	0.358446	0.122378	2.92901	0.00340043	0.0240213
COX8A	854.481	0.273412	0.0933423	2.92913	0.00339912	0.0240213
TMSB4X	9954.74	0.140863	0.0480914	2.92907	0.0033998	0.0240213
ENO3	560.61	0.329065	0.112416	2.9272	0.00342025	0.0241445
CCN2	252.406	0.476085	0.162656	2.92693	0.00342321	0.0241485
FMN1	255.554	-0.450888	0.15428	-2.92252	0.00347207	0.0244761
SNX18	831.582	-0.262228	0.0897457	-2.9219	0.00347902	0.0245081
OST4	2584.55	0.186691	0.0639054	2.92136	0.00348509	0.0245338
	285.667	-0.422175	0.144591	-2.91979	0.00350269	0.0246405
PRDX2	2487.63	0.180255	0.0617407	2.91956	0.0035053	0.0246418
NTN4	2154.27	-0.180953	0.061991	-2.91902	0.00351131	0.0246441
NSD1	1259.48	-0.235218	0.080582	-2.91899	0.0035117	0.0246441
S100A2	167.231	0.587904	0.201414	2.91888	0.00351294	0.0246441
TNFRSF12A	896.233	0.263821	0.090421	2.9177	0.00352627	0.0247205
TMED1	453.128	0.375902	0.128852	2.91732	0.00353054	0.0247333
PURA	868.3	-0.280253	0.0960965	-2.91637	0.00354129	0.0247915
PURB	1588.9	-0.22574	0.077435	-2.91522	0.00355433	0.024855
DIAPH2	342.079	-0.39645	0.135997	-2.91514	0.00355528	0.024855
TTC17	1756.24	-0.20837	0.0714851	-2.91487	0.0035584	0.0248597
PTK2	3084.84	-0.161781	0.0555128	-2.9143	0.00356489	0.0248879
SYT7	1908.46	-0.19281	0.0661769	-2.91355	0.00357344	0.0249304
MAGEA3	1187.28	0.234861	0.0806866	2.91078	0.00360528	0.0251352
TRAM1	5826	-0.1473	0.0506119	-2.91037	0.00360995	0.0251497
SOD2	2662.1	0.168719	0.0579764	2.91013	0.0036128	0.0251497
SIRPA	751.403	0.282481	0.097074	2.90995	0.00361482	0.0251497
SH3BP4	3267	-0.171875	0.0590762	-2.90938	0.00362151	0.025179
INAFM1	193.447	0.531178	0.182822	2.90544	0.00366733	0.02548
RBM33	2364.37	-0.185098	0.0637445	-2.90375	0.00368726	0.0256009
CDC27	1212.03	-0.226695	0.0781128	-2.90214	0.00370619	0.0257072
LRRC8D	1488.34	-0.208413	0.0718217	-2.90181	0.00371019	0.0257072
POP7	413.614	0.358774	0.123635	2.90189	0.00370924	0.0257072
RECQL4	279.281	0.438886	0.15128	2.90115	0.00371799	0.0257436
PSMB5	1798.01	0.202027	0.0696625	2.90009	0.00373057	0.0258131
SLC7A6	1002.45	-0.244389	0.0842818	-2.89966	0.00373563	0.0258177
BRI3	2092.08	0.182859	0.0630682	2.89939	0.00373888	0.0258177
C5orf24	536.128	-0.326352	0.112554	-2.89952	0.00373732	0.0258177
PFKFB3	1245.67	-0.224979	0.0776398	-2.89773	0.0037588	0.0259375
TIMP2	4268.76	-0.155279	0.0535943	-2.8973	0.00376392	0.0259481
RALGAPA1	485.341	-0.326765	0.112788	-2.89717	0.00376546	0.0259481
ITCH	2612.82	-0.180676	0.0623861	-2.8961	0.00377834	0.0260191
VPS13D	689.221	-0.301576	0.10414	-2.89587	0.00378104	0.02602
BCAT2	771.921	0.280997	0.0970545	2.89525	0.00378851	0.0260264
MET	2253.26	-0.176038	0.0607962	-2.89554	0.00378507	0.0260264
TKFC	643.838	0.30139	0.104102	2.89516	0.00378968	0.0260264
	172.772	0.559059	0.193156	2.89434	0.00379953	0.0260764
FRYL	495.983	-0.328652	0.113561	-2.89406	0.00380294	0.0260821
ARFGEF2	1725.73	-0.209046	0.0722499	-2.89337	0.00381133	0.0261043
CTNNB1	5971.94	0.143925	0.0497423	2.89342	0.00381072	0.0261043
ABCD1	894.67	0.257221	0.0889189	2.89276	0.00381875	0.0261374
HOMER1	669.875	-0.289348	0.100057	-2.89184	0.00382996	0.0261964
GGA2	2175	-0.190447	0.0658824	-2.89071	0.0038437	0.0262727
LSM7	525.903	0.322364	0.111562	2.88956	0.00385784	0.026316
H3-3B	4607.06	0.1455	0.0503503	2.88976	0.00385534	0.026316
ZNF605	507.578	-0.326312	0.112921	-2.88973	0.00385579	0.026316
ST3GAL3	1098.9	0.250091	0.0865572	2.88931	0.00386083	0.0263187
SEC24A	2372.36	-0.195863	0.0678189	-2.88803	0.00387658	0.0264082
GPATCH2L	1166.13	-0.243918	0.0845204	-2.88591	0.00390287	0.0265491
BACH1	742.166	-0.288438	0.0999461	-2.88593	0.00390257	0.0265491
TAF10	850.74	0.26372	0.0913877	2.88573	0.00390513	0.0265491
SLC45A4	1272.37	0.227627	0.0788943	2.88522	0.0039114	0.0265739
RPL34	3430.67	0.169138	0.0586328	2.88471	0.00391776	0.0265993
DEK	2191.57	-0.192264	0.0666601	-2.88424	0.00392359	0.026621
PLCH1	386.198	-0.385262	0.133587	-2.88398	0.00392683	0.0266251
PPP3CA	882.329	-0.253695	0.087983	-2.88346	0.00393335	0.0266337
PPFIA3	626.832	0.300484	0.104208	2.8835	0.00393283	0.0266337
GSTZ1	1472.51	0.216458	0.0751234	2.88137	0.00395955	0.0267932
NQO1	35404.1	0.109006	0.0378376	2.8809	0.00396544	0.0268151
PIK3CB	1477.59	-0.208884	0.0725486	-2.87923	0.00398651	0.0269381
KRT81	78536.1	0.351236	0.121998	2.87903	0.00398896	0.0269381
TCF12	1039.83	-0.243996	0.0847775	-2.87807	0.0040011	0.0270021
PHIP	505.368	-0.330451	0.114883	-2.8764	0.0040224	0.0271278
DICER1	1805.84	-0.21755	0.0756427	-2.87602	0.00402726	0.0271425
EXOC5	1426.18	-0.208688	0.0725979	-2.87458	0.00404566	0.0272127
KIF18B	357.578	0.379994	0.132176	2.87492	0.00404129	0.0272127
CPLANE1	159.281	-0.560168	0.19487	-2.87457	0.00404575	0.0272127
ARSA	1166.43	0.230728	0.0802776	2.87412	0.00405152	0.0272154
IMP4	1273.42	0.224624	0.078153	2.87416	0.0040511	0.0272154
FNDC3A	4290.91	-0.156429	0.0544398	-2.87342	0.00406052	0.0272577
DERL1	3189.93	0.158355	0.0551144	2.8732	0.00406333	0.0272585
PLOD2	1719.23	-0.208473	0.0725693	-2.87275	0.00406918	0.0272616
FZD4	1011.87	-0.264268	0.0919895	-2.87281	0.00406837	0.0272616
WBP2	3895.88	0.177239	0.0617179	2.87176	0.0040819	0.0273288
PARD3	1858.68	-0.191423	0.0666717	-2.87113	0.00409007	0.0273653
POLR2L	664.875	0.286182	0.0997707	2.8684	0.00412553	0.0275844
SEPSECS	254.544	-0.455636	0.158934	-2.86682	0.00414617	0.027704
TRAPPC6A	419.07	0.354843	0.123804	2.86617	0.00415474	0.027743
CLIP4	718.57	-0.287912	0.100467	-2.86574	0.00416041	0.0277488
ZFP91	1078.35	-0.234958	0.0819903	-2.86568	0.00416108	0.0277488
DPP8	1339.64	-0.218075	0.0761447	-2.86395	0.00418391	0.0278826
ERP29	4327.52	0.166235	0.0580656	2.86289	0.00419803	0.0279423
DPY19L3	709.368	-0.303238	0.105921	-2.86286	0.00419838	0.0279423
PITPNM2	513.35	-0.32883	0.114875	-2.86251	0.00420307	0.0279522
RRM2	190.292	0.541909	0.189325	2.86233	0.00420539	0.0279522
UQCRQ	1725.32	0.193694	0.0676801	2.86191	0.00421101	0.0279712
PATJ	1001.62	-0.237517	0.0830149	-2.86114	0.00422123	0.0280073
USP8	1632.49	-0.198274	0.0693055	-2.86087	0.00422476	0.0280073
STOM	2946.52	-0.162077	0.0566503	-2.86101	0.00422289	0.0280073
PTPN14	596.604	-0.296611	0.103749	-2.85892	0.00425086	0.028162
PICALM	4776.08	-0.141396	0.049464	-2.85857	0.00425554	0.0281745
R3HDM4	1099.94	0.233841	0.0818335	2.85752	0.00426962	0.0282492
PLK1	1134.39	0.245655	0.0860049	2.85629	0.00428627	0.0283409
IMP3	999.561	0.241474	0.084548	2.85606	0.00428932	0.0283425
SPTAN1	2443.77	-0.169686	0.059429	-2.85527	0.00430005	0.0283949
ECH1	1623.82	0.199292	0.0698363	2.85371	0.00432125	0.0285163
RDH11	2002.22	0.185094	0.0649173	2.85122	0.00435514	0.0287212
CNTN1	179.756	-0.512439	0.179755	-2.85076	0.00436151	0.0287445
PPIF	1817.67	0.198758	0.0697335	2.85025	0.0043685	0.0287718
HEATR1	958.963	-0.249361	0.087518	-2.84926	0.00438215	0.0288242
DNAAF8	230.469	0.467072	0.163917	2.84944	0.00437966	0.0288242
NUDC	1134.98	0.231454	0.0812477	2.84874	0.00438923	0.028852
MRPL55	556.235	0.309192	0.108563	2.84803	0.00439908	0.0288793
OTUD4	532.942	-0.307763	0.108056	-2.84818	0.00439703	0.0288793
ELF3	3831.43	0.1692	0.0594329	2.84691	0.00441462	0.0289625
FXYD5	3205.79	0.187115	0.0657453	2.84605	0.00442646	0.0290214
SAFB2	1568.02	0.214547	0.0754253	2.8445	0.00444814	0.0291447
RPL15	14169.4	0.11619	0.0408505	2.84428	0.00445124	0.0291461
U2SURP	3230.9	-0.161064	0.0566343	-2.84394	0.00445601	0.0291585
CNPY3	784.015	0.267191	0.0939942	2.84264	0.00447422	0.0292588
PNKD	2522.18	0.169444	0.0596704	2.83967	0.00451608	0.0295134
OXR1	1372.25	-0.213936	0.0754439	-2.8357	0.00457259	0.0298634
RPL6	18321.4	0.120084	0.042356	2.83511	0.00458095	0.0298987
DYNLL1	1795.2	0.19064	0.0672509	2.83475	0.00458611	0.0299131
TRMT112	1485.53	0.212301	0.0749034	2.83434	0.00459212	0.029933
RHPN1	1782.05	0.192124	0.0678791	2.83038	0.00464923	0.0302858
COA6	1015.82	0.242942	0.0858419	2.83011	0.00465318	0.030292
FBL	1124.18	0.246955	0.0872809	2.82943	0.00466314	0.0303179
CCDC107	334.832	0.38913	0.137524	2.82954	0.00466157	0.0303179
ALDH3B1	8628.02	0.133992	0.0473653	2.8289	0.00467078	0.0303481
ANKH	1248.18	-0.213496	0.075521	-2.82698	0.00469892	0.0305114
RPL27	7607.82	0.141833	0.0501829	2.82632	0.00470867	0.030555
PPP2R3A	385.104	-0.359029	0.127042	-2.82606	0.00471249	0.0305602
SASH1	307.179	-0.407039	0.144095	-2.82479	0.00473113	0.0306085
SLC25A23	1332.68	-0.210614	0.0745501	-2.82513	0.00472616	0.0306085
DOP1B	1520.52	-0.203739	0.0721231	-2.82488	0.0047298	0.0306085
LRP12	1035.27	-0.23161	0.0819936	-2.82473	0.00473202	0.0306085
RBM41	309.443	-0.424778	0.150426	-2.82384	0.00474518	0.030674
RREB1	1092.95	-0.229097	0.0811456	-2.82328	0.00475344	0.0306781
TMED7	532.203	-0.339508	0.120245	-2.82347	0.00475067	0.0306781
ETAA1	776.988	-0.260597	0.0923127	-2.82298	0.00475794	0.0306781
ATM	1829.42	-0.219376	0.0777104	-2.82299	0.00475774	0.0306781
GIGYF2	1780.77	-0.189011	0.0669632	-2.8226	0.00476353	0.0306946
PKMYT1	245.053	0.447165	0.158583	2.81975	0.00480615	0.0309495
ARFGAP3	2557.12	0.165618	0.0587449	2.81927	0.00481334	0.0309761
DCUN1D5	902.612	0.247645	0.0878711	2.81828	0.00482821	0.031046
CTDSPL	926.427	-0.247314	0.0877599	-2.81808	0.00483116	0.031046
VWA1	823.997	0.266854	0.0946984	2.81793	0.0048334	0.031046
NIN	810.7	-0.260452	0.0924534	-2.81711	0.00484573	0.0310858
DNPH1	503.932	0.332418	0.117999	2.81714	0.00484539	0.0310858
KIDINS220	598.042	-0.303151	0.107655	-2.81595	0.00486338	0.0311793
STX7	363.052	-0.362185	0.128655	-2.81516	0.0048753	0.0312359
CYB561	4413.37	0.141303	0.0502377	2.81268	0.004913	0.0314376
CENPX	593.097	0.306567	0.108987	2.81288	0.00491006	0.0314376
ALG2	1425.01	0.210021	0.0746919	2.81183	0.00492609	0.0315014
CABLES1	553.95	-0.30219	0.107513	-2.81073	0.00494285	0.0315887
TYK2	1218.8	0.22429	0.0798056	2.81045	0.00494718	0.0315964
ABCG2	578.517	-0.296873	0.10571	-2.80838	0.00497909	0.0317601
NDUFA6	989.84	0.238204	0.0848187	2.80839	0.004979	0.0317601
SRGAP2	693.585	-0.277881	0.0989785	-2.80749	0.00499297	0.0318286
C19orf53	912.153	0.282852	0.100799	2.80609	0.0050146	0.0319463
CFD	675.555	0.290324	0.103489	2.80536	0.00502608	0.0319994
SEC23A	2994.21	-0.176481	0.0629572	-2.8032	0.00505987	0.0321943
SLC44A5	168.995	-0.546596	0.195078	-2.80193	0.00507972	0.03228
NOP10	1270.08	0.221766	0.0791451	2.80202	0.00507838	0.03228
SMIM29	143.981	0.637929	0.22782	2.80014	0.00510798	0.0324392
MRPL12	203.397	0.501865	0.179252	2.79978	0.00511377	0.0324556
AGTRAP	690.464	0.282114	0.100794	2.79891	0.00512752	0.0325225
PNPT1	421.361	0.353453	0.126313	2.79823	0.00513834	0.0325707
RPL31	10675.7	0.12416	0.0444134	2.79554	0.00518126	0.0328222
SHCBP1	614.442	0.29371	0.105224	2.79129	0.00524979	0.0332355
DEPP1	617.729	0.295874	0.10603	2.79047	0.00526316	0.0332994
CYP2B7P	1089.61	-0.227275	0.0814925	-2.78891	0.00528859	0.0334393
EIF3G	1784.39	0.190757	0.0684215	2.78797	0.00530387	0.0334733
ENTPD6	1094.67	0.225818	0.0809921	2.78815	0.00530104	0.0334733
ZSCAN31	707.003	-0.267827	0.096065	-2.78798	0.0053038	0.0334733
HAX1	4778.69	0.152901	0.0548672	2.78675	0.00532395	0.033579
TAGLN	1492.47	0.199621	0.0716711	2.78524	0.00534879	0.0337147
HDGFL2	752.767	0.271051	0.0973457	2.78441	0.00536244	0.0337797
MRPS15	1370.76	0.223132	0.0801567	2.7837	0.00537428	0.0338332
	1057.46	0.230935	0.0829891	2.78272	0.00539054	0.0339145
CHM	426.935	-0.33224	0.119416	-2.78219	0.00539926	0.0339483
MFHAS1	300.482	-0.397284	0.142886	-2.78042	0.00542878	0.0341127
PELI2	1412.94	-0.213439	0.0767783	-2.77994	0.00543689	0.0341386
ANAPC7	505.715	0.314611	0.113179	2.77978	0.00543965	0.0341386
HEATR5B	562.875	-0.316047	0.113714	-2.77931	0.00544746	0.0341664
YIF1B	510.704	0.315583	0.113612	2.77773	0.00547397	0.0343115
IFT27	872.777	0.248289	0.0894011	2.77725	0.00548211	0.0343281
ZNHIT1	1525.74	0.198918	0.0716261	2.77717	0.0054834	0.0343281
NBEAL1	129.726	-0.687545	0.247711	-2.7756	0.00551005	0.0344693
RPS2P5	3902.42	0.155441	0.0560059	2.77544	0.00551278	0.0344693
CDK17	1100.53	-0.221515	0.0798952	-2.77257	0.00556158	0.0347482
NME4	1272.99	0.211762	0.0764004	2.77174	0.0055757	0.0347482
ARL1	3189.46	0.155357	0.0560423	2.77213	0.005569	0.0347482
CCNB1	1428.18	0.217356	0.0784358	2.77113	0.00558625	0.0347482
CLOCK	494.473	-0.334153	0.120564	-2.77158	0.00557847	0.0347482
PRADC1	187.816	0.532582	0.19216	2.77155	0.00557899	0.0347482
PRNP	1761.39	0.191937	0.0692662	2.77101	0.00558826	0.0347482
CFAP44	231.862	-0.459424	0.165797	-2.77101	0.00558827	0.0347482
HERC2P2	873.724	-0.245852	0.0887089	-2.77144	0.00558084	0.0347482
MAPK8IP3	3753.42	-0.145512	0.0525193	-2.77064	0.00559459	0.0347661
MIS18BP1	687.363	-0.272887	0.0985005	-2.77041	0.00559852	0.0347692
SNF8	900.242	0.246549	0.0890291	2.7693	0.00561765	0.0348636
C19orf48	1025.78	0.266814	0.0963528	2.76913	0.0056206	0.0348636
AP1G1	3439.14	-0.149405	0.053959	-2.76887	0.00562509	0.03487
FERMT2	817.279	-0.257027	0.0928457	-2.76832	0.00563454	0.0348859
ZNFX1	641.05	-0.293875	0.106152	-2.76843	0.00563267	0.0348859
KCTD3	2342.03	-0.174273	0.0629644	-2.7678	0.00564355	0.0349203
LCORL	308.819	-0.402811	0.145546	-2.76759	0.00564717	0.0349214
ELOC	1279.42	0.210935	0.0762329	2.76699	0.00565773	0.0349653
GNB2	4406.62	0.141401	0.0511259	2.76573	0.00567948	0.0350783
MRFAP1	3157.22	0.177695	0.0642889	2.764	0.00570978	0.0352439
BOD1	816.341	0.259358	0.0938748	2.7628	0.00573071	0.0353516
UBE2T	226.22	0.464416	0.168206	2.76099	0.00576265	0.0355077
EOLA2	670.497	0.285277	0.103325	2.76097	0.00576303	0.0355077
CENPF	1048.22	-0.230014	0.0833357	-2.76009	0.00577863	0.0355677
MAP2K2	2601.31	0.168667	0.061117	2.75974	0.0057848	0.0355677
C1orf35	429.35	0.336505	0.121922	2.76001	0.00578	0.0355677
DNAJB14	568.537	-0.306102	0.110922	-2.75962	0.00578682	0.0355677
MAZ	5777.58	0.140777	0.0510294	2.75875	0.00580234	0.0356414
LGALS1	1763.93	0.1952	0.0707715	2.75817	0.00581265	0.0356615
TCP11L2	568.506	-0.308889	0.11199	-2.75818	0.00581239	0.0356615
WDR5	985.657	0.232968	0.084479	2.7577	0.00582089	0.0356904
XRN2	1096.32	-0.225565	0.0818072	-2.75727	0.00582857	0.0356943
VCP	5850.46	0.136949	0.049665	2.75747	0.00582514	0.0356943
ATF2	596.513	-0.283176	0.102725	-2.75663	0.00584005	0.0357424
AKR7A3	171.773	0.547973	0.198805	2.75633	0.00584538	0.0357424
ZBTB44	1764.14	-0.202392	0.0734303	-2.75624	0.00584702	0.0357424
RBL2	2260.53	-0.171178	0.0621281	-2.75525	0.00586476	0.0358292
FURIN	79351.5	0.111119	0.0403595	2.75323	0.0059011	0.0360295
CERS2	12727.3	-0.120663	0.0438366	-2.75256	0.00591305	0.0360372
NMRAL1	2026.78	0.182472	0.066287	2.75276	0.00590959	0.0360372
PKP3	802.379	0.255795	0.0929179	2.75292	0.00590663	0.0360372
SERTAD4	394.615	-0.349651	0.12707	-2.75163	0.00592991	0.0360965
RBM8A	2481.29	0.176655	0.0641979	2.75173	0.00592822	0.0360965
ZMYM2	1507.46	-0.196816	0.0715647	-2.75019	0.00595615	0.0362344
FIS1	1054.16	0.230524	0.0838284	2.74995	0.0059605	0.0362391
HYPK	603.684	-0.30498	0.110916	-2.74966	0.00596576	0.0362493
TRUB2	1179.38	0.228303	0.0830744	2.74818	0.00599273	0.0363913
CCT7	3385.18	0.16255	0.0591606	2.7476	0.00600337	0.0364341
NAPRT	1102.36	0.247208	0.0899857	2.74719	0.00601085	0.0364577
RHBDD2	1449.47	0.197654	0.0719546	2.74693	0.00601569	0.0364652
CAPRIN2	220.52	-0.462769	0.168505	-2.74632	0.00602672	0.0365101
TRIM11	1033.01	0.235009	0.0855876	2.74583	0.00603582	0.0365216
TIPARP	1311.64	-0.206645	0.075256	-2.74589	0.00603462	0.0365216
PLXND1	2105.63	-0.172401	0.062792	-2.74559	0.00604016	0.036526
FIP1L1	700.432	0.272466	0.0992949	2.74401	0.00606933	0.0366805
HOOK2	1848.5	0.187245	0.0682548	2.74332	0.00608216	0.0367361
GPT2	3005.46	0.153471	0.0559687	2.74209	0.00610496	0.0368518
CDCA8	283.675	0.446024	0.162698	2.74142	0.00611738	0.0368828
RALGAPB	1349.46	-0.202605	0.0739033	-2.74149	0.00611614	0.0368828
KIAA0232	1041.81	-0.231282	0.0843828	-2.74086	0.00612783	0.0369238
MTMR1	528.047	-0.324454	0.118444	-2.73931	0.00615684	0.0370766
GFUS	751.468	0.260839	0.0952545	2.73834	0.0061751	0.0371644
RAB5B	4361.9	-0.140172	0.0512081	-2.7373	0.00619457	0.0372594
MINDY2	670.332	-0.27739	0.101353	-2.73686	0.00620281	0.0372868
ZNF185	635.369	-0.274906	0.100459	-2.73651	0.00620951	0.037305
DOHH	219.959	0.461657	0.168781	2.73525	0.00623337	0.0374261
PDCD6	5528.33	0.129358	0.0473021	2.73471	0.00624354	0.037465
LIMS1	834.374	-0.252693	0.0924349	-2.73374	0.00626204	0.0375314
DDAH2	867.575	0.250173	0.0915128	2.73375	0.00626172	0.0375314
SLC35B1	942.662	0.237683	0.0869624	2.73317	0.00627279	0.0375737
ARID2	510.516	-0.338412	0.123826	-2.73296	0.00627685	0.0375757
APMAP	2324.37	0.173953	0.0636619	2.73245	0.00628653	0.0376114
EML2	1730.51	0.198904	0.0728013	2.73215	0.0062922	0.0376231
GPR137	419.765	0.33851	0.123908	2.73196	0.00629595	0.0376233
ACADVL	6418.37	0.12925	0.047348	2.72978	0.00633765	0.0378501
ZNF37A	339.467	-0.363607	0.133303	-2.72767	0.0063784	0.0380711
LSM3	404.417	0.352501	0.12926	2.72707	0.00638999	0.0380953
CTDSP2	7887.67	-0.119288	0.0437411	-2.72715	0.00638849	0.0380953
RAD23A	2272.69	0.178727	0.065555	2.72636	0.00640369	0.0381545
TEX264	665.671	0.288901	0.105995	2.72562	0.00641817	0.0382183
CLASRP	903.661	0.244485	0.0897079	2.72535	0.00642342	0.0382213
NCBP2AS2	495.43	0.321312	0.117904	2.7252	0.00642622	0.0382213
SEMA4C	1777.94	0.206007	0.0756082	2.72467	0.00643666	0.0382445
NORAD	12196.7	-0.112812	0.0414049	-2.72461	0.00643768	0.0382445
STT3B	4477.5	-0.138972	0.0510333	-2.72316	0.00646608	0.0383907
NT5C	498.756	0.308625	0.113371	2.72225	0.0064839	0.0384739
PIKFYVE	513.939	-0.302475	0.111164	-2.72099	0.00650873	0.0385791
EXD3	1090.43	0.221627	0.0814518	2.72096	0.00650925	0.0385791
SMC5	1093.5	-0.246006	0.0904216	-2.72065	0.00651536	0.0385927
TMCO1	1880	0.17997	0.0661716	2.71974	0.00653328	0.0386763
ACADSB	1247.32	-0.21181	0.0779527	-2.71716	0.00658454	0.0389341
ARPC1A	1710.48	0.201124	0.0740165	2.71729	0.00658191	0.0389341
MECR	162.381	0.547961	0.201764	2.71585	0.00661067	0.0390262
ANP32B	4699.38	0.149975	0.0552233	2.7158	0.00661168	0.0390262
RPL14	8217.35	0.135247	0.049795	2.71608	0.00660603	0.0390262
HGSNAT	1645.83	-0.203898	0.0750942	-2.71524	0.00662283	0.0390693
PPM1A	1946.02	-0.179127	0.065997	-2.71418	0.00664411	0.0391036
EDRF1	357.255	-0.355182	0.13086	-2.71422	0.00664323	0.0391036
CDCA5	255.395	0.446563	0.164507	2.71455	0.00663649	0.0391036
RASA2	490.474	-0.331702	0.122209	-2.71422	0.00664317	0.0391036
CHD8	1293.11	-0.210598	0.077636	-2.71263	0.00667519	0.039241
PRPF38B	2257.79	-0.17494	0.0644865	-2.71282	0.00667141	0.039241
RPL10A	10997.3	0.11968	0.0441289	2.71205	0.00668691	0.0392871
KDM7A	813.648	-0.246724	0.0910138	-2.71084	0.00671133	0.0394077
IMPA2	909.687	0.236363	0.087237	2.70943	0.00673991	0.0395525
EXOSC4	383.003	0.34849	0.128633	2.70918	0.00674496	0.0395592
BMI1	584.999	-0.288649	0.106562	-2.70874	0.00675391	0.0395888
FTO	1359.65	-0.204714	0.0755814	-2.70852	0.00675844	0.0395924
EPS8L1	1133.85	0.219452	0.0810795	2.70662	0.00679712	0.039796
PHACTR2	276.4	-0.404637	0.149543	-2.70582	0.00681359	0.0398693
TBC1D2	912.363	-0.244483	0.0903829	-2.70497	0.00683098	0.039948
SEL1L	3313.71	-0.148302	0.054837	-2.70442	0.00684246	0.0399529
DCTN3	703.89	0.293593	0.108563	2.70436	0.00684366	0.0399529
ACTR2	3930.06	-0.147589	0.0545719	-2.70449	0.00684086	0.0399529
ZNRD2	377.602	0.350908	0.12979	2.70366	0.00685802	0.0400137
LUZP1	574.494	-0.282619	0.104591	-2.70213	0.0068897	0.0401754
EXPH5	564.933	-0.29342	0.108612	-2.70154	0.00690183	0.0402119
NUDT4	1582.4	-0.187545	0.0694241	-2.70144	0.00690391	0.0402119
GRAMD4	1175.07	0.22275	0.082501	2.69997	0.00693454	0.0403671
SFT2D2	584.248	-0.295683	0.109653	-2.69652	0.00700673	0.0407638
DCP2	837.804	-0.248328	0.0921064	-2.6961	0.00701567	0.0407925
TPX2	1153.61	0.222077	0.0823862	2.69557	0.0070269	0.0408343
LAMTOR1	1392.29	0.197659	0.0733511	2.6947	0.00704515	0.0409169
CETN2	964.349	0.242281	0.089966	2.69303	0.00708064	0.0410994
SHPRH	221.532	-0.439534	0.16324	-2.69256	0.00709059	0.0411336
LTBR	5405.91	0.134927	0.0501309	2.69149	0.00711346	0.0412371
ENY2	1119.76	0.219319	0.0814906	2.69134	0.00711658	0.0412371
CADPS2	703.394	-0.271686	0.100975	-2.69063	0.00713165	0.0413007
PHGDH	4029.67	0.147708	0.0549047	2.69026	0.00713973	0.0413239
STUB1	1623.77	0.186356	0.0692795	2.68991	0.00714709	0.0413428
DDX60L	365.02	-0.360927	0.13419	-2.68967	0.00715218	0.0413487
HNRNPM	2473.82	0.165789	0.061652	2.68911	0.00716419	0.0413945
PITHD1	447.038	0.326438	0.121408	2.68877	0.00717167	0.041414
ARID1A	1129.44	-0.22243	0.0827344	-2.68849	0.0071777	0.0414252
NTMT1	615.044	0.280068	0.104197	2.68787	0.00719104	0.0414786
TRIM28	4048.73	0.147581	0.0549214	2.68712	0.00720702	0.0415471
SLC35C2	1550.96	0.192046	0.0715243	2.68505	0.00725189	0.041782
SZT2	646.136	-0.285122	0.106217	-2.68433	0.00726754	0.0418483
YIPF3	1898.92	0.183724	0.0684856	2.68267	0.00730367	0.0420324
UBR2	878.22	-0.257171	0.09592	-2.6811	0.00733807	0.0421969
ARCN1	8242.29	-0.122858	0.0458277	-2.68087	0.00734308	0.0421969
TRIM44	2024.57	-0.174111	0.0649475	-2.68079	0.00734476	0.0421969
CTDSPL2	745.693	-0.257444	0.0960607	-2.68001	0.00736192	0.0422715
PUM1	1261.23	-0.211771	0.0790533	-2.67883	0.00738792	0.0423968
ARID4A	732.627	-0.253111	0.0945429	-2.67721	0.00742385	0.0425788
MFSD6	1447.59	-0.193639	0.0723521	-2.67635	0.00744297	0.0426245
ATL3	1030.64	-0.220651	0.0824377	-2.67658	0.00743778	0.0426245
PCMTD2	1165.16	-0.213731	0.0798613	-2.67628	0.00744444	0.0426245
ZZEF1	586.767	-0.294659	0.110141	-2.6753	0.00746616	0.0427026
SPINT1	22080.5	0.103335	0.0386257	2.67529	0.00746651	0.0427026
MRPS18B	1624.08	0.194062	0.0725526	2.67477	0.00747801	0.0427441
THSD4	1534.06	-0.186225	0.0696445	-2.67393	0.00749672	0.0428269
TNIK	659.489	-0.272819	0.102075	-2.67275	0.00752327	0.0429543
BROX	1720.23	-0.182914	0.0684511	-2.67218	0.00753595	0.0429989
CISD3	312.017	0.378018	0.141473	2.67202	0.00753956	0.0429989
ZNF33B	339.25	-0.354551	0.132733	-2.67115	0.00755908	0.0430784
H2BC12	1670.65	0.1848	0.0691869	2.67102	0.00756202	0.0430784
	1081.91	-0.231051	0.0865241	-2.67037	0.00757687	0.0431387
SCAT8	273.761	0.403484	0.151115	2.67005	0.00758394	0.0431547
NEK9	3188.65	-0.150986	0.0565712	-2.66895	0.00760893	0.0432483
RPP25	976.682	0.23136	0.0866851	2.66897	0.00760838	0.0432483
ATP5MF	803.235	0.263521	0.0987606	2.66828	0.00762401	0.0433097
ZC3HAV1	1190.37	-0.206968	0.077575	-2.66797	0.0076311	0.0433256
GSDMD	158.096	0.532329	0.199579	2.66726	0.00764735	0.0433936
ZC3HAV1L	162.468	-0.504262	0.189075	-2.66699	0.00765337	0.0434034
HSPBP1	439.713	0.34589	0.129786	2.66508	0.00769711	0.043627
DERL3	138.84	0.565972	0.212393	2.66474	0.00770478	0.0436461
UTP6	781.862	0.2492	0.0935266	2.66448	0.00771079	0.0436557
MRPL54	300.347	0.38427	0.144238	2.66413	0.00771885	0.0436768
NCOA6	1313.06	-0.202987	0.0762583	-2.66184	0.00777159	0.0439508
BTBD7	936.336	-0.232984	0.0876055	-2.65947	0.00782649	0.0442213
VPS8	596.554	-0.278826	0.104846	-2.65939	0.00782818	0.0442213
MAGEF1	1957.15	0.174988	0.0658146	2.65881	0.00784183	0.0442737
AARS1	10314	0.146234	0.0550228	2.65771	0.00786743	0.0443917
RAP2C	1124.01	-0.234761	0.0883412	-2.65744	0.00787374	0.0443917
PARM1	2578.92	-0.156665	0.0589554	-2.65735	0.00787587	0.0443917
PTPN4	491.973	-0.311985	0.117416	-2.65709	0.00788175	0.0444001
ZNF33A	992.074	-0.225172	0.084772	-2.6562	0.00790265	0.0444931
NHP2	902.951	0.233529	0.0880061	2.65356	0.00796486	0.0448184
NFIX	582.739	-0.281041	0.105954	-2.65247	0.00799042	0.0448874
KRTCAP3	949.829	0.23425	0.0883069	2.65268	0.00798544	0.0448874
ZDHHC23	460.802	-0.31116	0.117307	-2.65252	0.00798941	0.0448874
TSC1	896.866	-0.229092	0.0863917	-2.65178	0.00800679	0.0449544
PIAS1	1004.04	-0.220155	0.0830714	-2.65019	0.00804457	0.0451414
NDC80	219.162	0.470562	0.177601	2.64954	0.00806007	0.0452034
ZFYVE16	651.678	-0.270333	0.102076	-2.64835	0.00808859	0.0453131
GET3	769.78	0.278669	0.10522	2.64846	0.00808605	0.0453131
TTLL12	1969.5	0.174368	0.0658897	2.64636	0.00813633	0.0455554
TARBP1	1727.24	-0.184937	0.069899	-2.64577	0.00815045	0.045584
	543.396	-0.299487	0.113188	-2.64593	0.00814673	0.045584
BASP1	870.547	0.233917	0.0884326	2.64514	0.00816566	0.0456438
ATG3	836.591	0.239811	0.0906673	2.64495	0.00817019	0.0456439
INSIG1	3978.27	0.13619	0.0515016	2.64439	0.00818378	0.0456947
SF3B5	866.166	0.247413	0.0935735	2.64405	0.00819198	0.0457152
MAD2L2	363.248	0.356521	0.13486	2.64364	0.00820189	0.0457453
HNRNPU	6046.95	-0.126064	0.0477011	-2.64278	0.00822274	0.0458363
TMC6	2474.24	0.164295	0.0621976	2.64151	0.00825377	0.045984
MID2	181.609	-0.475367	0.180181	-2.63827	0.00833306	0.0462117
TXN2	1231.95	0.214225	0.0812001	2.63823	0.00833395	0.0462117
SETX	803.206	-0.244084	0.0924861	-2.63914	0.00831166	0.0462117
CBLB	726.69	-0.250289	0.0948497	-2.63879	0.00832016	0.0462117
CARD6	463.887	-0.337927	0.128087	-2.63826	0.00833337	0.0462117
HSPD1	6895.7	0.130131	0.0493266	2.63816	0.00833573	0.0462117
TRMT61A	477.502	0.319157	0.120922	2.63936	0.00830623	0.0462117
CUL5	1385.38	-0.192427	0.0729051	-2.63942	0.00830487	0.0462117
MROH6	1195.48	0.218443	0.0827857	2.63865	0.00832358	0.0462117
PLEKHA1	577.05	-0.27932	0.105906	-2.63743	0.00835358	0.0462646
IPO8	1377.06	-0.196131	0.0743651	-2.6374	0.0083544	0.0462646
PSCA	997.628	-0.228298	0.0865865	-2.63665	0.00837288	0.0463415
NT5C2	2932.2	-0.162976	0.0618239	-2.63614	0.00838551	0.0463861
RTRAF	2361.82	0.16554	0.0628169	2.63528	0.00840682	0.0464786
OBSCN	1059.89	-0.234318	0.0889222	-2.63509	0.00841146	0.0464788
PTMA	11918.5	0.111472	0.042313	2.63447	0.00842685	0.0465385
ITGA10	204.947	-0.448983	0.170542	-2.63268	0.00847135	0.0467587
CPEB3	304.543	-0.405517	0.154106	-2.63141	0.00850309	0.0469083
PARP10	867.519	0.248648	0.0945015	2.63116	0.00850952	0.0469182
TBCK	313.538	-0.371588	0.141325	-2.62933	0.0085554	0.0471455
FASN	27978.3	0.114589	0.0435873	2.62895	0.00856502	0.0471728
WDR48	288.387	-0.377624	0.143913	-2.62397	0.00869105	0.047841
CUTA	1173.05	0.222355	0.0847671	2.62313	0.00871262	0.0479066
PPM1L	176.417	-0.510139	0.19449	-2.62295	0.00871717	0.0479066
BHLHA15	741.779	0.262256	0.0999793	2.6231	0.00871327	0.0479066
CACFD1	760.554	0.247717	0.0945461	2.62006	0.00879139	0.0482882
TJP3	1969.99	0.169785	0.0648117	2.61967	0.0088015	0.0483176
THRA	1352.72	-0.199417	0.0761283	-2.61948	0.00880637	0.0483181
ABHD12	1099.35	0.212675	0.0811961	2.61927	0.00881177	0.0483216
RTL10	2275.51	-0.161302	0.061589	-2.61901	0.00881856	0.0483326
RCOR3	441.575	-0.323633	0.123595	-2.61848	0.00883213	0.0483808
STMN1	633.467	0.286834	0.109608	2.61692	0.00887284	0.048525
SLC44A2	2749.89	-0.155188	0.0592993	-2.61703	0.00886978	0.048525
OTUD7B	2065.77	-0.165466	0.0632249	-2.61711	0.00886785	0.048525
SNAP25	204.855	0.461371	0.176416	2.61525	0.00891618	0.0487357
IDE	1193.75	-0.203312	0.0777788	-2.61398	0.00894952	0.0488915
PDK4	836.968	-0.233864	0.0895169	-2.61251	0.0089879	0.0490617
DUSP28	256.776	0.408951	0.156541	2.61242	0.00899037	0.0490617
TFRC	13694.5	-0.106202	0.0406778	-2.61082	0.00903247	0.0492384
LYSMD3	958.185	-0.248644	0.0952314	-2.61094	0.00902924	0.0492384
KIAA0100	2825.63	-0.149525	0.0572776	-2.61053	0.00904021	0.0492541
HAGHL	603.226	0.272851	0.10453	2.61027	0.00904701	0.0492646
RRP9	274.633	0.396005	0.151736	2.60984	0.00905856	0.049301
ZNF281	1387.1	-0.195241	0.0748158	-2.60962	0.00906423	0.0493053
DNASE1L1	1060.91	0.214342	0.0821437	2.60935	0.0090714	0.0493178
SPIN4	538.8	-0.282034	0.108104	-2.60892	0.00908289	0.0493538
RPL4	54594	0.102499	0.03931	2.60745	0.00912195	0.0495394
ZNF451	686.533	-0.252911	0.0970147	-2.60694	0.00913559	0.0495869
ISG20	337.644	0.355803	0.136532	2.60601	0.00916038	0.0496948
PRKDC	1180.65	-0.211482	0.0812221	-2.60375	0.00922106	0.0499972
ISYNA1	448.567	0.310078	0.119117	2.60315	0.00923726	0.0500583
NOLC1	1912.7	0.182968	0.0703235	2.60181	0.0092734	0.0502272
FAM102B	411.369	-0.33886	0.130262	-2.60137	0.00928521	0.0502643
C21orf91	185.253	-0.470525	0.180923	-2.6007	0.00930348	0.0503363
AHI1	883.723	-0.232855	0.0895441	-2.60045	0.00931012	0.0503453
SENP7	278.592	-0.394904	0.151908	-2.59963	0.00933234	0.0504385
TBL2	2130.44	0.167256	0.0643527	2.59905	0.00934818	0.0504726
SOX4	2496.23	-0.178754	0.0687769	-2.59904	0.00934862	0.0504726
ESPL1	265.45	0.412137	0.158691	2.5971	0.00940148	0.0507039
RELL1	135.069	-0.551737	0.21244	-2.59714	0.0094004	0.0507039
B4GALT3	1249.91	0.206014	0.0793605	2.59593	0.00943359	0.05085
RIC1	309.141	-0.379925	0.14637	-2.59565	0.00944121	0.0508639
DCBLD2	1084.56	-0.208096	0.0801991	-2.59474	0.00946624	0.0509717
UBA52	5222.45	0.151776	0.0585216	2.59351	0.00950014	0.051127
USP54	450.32	-0.313081	0.120733	-2.59316	0.00950987	0.0511522
KLF6	521.865	-0.288396	0.111237	-2.59263	0.00952462	0.0512043
ARPC3	3505.68	0.152444	0.0588127	2.59203	0.00954118	0.0512117
OSBPL10	565.751	-0.273389	0.105468	-2.59216	0.00953758	0.0512117
ZNF507	520.005	-0.299466	0.11552	-2.59234	0.00953255	0.0512117
PALS2	206.477	-0.447479	0.172677	-2.59142	0.00955814	0.0512485
RNF111	522.864	-0.286454	0.110534	-2.59154	0.0095548	0.0512485
ERH	1677.94	0.17708	0.0683466	2.59092	0.00957201	0.0512956
PEX10	451.411	0.31315	0.120911	2.58991	0.00960006	0.0513714
TMEM70	513.511	0.296118	0.114337	2.58986	0.00960138	0.0513714
TGIF1	2023.52	-0.16586	0.0640418	-2.58987	0.0096011	0.0513714
TSR3	780.311	0.250787	0.0968615	2.58913	0.00962199	0.0513768
JADE3	860.203	-0.237271	0.0916402	-2.58915	0.00962118	0.0513768
B3GNTL1	556.627	0.279032	0.107766	2.58923	0.00961895	0.0513768
BMPR2	418.596	-0.323566	0.124972	-2.5891	0.00962268	0.0513768
SQOR	667.526	0.264056	0.102009	2.58856	0.00963789	0.0514309
LZTS2	1638.41	0.190477	0.0735953	2.58817	0.00964872	0.0514616
RPUSD1	1162.95	0.204412	0.0790039	2.58736	0.00967138	0.051501
FOXRED1	815.643	0.237651	0.0918469	2.58747	0.00966833	0.051501
NDUFS2	2588.58	0.164351	0.0635181	2.58746	0.0096686	0.051501
CUX1	2376.89	-0.16365	0.0632729	-2.58641	0.00969825	0.0516169
SAP30BP	605.216	0.274866	0.106282	2.5862	0.00970416	0.0516212
IDH3B	1347.45	0.200592	0.0776022	2.58488	0.00974141	0.051765
GPRC5C	2059.56	0.16687	0.0645547	2.58494	0.00973958	0.051765
APH1A	9418.32	0.121589	0.0470485	2.58433	0.00975682	0.0518197
C2CD2L	1456.46	0.185544	0.0718124	2.58374	0.00977368	0.0518548
EIF1	17300.8	0.123782	0.0479081	2.58374	0.00977351	0.0518548
HIP1	332.29	-0.348509	0.134946	-2.58258	0.0098066	0.0520022
FBXO11	1246.29	-0.198008	0.0766765	-2.58238	0.00981219	0.0520046
ZNF445	201.313	-0.461328	0.178716	-2.58135	0.00984143	0.0521323
ALG14	265.293	0.394799	0.152972	2.58086	0.00985559	0.05218
COX7A2L	3208.4	0.142435	0.0552287	2.57901	0.00990841	0.0523774
PIK3CA	972.712	-0.220092	0.0853355	-2.57914	0.00990465	0.0523774
NOL7	534.5	0.288381	0.111806	2.57929	0.00990028	0.0523774
GRAMD2B	923.323	-0.224214	0.0869449	-2.57881	0.00991423	0.0523809
ITGA5	1419.34	-0.194664	0.075501	-2.57829	0.00992901	0.0524316
VEGFB	1190.83	0.216264	0.0838988	2.57767	0.00994686	0.0524984
BCLAF1	1213.44	-0.202866	0.0787266	-2.57685	0.00997064	0.0525781
EFR3A	1578.15	-0.184394	0.0715598	-2.57679	0.00997233	0.0525781
TTLL3	689.353	-0.25174	0.0977131	-2.57631	0.00998601	0.0526228
CD2BP2	1805.98	0.179913	0.0698412	2.57604	0.00999402	0.0526376
TMEM161A	342.241	0.35135	0.13643	2.57531	0.010015	0.0527208
OSBPL5	1376.96	0.196975	0.0765347	2.57367	0.0100628	0.0529445
AP1S1	1816.8	0.184474	0.071708	2.57258	0.0100945	0.0530839
CCDC115	575.383	0.286277	0.111297	2.5722	0.0101055	0.0531144
EMC8	519.972	0.28601	0.111265	2.57052	0.0101546	0.0533446
PGD	19370.4	0.106043	0.0412764	2.56908	0.0101968	0.0535386
RFTN1	798.451	-0.235998	0.0918743	-2.56871	0.0102079	0.0535689
ZC3H12C	814.989	-0.24933	0.0971368	-2.56679	0.0102644	0.0538249
ITPR1	427.694	-0.307991	0.119995	-2.56669	0.0102673	0.0538249
ZBTB41	723.598	-0.248924	0.0969949	-2.56636	0.0102772	0.0538489
GMCL1	807.312	-0.234004	0.0912155	-2.5654	0.0103057	0.0539705
MPC2	873.42	0.244134	0.0951718	2.56519	0.010312	0.0539752
PRDM10	242.786	-0.410387	0.160009	-2.56478	0.0103242	0.0540115
VPS72	2728.4	0.152772	0.0595952	2.5635	0.0103624	0.0541832
NIBAN2	8021.1	0.11566	0.0451272	2.56297	0.010378	0.0542369
CNST	1223.67	-0.207211	0.0808795	-2.56197	0.010408	0.0543654
COX5A	3752.79	0.140322	0.0547774	2.56168	0.0104166	0.0543822
PAK4	1391.47	0.191167	0.0746379	2.56126	0.0104294	0.0544211
DNAL4	608.991	0.281083	0.109758	2.56094	0.0104389	0.0544423
MNT	1290.64	0.209837	0.0819546	2.56041	0.0104548	0.0544695
RO60	774.142	-0.249722	0.0975268	-2.56054	0.0104509	0.0544695
SPATA13	935.38	-0.219766	0.08586	-2.55958	0.0104799	0.0545719
PER2	555.946	-0.273838	0.107011	-2.55895	0.0104988	0.0546421
B4GALT2	805.877	0.254587	0.0995984	2.55614	0.0105841	0.0550512
ZNF592	2087.67	-0.172349	0.067434	-2.55582	0.0105937	0.0550512
RPL12	19469.4	0.100469	0.0393094	2.55586	0.0105925	0.0550512
RNPEPL1	2940.62	0.150099	0.0588106	2.55224	0.0107033	0.0555921
USP11	847.835	0.228977	0.089726	2.55196	0.0107118	0.055608
REPIN1	3441.17	0.137185	0.0537607	2.55178	0.0107176	0.0556094
SETD5	2089.33	-0.159432	0.0625676	-2.54816	0.0108293	0.0561604
TRPT1	390.217	0.340433	0.133621	2.54775	0.0108419	0.0561969
CAMK2D	746.202	-0.252203	0.0990029	-2.54743	0.010852	0.0562205
SIN3A	1293.27	-0.190154	0.0746582	-2.547	0.0108654	0.0562612
NRSN2-AS1	255.477	-0.397146	0.156072	-2.54463	0.0109394	0.0566152
TXNDC15	972.834	0.229005	0.090008	2.54427	0.0109506	0.0566444
PPARGC1A	1604.55	-0.183707	0.0722519	-2.54259	0.0110035	0.0568887
ARPC1B	3518.16	0.143564	0.0564698	2.54231	0.0110122	0.0569048
GSS	1165.96	0.210504	0.0828281	2.54146	0.0110391	0.0570146
TMEM179B	497.355	0.312537	0.123012	2.54071	0.0110628	0.0571012
LIN52	291.171	0.375422	0.147781	2.54039	0.0110728	0.0571012
STARD10	8308.43	0.116741	0.0459537	2.5404	0.0110726	0.0571012
APPBP2	645.017	-0.262766	0.103469	-2.53957	0.0110987	0.0572059
DNASE2	1155.26	0.201478	0.0793592	2.53881	0.011123	0.0573017
NECTIN2	1387.9	0.186032	0.073321	2.53723	0.0111732	0.0575314
ZNF12	574.776	-0.272599	0.107459	-2.53676	0.0111884	0.0575509
CALM1	3830.35	-0.131378	0.0517867	-2.5369	0.011184	0.0575509
CEP350	672.879	-0.252375	0.0994978	-2.53649	0.0111971	0.0575666
RTL8C	1649.79	0.173717	0.0685593	2.53383	0.0112825	0.0579759
DYNC2I1	1161.49	-0.216995	0.0856579	-2.53328	0.0113001	0.0580324
CSNK1G3	783.56	-0.236834	0.0934948	-2.53313	0.0113049	0.0580324
SRP54	3806.7	0.132717	0.0523977	2.53287	0.0113132	0.0580456
ZNF292	315.801	-0.350559	0.138445	-2.53212	0.0113376	0.0581412
IGSF3	1314.64	-0.189641	0.0749013	-2.53187	0.0113455	0.0581521
MMP15	1792.41	0.173656	0.0686177	2.53078	0.0113809	0.0582157
MYO5C	528.782	-0.286635	0.113253	-2.53092	0.0113765	0.0582157
PIK3C2B	569.756	-0.273876	0.108216	-2.53083	0.0113792	0.0582157
UBXN4	3757.6	-0.144235	0.0569876	-2.53099	0.0113742	0.0582157
FIBCD1	4176.54	0.134488	0.0531718	2.5293	0.0114289	0.0584316
PROM2	4462.23	-0.138086	0.0546099	-2.52858	0.0114525	0.0585229
POLR1A	405.879	-0.309428	0.122396	-2.5281	0.0114683	0.0585741
CDK6	287.611	-0.363885	0.143961	-2.52766	0.0114825	0.0585887
EMSY	739.519	-0.246011	0.0973276	-2.52765	0.0114828	0.0585887
CORO2A	1665.77	-0.172452	0.068244	-2.52699	0.0115046	0.0586704
POLD2	1223.83	0.197842	0.0783142	2.52626	0.0115284	0.0587424
USP32	1323.24	-0.21543	0.0852781	-2.5262	0.0115303	0.0587424
ARGLU1	1764.98	-0.167967	0.0665108	-2.52541	0.0115564	0.0588164
ANKRD52	2657.8	-0.1492	0.0590773	-2.5255	0.0115535	0.0588164
COA4	979.327	0.218337	0.0864633	2.5252	0.0115633	0.0588216
USP3	2534.76	-0.152486	0.0603976	-2.5247	0.0115796	0.058875
PLTP	3426.44	0.150533	0.0596362	2.52419	0.0115966	0.058932
TARS2	1994.08	0.162671	0.0644823	2.52272	0.011645	0.0591186
PCF11	1759.33	-0.174829	0.0692978	-2.52287	0.0116401	0.0591186
GLG1	3159.44	-0.145017	0.0575596	-2.51942	0.0117549	0.059587
EGLN1	1236.2	-0.199752	0.0792762	-2.5197	0.0117455	0.059587
FPGS	1299.02	0.191048	0.0758253	2.51958	0.0117496	0.059587
SDHAP2	491.707	-0.283294	0.112483	-2.51855	0.011784	0.0597045
SSR3	7500.21	0.116912	0.0464329	2.51787	0.0118067	0.0597598
[truncated: 12,672 more rows]

## Sheet: H1563
symbol	baseMean	log2FoldChange	lfcSE	stat	pvalue	padj
TGM2	6048.75	-1.4599	0.157706	-9.2571	2.10064e-20	1.77903e-16
LAMP3	793.916	-1.526	0.204918	-7.44688	9.55717e-14	4.04698e-10
IFI6	606.506	1.74607	0.239337	7.29546	2.97641e-13	8.40241e-10
ITGB4	4142.29	-0.936509	0.158294	-5.91626	3.2935e-09	5.77102e-06
ITGA10	1002.76	-1.16229	0.196643	-5.91067	3.40714e-09	5.77102e-06
THSD4	2661.68	-0.91888	0.158356	-5.80261	6.52889e-09	9.21553e-06
NAV1	2124.98	-0.927962	0.163763	-5.66649	1.4575e-08	1.58238e-05
SPRY4	494.473	-1.34137	0.2369	-5.66217	1.49475e-08	1.58238e-05
SNED1	2625.79	-0.944031	0.167641	-5.63126	1.78897e-08	1.68342e-05
FN1	68945.3	-0.705864	0.137971	-5.11604	3.12024e-07	0.000242565
CLU	4504.51	0.772388	0.151515	5.09776	3.43698e-07	0.000242565
ND4L	18840.1	-0.76186	0.149401	-5.09943	3.4067e-07	0.000242565
SERPINE2	38463.8	-0.693004	0.13684	-5.06435	4.09807e-07	0.000266973
TFPI	3585.55	-0.835262	0.173623	-4.81076	1.50355e-06	0.000909539
PGAP1	565.415	-1.11703	0.236572	-4.72176	2.33813e-06	0.00132011
SLC5A3	2955.65	-0.851108	0.182661	-4.6595	3.16975e-06	0.00167779
COX5B	3488.31	0.713315	0.153962	4.63305	3.60315e-06	0.001795
MINDY2	441.861	-1.1024	0.243973	-4.51854	6.22663e-06	0.00292963
FAT1	2986.3	-0.715599	0.158995	-4.50077	6.7709e-06	0.00294561
DUSP4	1110.58	-0.894767	0.199057	-4.49502	6.95621e-06	0.00294561
ATP11A	1317.16	-0.820999	0.183356	-4.47763	7.54772e-06	0.00304389
PAPPA	5622.2	-0.658853	0.149681	-4.40172	1.07396e-05	0.00413428
CCN5	1540.61	0.795977	0.182761	4.3553	1.32885e-05	0.00489306
ITGA3	11728.6	-0.631302	0.147334	-4.28484	1.82868e-05	0.00619482
ATP5MC1	2913.29	0.673131	0.156953	4.28874	1.79687e-05	0.00619482
GOT1	2637.61	0.671224	0.158091	4.24581	2.1781e-05	0.00709473
COX6A1	896.026	0.813895	0.193761	4.20051	2.66313e-05	0.00805502
SLC39A10	2815.33	-0.728983	0.173465	-4.20249	2.63998e-05	0.00805502
COX7B	3245.94	0.656017	0.156548	4.19051	2.78333e-05	0.00812828
COX8A	1489.79	0.727794	0.176122	4.13234	3.59093e-05	0.0098102
AHNAK2	701.341	-0.873136	0.210953	-4.13901	3.48803e-05	0.0098102
ATP5MF	802.824	0.822634	0.201079	4.09109	4.29345e-05	0.0113629
COX6B1	3536.24	0.635314	0.155643	4.08187	4.46743e-05	0.0114651
	1535.82	0.830987	0.20395	4.07447	4.61197e-05	0.0114879
NFAT5	1740.76	-0.733912	0.180779	-4.05971	4.91333e-05	0.0118889
FNDC3B	6327.02	-0.590534	0.146417	-4.03325	5.50115e-05	0.0129026
STC2	352.545	-1.07191	0.266756	-4.01832	5.86154e-05	0.0129026
MME	1637	-0.704559	0.175437	-4.01602	5.91885e-05	0.0129026
	21625.5	0.614384	0.153018	4.01511	5.9417e-05	0.0129026
MPZL2	350.845	-1.05843	0.264584	-4.00035	6.32496e-05	0.0132177
ANTXR1	33081.1	-0.570463	0.142702	-3.99759	6.39894e-05	0.0132177
ZNF704	3272.04	-0.609612	0.153981	-3.95901	7.52608e-05	0.0151758
PRKCA	3556.77	-0.605733	0.153303	-3.95122	7.77531e-05	0.0153137
BEX3	5405.03	0.593462	0.150458	3.94438	8.00081e-05	0.0153997
AKAP12	1110.65	-0.754851	0.192334	-3.92468	8.68448e-05	0.0163442
TSPAN14	2028.58	-0.633974	0.164719	-3.84883	0.000118686	0.0201688
ATP5F1B	22895.6	0.533462	0.138633	3.84802	0.000119074	0.0201688
UHMK1	3068.13	-0.676248	0.175133	-3.86135	0.000112764	0.0201688
GNG12	3206.86	-0.646886	0.167241	-3.86798	0.000109743	0.0201688
ZKSCAN8	1455.53	-0.752847	0.195628	-3.84836	0.000118911	0.0201688
EP300	3073.94	-0.596793	0.155707	-3.83279	0.000126698	0.0207904
ADGRG6	955.027	-0.763062	0.199184	-3.83094	0.000127654	0.0207904
HS3ST3B1	1265.32	-0.693827	0.182015	-3.81192	0.000137894	0.0220345
COX5A	2019.59	0.619859	0.164075	3.7779	0.000158159	0.0248046
TAOK1	3071.03	-0.601774	0.160032	-3.76034	0.000169686	0.0257181
UQCRFS1	3187.8	0.578736	0.153928	3.75979	0.000170057	0.0257181
SLC38A2	8112.47	-0.625483	0.166758	-3.75084	0.000176246	0.0261864
UQCRC1	5258.78	0.56663	0.151278	3.74563	0.000179942	0.0262747
HMOX1	547.088	0.898396	0.241631	3.71805	0.000200767	0.0284984
NDUFS2	4335.24	0.555211	0.149386	3.71663	0.000201901	0.0284984
ASAP1	2276.81	-0.611131	0.16514	-3.70069	0.000215017	0.0298521
BST2	3189.26	0.585078	0.158363	3.69453	0.00022029	0.0300909
CTSL	3851.85	0.582072	0.158368	3.67544	0.000237437	0.0319183
LY6E	4566.97	0.61783	0.168475	3.66719	0.000245226	0.0324503
ITPRIP	1148.44	-0.696742	0.19037	-3.65993	0.000252283	0.0328705
VPS13C	1416.21	-0.665993	0.182527	-3.64874	0.000263526	0.0338152
BOLA3	468.832	0.852337	0.235523	3.61891	0.000295846	0.0373958
THSD7A	676.251	-0.764713	0.213725	-3.57803	0.000346196	0.0390924
ACAT1	1397.08	0.631378	0.176282	3.58163	0.000341454	0.0390924
SLCO4A1	259.341	-1.11747	0.310155	-3.60296	0.000314617	0.0390924
AHR	483.858	-0.842935	0.235427	-3.58046	0.000342991	0.0390924
NCOA3	4803.11	-0.542201	0.151283	-3.58401	0.000338358	0.0390924
SLC7A11	484.893	-0.847926	0.236639	-3.58321	0.000339403	0.0390924
ATP5ME	1551.7	0.662282	0.184666	3.58638	0.000335301	0.0390924
KIRREL1	5548.63	-0.526465	0.146664	-3.58961	0.000331175	0.0390924
MYL6	4393.75	0.559773	0.156602	3.57449	0.000350905	0.0391028
KMT2A	974.101	-0.684878	0.191851	-3.56985	0.000357191	0.0392863
PIK3C2A	871.2	-0.751522	0.211446	-3.55421	0.000379117	0.0406423
SERF2	6582.35	0.526362	0.147993	3.55667	0.000375584	0.0406423
ARL4D	451.868	0.85441	0.240628	3.55075	0.00038413	0.040665
SLC38A1	3685.6	-0.548318	0.154791	-3.54231	0.000396637	0.0414706
ATP5F1E	3713.95	0.534725	0.151348	3.53308	0.000410741	0.0416993
ANXA2	10529.5	0.506205	0.143343	3.53143	0.000413327	0.0416993
GPC6	5325.33	-0.545545	0.154491	-3.53125	0.000413596	0.0416993
LPP	1144.87	-0.663939	0.189247	-3.50832	0.000450941	0.0449296
PLA2R1	1782.92	-0.614427	0.175507	-3.50086	0.000463753	0.0456689
ATP5MC3	7397.99	0.508452	0.145894	3.48508	0.000491996	0.0478933
	959.998	-0.762914	0.219249	-3.47967	0.000502035	0.0483151
HEG1	11570.6	-0.498409	0.143659	-3.4694	0.000521618	0.0496358
IFIT1	370.033	1.0754	0.310422	3.46432	0.00053157	0.0500208
EPHA2	1975.53	-0.607651	0.176017	-3.45223	0.000555964	0.0504815
SLC25A4	1445.99	0.62345	0.180729	3.44965	0.000561315	0.0504815
CITED4	2572.95	0.614727	0.177966	3.45419	0.000551947	0.0504815
NDUFA4	5534.28	0.505879	0.146855	3.44476	0.00057156	0.0504815
AKR1C3	4850.63	0.510053	0.14808	3.44445	0.000572231	0.0504815
SRCIN1	1053.5	-0.664934	0.192762	-3.44951	0.000561598	0.0504815
MED1	2994.11	-0.559938	0.163292	-3.42905	0.000605697	0.052883
MED13	2021.08	-0.575279	0.16803	-3.42367	0.000617827	0.0533916
CYB561A3	2786.38	0.566908	0.166732	3.40012	0.000673572	0.0569737
MED12	754.807	-0.713392	0.210128	-3.39504	0.000686187	0.0569737
BMPR2	1356.49	-0.634134	0.186495	-3.40027	0.000673184	0.0569737
ETV5	959.88	-0.652861	0.192218	-3.39646	0.000682623	0.0569737
ADAM12	730.848	-0.701477	0.206791	-3.3922	0.00069335	0.0570095
COX4I1	5921.03	0.520487	0.154499	3.36888	0.00075474	0.0608752
UQCR10	1857.69	0.567807	0.168515	3.36947	0.000753129	0.0608752
QSER1	538.714	-0.81795	0.24521	-3.33571	0.000850812	0.0655048
MACF1	2917.59	-0.532617	0.159625	-3.33668	0.000847858	0.0655048
SOD1	4553.6	0.49607	0.148539	3.33966	0.000838825	0.0655048
UQCRQ	1190.35	0.604566	0.180957	3.34095	0.000834934	0.0655048
AFF1	2345.41	-0.558622	0.167151	-3.34202	0.000831716	0.0655048
SLC25A3	10598.3	0.468585	0.140954	3.32437	0.00088617	0.0670087
IDH2	2014.09	0.591723	0.17789	3.32635	0.000879926	0.0670087
ELK4	712.202	-0.742044	0.223494	-3.3202	0.000899533	0.0674172
PDHA1	4204.68	0.495426	0.149872	3.30566	0.000947513	0.0691766
SUCLG1	2156.37	0.535486	0.161951	3.30646	0.000944829	0.0691766
CDK12	4183.93	-0.50489	0.15253	-3.3101	0.000932635	0.0691766
ITGA6	903.006	-0.671354	0.203406	-3.30056	0.000964918	0.0692692
PRRC2C	3864.78	-0.530044	0.160595	-3.3005	0.000965139	0.0692692
RPL26	602.822	0.839116	0.254863	3.29241	0.000993312	0.0706921
ASPM	559.68	-0.838831	0.256237	-3.27366	0.00106164	0.0728258
IL6ST	1197.44	-0.675625	0.20646	-3.27243	0.00106629	0.0728258
UTRN	895.946	-0.641133	0.195751	-3.27524	0.00105571	0.0728258
TCEAL9	3464.21	0.511368	0.156205	3.27371	0.00106147	0.0728258
CHCHD10	2923.59	0.58844	0.17962	3.27603	0.00105277	0.0728258
LCOR	279.855	-0.940065	0.288308	-3.26062	0.00111167	0.0753179
TMEM141	464.496	0.780027	0.239714	3.25399	0.00113797	0.0764876
OSMR	1560.84	-0.584397	0.179747	-3.25122	0.00114911	0.0766283
NDUFV1	3815.42	0.514713	0.158435	3.24873	0.00115922	0.0766989
SLC16A7	323.267	-0.905331	0.279153	-3.24314	0.00118221	0.0767689
FAM171B	475.355	-0.776933	0.239816	-3.2397	0.00119654	0.0767689
COL8A1	3829.01	-0.490529	0.151282	-3.24248	0.00118494	0.0767689
MKI67	1062.32	-0.691385	0.213273	-3.24178	0.00118785	0.0767689
CCND3	2908.19	0.519934	0.160829	3.23284	0.00122567	0.0780467
FH	1846.89	0.540276	0.167485	3.22581	0.00125615	0.0789517
PLAGL1	511.638	-0.746312	0.231423	-3.22489	0.00126022	0.0789517
BPTF	2120.54	-0.540128	0.167577	-3.22316	0.00126785	0.0789517
ASH1L	1757.88	-0.540958	0.16839	-3.21253	0.00131572	0.0813344
ZBED6	462.048	-0.795575	0.247969	-3.20837	0.00133491	0.0819231
SDHA	4672.99	0.494129	0.154123	3.20607	0.00134561	0.0819853
LDHB	8489.08	0.459429	0.143611	3.19913	0.00137842	0.0833341
PTX3	1033.99	-0.605161	0.189275	-3.19725	0.00138743	0.0833341
UQCRB	7939.92	0.460475	0.144389	3.18912	0.00142707	0.0851119
NDUFAB1	1424.28	0.556578	0.174735	3.18528	0.00144615	0.0854921
COX7C	4288.6	0.475528	0.149366	3.18364	0.00145437	0.0854921
SLC6A6	1626.85	-0.544499	0.17113	-3.18178	0.00146373	0.0854921
PRDX1	12780.7	0.445127	0.139995	3.17959	0.00147483	0.0855504
URB1	2822.05	-0.501503	0.15896	-3.1549	0.00160552	0.0918727
AFAP1	10503.6	-0.465063	0.147326	-3.15669	0.00159573	0.0918727
CREBBP	3505.51	-0.498546	0.158952	-3.13646	0.00170999	0.0954457
AIMP2	1013.31	0.598485	0.1911	3.13178	0.00173748	0.0954457
CHD6	2079.05	-0.514748	0.164139	-3.13605	0.00171239	0.0954457
SPCS3	1239.38	-0.58464	0.186781	-3.13008	0.0017476	0.0954457
VPS13B	1405.4	-0.555523	0.177181	-3.13534	0.00171657	0.0954457
NBEAL1	362.371	-0.835405	0.266349	-3.13651	0.00170972	0.0954457
ARHGAP26	544.347	-0.708812	0.226695	-3.12672	0.00176766	0.0954457
MDH2	4024.15	0.476136	0.152294	3.12644	0.00176939	0.0954457
PRDX2	6524.81	0.475822	0.151973	3.13096	0.00174238	0.0954457
COX6C	2858.64	0.491303	0.157378	3.1218	0.00179748	0.0963473
NF1	3189.59	-0.506284	0.162433	-3.11687	0.00182781	0.0973566
ATP5F1D	1625.42	0.572665	0.184184	3.1092	0.00187597	0.0977199
SLC16A6	341.928	-0.829002	0.266272	-3.11337	0.00184966	0.0977199
SIPA1L2	570.902	-0.690321	0.22208	-3.10844	0.00188078	0.0977199
CENPF	911.937	-0.607434	0.195197	-3.1119	0.00185884	0.0977199
DUSP6	291.917	-0.875222	0.282877	-3.094	0.00197476	0.100749
SLC3A2	5403.63	0.487563	0.157532	3.09501	0.00196806	0.100749
NDUFA6	1368.01	0.55033	0.177727	3.09649	0.00195826	0.100749
CASD1	568.805	-0.712196	0.231238	-3.07993	0.00207052	0.105001
BMP6	442.855	-0.758536	0.246456	-3.07778	0.00208551	0.105132
ITGB8	603.577	-0.677457	0.220856	-3.06741	0.00215921	0.108203
S100A4	9760.03	0.435943	0.142203	3.06563	0.0021721	0.108209
NUFIP2	4796.89	-0.506985	0.165753	-3.05868	0.00222318	0.110106
SLC25A11	1857.51	0.517196	0.169409	3.05294	0.0022661	0.11035
PKD1P6	289.133	-0.864659	0.283235	-3.0528	0.00226719	0.11035
PSMB3	1999.14	0.512645	0.16774	3.05619	0.00224167	0.11035
NUP210	2684.32	-0.486007	0.159863	-3.04014	0.00236469	0.114437
B3GNT5	547.072	-0.742268	0.244984	-3.02986	0.00244668	0.117732
PDE4D	1556.31	-0.563612	0.186252	-3.02607	0.00247754	0.118544
TRIM2	608.227	-0.676076	0.223704	-3.02219	0.00250951	0.118732
UQCRH	5378.25	0.445428	0.147343	3.02308	0.00250218	0.118732
PPIF	1617.2	0.517683	0.171501	3.01854	0.00253997	0.119506
LPCAT2	347.593	-0.828606	0.274826	-3.01502	0.00256961	0.120232
IFI35	603.567	0.764475	0.253726	3.013	0.0025868	0.120371
GRHPR	3251.58	0.496931	0.165586	3.00105	0.00269054	0.124515
CPD	11721.5	-0.46149	0.154175	-2.99328	0.00275995	0.127033
IMMT	3927.88	0.455241	0.15241	2.98695	0.00281773	0.127612
ATP5F1A	16635	0.41779	0.139742	2.98973	0.00279226	0.127612
UBL5	1306.08	0.545026	0.182436	2.98749	0.00281279	0.127612
TP53INP2	1992.98	0.492159	0.165115	2.98071	0.00287586	0.128866
RPS29	2433.92	0.484485	0.162481	2.98179	0.00286567	0.128866
MIEN1	2632.99	0.489814	0.164978	2.96896	0.00298813	0.133192
TANC2	465.272	-0.712366	0.240328	-2.96414	0.00303529	0.134586
NDUFS8	2298.03	0.488389	0.165638	2.94853	0.00319292	0.140108
NDUFB9	3730.73	0.456095	0.154626	2.94966	0.00318119	0.140108
IGF1R	1345.47	-0.521019	0.177252	-2.93943	0.00328814	0.143543
NENF	1018.86	0.59218	0.201827	2.9341	0.00334513	0.145282
WNK1	8955.18	-0.416678	0.142679	-2.92039	0.00349598	0.149762
FRYL	613.931	-0.650869	0.222907	-2.91991	0.00350134	0.149762
COPS9	874.203	0.599507	0.205315	2.91994	0.00350098	0.149762
DSTN	7286.09	0.442525	0.152038	2.91063	0.00360699	0.152738
MMP24OS	2354.97	0.487108	0.167332	2.91103	0.00360238	0.152738
ATP5PB	3532.89	0.442142	0.152057	2.90774	0.00364057	0.153393
FDX1	676.128	0.61154	0.210667	2.90288	0.00369747	0.153499
NMNAT2	1255.95	-0.539746	0.185887	-2.90363	0.00368866	0.153499
MIF	1345.07	0.58696	0.202041	2.90516	0.00367068	0.153499
HPCAL1	2612.29	0.478015	0.165409	2.8899	0.00385367	0.15818
PTMS	5187.87	0.470527	0.162816	2.88993	0.00385324	0.15818
ND5	88898.8	-0.442248	0.153086	-2.88887	0.00386624	0.15818
BIRC6	1595.66	-0.496094	0.1719	-2.88594	0.0039025	0.158896
KMT2E	962.436	-0.565285	0.196188	-2.88134	0.00395983	0.160458
VPS13A	1826.76	-0.548742	0.190655	-2.8782	0.00399954	0.161296
RCAN1	2270.91	0.465398	0.161979	2.87321	0.00406328	0.163089
PTPRG	1458.92	-0.508074	0.17698	-2.87081	0.00409425	0.163557
MDH1	5159.76	0.425238	0.14891	2.85567	0.00429455	0.163841
LMAN1	5747.76	-0.464496	0.162566	-2.85728	0.00427287	0.163841
SERPINE1	1849.26	0.492636	0.172111	2.86233	0.00420545	0.163841
NDUFA1	1907.02	0.502332	0.175263	2.86616	0.00415484	0.163841
RPS15A	1574.63	0.488989	0.170881	2.86158	0.00421536	0.163841
THBS1	1871.6	-0.486012	0.169865	-2.86116	0.00422094	0.163841
ASXL2	933.297	-0.581078	0.203805	-2.85115	0.00435612	0.163841
IGFN1	312.257	0.773594	0.271034	2.85423	0.00431412	0.163841
ATP5MG	2446.94	0.453571	0.159038	2.85196	0.00434509	0.163841
PPIC	1274.64	0.511244	0.179159	2.85358	0.00432292	0.163841
SLC16A5	3042.11	-0.463621	0.162244	-2.85756	0.00426917	0.163841
EIF3K	3083.79	0.457069	0.159598	2.86388	0.0041849	0.163841
TEAD1	4612.71	-0.431604	0.151441	-2.84998	0.0043722	0.163841
PPIA	23694.3	0.395845	0.138307	2.86206	0.00420891	0.163841
SELENBP1	1217.55	0.554996	0.195196	2.84328	0.00446522	0.165859
DOCK5	1521.66	-0.496914	0.174699	-2.8444	0.00444953	0.165859
BMERB1	711.847	-0.612089	0.215704	-2.83764	0.0045449	0.168082
NDUFS6	2010.36	0.492013	0.173846	2.83017	0.00465236	0.170566
ANPEP	340.096	-0.764524	0.270041	-2.83114	0.0046382	0.170566
PLXDC2	5835.5	-0.445522	0.157604	-2.82684	0.00470093	0.170868
ERCC6	544.358	-0.661051	0.233749	-2.82804	0.00468335	0.170868
BTAF1	878.758	-0.566447	0.20056	-2.82432	0.00473805	0.171481
FAM234A	2789.56	0.479817	0.169998	2.82248	0.00476537	0.171736
RERE	1462.52	-0.499791	0.177388	-2.8175	0.00483984	0.17368
WNT5A	1179.02	-0.518864	0.184478	-2.8126	0.00491424	0.175606
GRAMD1B	4095.81	-0.421645	0.150207	-2.8071	0.0049989	0.177137
KIAA1109	1062.68	-0.545546	0.194338	-2.8072	0.00499738	0.177137
FAM162A	1417.12	0.489843	0.174832	2.8018	0.00508191	0.179219
ARL5B	468.25	-0.693767	0.247716	-2.80065	0.00509999	0.179219
FSTL3	1078.29	0.568827	0.203741	2.79192	0.0052397	0.181364
HADHA	5254.66	0.413192	0.148078	2.79038	0.00526467	0.181364
SDHB	905.223	0.552437	0.197672	2.79471	0.00519464	0.181364
ITGAV	4956.94	-0.42437	0.152167	-2.78885	0.00528951	0.181364
PTPRF	6596.1	-0.429864	0.154123	-2.78909	0.0052856	0.181364
NAXE	2020.14	0.476723	0.170808	2.79098	0.00525481	0.181364
SP1	1959.04	-0.472454	0.169671	-2.78454	0.00536041	0.183054
ZMAT3	2419.19	-0.44687	0.160618	-2.78218	0.00539947	0.1832
FLNA	8364.87	-0.423472	0.152307	-2.78038	0.0054296	0.1832
KIAA1671	2128.69	-0.460282	0.165546	-2.78038	0.00542949	0.1832
FGG	32261.5	0.412921	0.148618	2.7784	0.00546275	0.183588
RALGAPA2	2019.79	-0.459891	0.166058	-2.76946	0.00561501	0.187958
NDUFB10	2201.84	0.465886	0.168445	2.7658	0.00567827	0.189328
RPL39	2518.61	0.439814	0.159114	2.76415	0.00570712	0.189544
PINK1	1146.93	0.524285	0.190097	2.75799	0.00581574	0.192397
HSPA5	18245.9	0.382618	0.139039	2.75188	0.00592546	0.193756
SUCO	835.731	-0.565313	0.205331	-2.75318	0.00590197	0.193756
ARHGEF12	3258.58	-0.423705	0.153961	-2.75203	0.00592278	0.193756
POLR2L	1736.01	0.502155	0.182729	2.74809	0.00599435	0.195254
PRDX6	5617.96	0.400355	0.145986	2.74243	0.00609871	0.197893
TET2	504.475	-0.637684	0.232651	-2.74094	0.00612629	0.198029
FKBP14	1320.32	-0.502087	0.18327	-2.7396	0.00615141	0.198085
CST3	5930.95	0.482104	0.176108	2.73754	0.00618999	0.198572
AIFM1	1598.36	0.476826	0.174466	2.73306	0.0062748	0.200533
RPS27A	10142.5	0.38502	0.141181	2.72714	0.00638857	0.203402
ZNF37A	645.918	-0.612253	0.224817	-2.72334	0.00646263	0.204989
FNDC3A	1655.03	-0.474058	0.174542	-2.71602	0.00660729	0.207201
CBL	620.532	-0.589648	0.217748	-2.70793	0.00677034	0.207201
XRN1	515.242	-0.642072	0.236603	-2.71371	0.00665334	0.207201
IGFBP2	3587.96	0.49972	0.184968	2.70166	0.00689935	0.207201
SLPI	10921.8	0.3943	0.145793	2.70451	0.00684044	0.207201
FLNB	20945.6	-0.39111	0.144367	-2.70913	0.00674592	0.207201
TNFRSF21	718.9	-0.567515	0.209116	-2.71387	0.00665019	0.207201
LRP8	391.926	-0.686153	0.253906	-2.70239	0.00688438	0.207201
ACAA2	1381.15	0.481498	0.177615	2.71091	0.00670996	0.207201
SF3B5	531.1	0.631533	0.23328	2.70719	0.00678554	0.207201
CERS6	1265.96	-0.532467	0.196836	-2.70512	0.00682789	0.207201
NR2C2	992.699	-0.523411	0.193688	-2.70234	0.00688542	0.207201
RPS17	2241.25	0.451898	0.167235	2.70217	0.00688882	0.207201
	264.019	-0.84331	0.310296	-2.71777	0.00657244	0.207201
MRPS21	1214.65	0.503522	0.185773	2.71042	0.00671983	0.207201
CPEB4	2325.45	-0.462774	0.171376	-2.70033	0.006927	0.207265
LOC101927060	363.967	-0.700544	0.259537	-2.69921	0.00695045	0.207265
JAG1	400.531	-0.676532	0.251174	-2.69348	0.00707104	0.207933
TMEM245	2748.79	-0.442213	0.164143	-2.69407	0.00705848	0.207933
LATS1	353.9	-0.715598	0.265669	-2.69357	0.00706923	0.207933
LRRC58	1021.48	-0.54272	0.201248	-2.69677	0.00700146	0.207933
PCDHB11	572.409	-0.606156	0.225155	-2.69217	0.00709885	0.208028
[truncated: 14,475 more rows]
