# Supplementary material for: Exploring the effects of tinzaparin and cisplatin on lung cancer cells in vitro
Source: Cancer Cell Int. 2026 Feb 5;26:106. doi: 10.1186/s12935-026-04214-5 (PMC12934117; doi:10.1186/s12935-026-04214-5)
Supplement: Supplementary file 6 — Additional file 6. [file 12935_2026_4214_MOESM6_ESM.xlsx]

## Sheet: H1437_GO_Biological_Processes
Term	Overlap	P.value	Adjusted.P.value	Old.P.value	Old.Adjusted.P.value	Odds.Ratio	Combined.Score	Genes
cotranslational protein targeting to membrane (GO:0006613)	54/94	1.03618e-31	4.81304e-28	0	0	13.6128	971.196	RPL4;RPL30;TRAM1;RPL3;RPL32;RPL31;RPL34;RPLP1;RPLP0;RPL10A;RPL8;RPL6;RPS15;RPS14;RPS16;RPL18A;RPS19;RPS18;RPL36;RPL35;RPLP2;RPL38;RPL37;RPS11;SIL1;RPS12;RPS9;RPS5;SSR2;RPL13A;RPSA;RPL37A;RPL24;RPL27;RPL28;RPL10;RPL11;RPL14;RPS3;RPL13;RPL15;RPS2;RPL18;RPL41;RPL35A;RPL23A;RPS26;RPS25;RPS28;RPS29;RPL27A;SRPRA;RPS21;RPS23
SRP-dependent cotranslational protein targeting to membrane (GO:0006614)	51/90	1.26127e-29	2.92929e-26	0	0	13.1649	876.029	RPL4;RPL30;RPL3;RPL32;RPL31;RPL34;RPLP1;RPLP0;RPL10A;RPL8;RPL6;RPS15;RPS14;RPS16;RPL18A;RPS19;RPS18;RPL36;RPL35;RPLP2;RPL38;RPL37;SEC61B;RPS11;RPS12;RPS9;RPS5;RPL13A;RPSA;RPL37A;RPL24;RPL27;RPL28;RPL10;RPL11;RPL14;RPS3;RPL13;RPL15;RPS2;RPL18;RPL41;RPL35A;RPL23A;RPS26;RPS25;RPS28;RPS29;RPL27A;RPS21;RPS23
protein targeting to ER (GO:0045047)	54/103	5.50185e-29	8.5187e-26	0	0	11.1069	722.726	RPL4;RPL30;RPL3;RPL32;RPL31;RPL34;RPLP1;RPLP0;RPL10A;RPL8;RPL6;RPS15;RPS14;RPS16;RPL18A;RPS19;RPS18;RPL36;RPL35;RPLP2;RPL38;RPL37;RPS11;GET3;RPS12;RPS9;RPS5;RPL13A;RPSA;RPL37A;RPL24;RPL27;RPL28;RPL10;RPL11;RPL14;RPS3;RPL13;RPL15;RPS2;RPL18;RPL41;SGTA;RPL35A;RPL23A;RPS26;RPS25;RPS28;RPS29;RPL27A;SRPRA;SRPRB;RPS21;RPS23
cytoplasmic translation (GO:0002181)	51/93	1.07989e-28	1.25402e-25	0	0	12.2225	787.075	RPL4;RPL30;RPL3;RPL32;RPL31;RPL34;RPLP1;RPLP0;RPL10A;RPL8;RPL6;RPS15;RPS14;RPS16;RPL18A;RPS19;RPS18;RPL36;RPL35;RPL38;RPL37;RPS11;RPS12;RPS9;RPS5;RPL13A;RPSA;RPL37A;RPL24;RPL27;RPL28;RPL10;RPL11;RPL14;RPS3;RPL13;RPL15;RPS2;RPL18;RPL41;TMA7;RPL35A;RPL23A;RPS26;RPS25;RPS28;RPS29;EIF3I;RPL27A;RPS21;RPS23
nuclear-transcribed mRNA catabolic process, nonsense-mediated decay (GO:0000184)	52/113	1.72146e-24	1.59924e-21	0	0	8.57627	469.284	RPL4;RPL30;SMG1;RPL3;RPL32;RPL31;RPL34;RPLP1;RPLP0;RPL10A;RPL8;RPL6;RPS15;RPS14;RPS16;RPL18A;RPS19;RPS18;RPL36;RPL35;RPLP2;RPL38;RPL37;RPS11;RPS12;RPS9;RPS5;RPL13A;RPSA;RPL37A;RPL24;RPL27;RPL28;RBM8A;RPL10;RPL11;RPL14;RPS3;RPL13;RPL15;RPS2;RPL18;RPL41;RPL35A;RPL23A;RPS26;RPS25;RPS28;RPS29;RPL27A;RPS21;RPS23
nuclear-transcribed mRNA catabolic process (GO:0000956)	64/171	1.0055e-23	7.78424e-21	0	0	6.0426	319.979	RPL4;RPL30;SMG1;RPL3;TUT7;RPL32;RPL31;RPL34;RPLP1;TUT4;RPLP0;RPL10A;RPL8;RPL6;RPS15;RPS14;ZFP36;RPS16;RPL18A;RPS19;RPS18;RPL36;RPL35;RPLP2;RPL38;RPL37;RPS11;RPS12;RPS9;RPS5;RC3H1;RPL13A;RPSA;RC3H2;XRN1;CSDE1;XRN2;RPL37A;RPL24;RPL27;RPL28;DCP2;RBM8A;RPL10;RPL11;EXOSC4;RPL14;RPS3;RPL13;RPL15;RPS2;RPL18;RPL41;RPL35A;RPL23A;RPS26;RPS25;RPS28;CNOT1;RPS29;RPL27A;ATM;RPS21;RPS23
peptide biosynthetic process (GO:0043043)	61/162	7.78328e-23	5.16476e-20	0	0	6.09328	310.194	RPL4;RPL30;MRPS15;RPL3;RPL32;RPL31;RPL34;RPLP1;RPLP0;MRPL36;RPL10A;RPL8;RPL6;RPS15;MRPL41;RPS14;RPS16;RPL18A;RPS19;RPS18;RPL36;RPL35;RPLP2;RPL38;RPL37;RPS11;RPS12;RPS9;RPS5;MRPS18B;MRPS21;RPL13A;RPSA;MRPL51;RPL37A;RPL24;RPL27;RPL28;RPL10;RPL11;FURIN;MRPL55;RPL14;RPS3;EIF4EBP2;RPL13;RPL15;RPS2;RPL18;RPL41;RPL35A;RPL23A;MRPL24;RPS26;RPS25;RPS28;RPS29;RPL27A;RPS6KB2;RPS21;RPS23
translation (GO:0006412)	68/214	1.64071e-20	9.52636e-18	0	0	4.70563	214.372	RPL4;RPL30;MRPS15;RPL3;RPL32;RPL31;RPL34;RPLP1;RPLP0;MRPL36;RPL8;RPL10A;RPL6;RPS15;MRPL41;EEF1B2;RPS14;TRMT112;MRPL2;RPS16;RPL18A;RPS19;RPS18;RPL36;RPL35;RPLP2;RPL38;RPL37;RPS11;RPS12;RPS9;RPS5;MRPS18B;MRPS21;RPL13A;RPSA;TUFM;MRPL51;EEF1D;RPL37A;RPL24;RPL27;RPL28;AARS1;RPL10;MRPS34;RPL11;MRPL55;RPL14;RPS3;RPL13;EIF4EBP2;RPL15;RPS2;RPL18;RPL41;TMA7;RPL35A;RPL23A;MRPL24;RPS26;RPS25;RPS28;RPS29;RPL2…
cellular protein metabolic process (GO:0044267)	99/417	7.02752e-19	3.62698e-16	0	0	3.17046	132.523	RPL4;APP;RPL30;RPL3;RPL32;RPL31;RPL34;PLOD2;RPL8;RPL10A;RPL6;RPS15;RPS14;LGALS1;RPS16;RPL18A;RPS19;RPS18;RPL36;RPL35;RPL38;RPL37;RPS11;RPS12;ATG3;RPS9;IGFBP5;IGFBP4;RPS5;IGFBP2;MRPS18B;SHISA5;ADAM10;RPSA;PDIA6;FBXW2;PAPPA;RPL24;RPL27;RPL28;RPN2;PRKDC;RPN1;HSP90B1;TGOLN2;STK38;EIF4EBP2;RPL41;YES1;FN1;CP;MRPL24;RPS26;RPS25;RPS28;RPS29;UBE2S;RPL27A;RPS21;RPS23;UBE2M;MRPS15;PRKCSH;RPLP1;RPLP0;MRPL36;…
gene expression (GO:0010467)	89/356	1.2665e-18	5.8829e-16	0	0	3.38501	139.497	RPL4;RPL30;MRPS15;SMG1;RPL3;THRB;RPL32;RPL31;RPL34;RPLP1;RPLP0;HNRNPU;MRPL36;RPL8;RPL10A;RPL6;RPS15;MRPL41;RPS14;RPS16;RPL18A;RPS19;RPS18;RPL36;RPL35;RPLP2;RPL38;RPL37;RPS11;RPS12;DDX17;SEC13;RPS9;TESC;RPS5;MRPS18B;MRPS21;RPL13A;RPSA;THOC2;SRRM1;MRPL51;XRN2;DNAJB11;RPL37A;RPL24;RPL27;RPL28;PTMA;RBMS2;RPL10;RBM8A;RPL11;BAZ2A;AAAS;MRPL55;HSPD1;ATXN1;FIP1L1;POLR2C;TPR;RPL14;RPS3;RPL13;EIF4EBP2;RPL15…
rRNA metabolic process (GO:0016072)	54/162	1.32773e-17	5.60665e-15	0	0	5.02283	195.19	RPL4;TRIR;RPL30;RPL3;RPL32;RPL31;RPL34;RPLP1;RPLP0;RPL10A;RPL8;RPL6;RRP9;RPS15;FBL;RPS14;RPS16;RPL18A;RPS19;RPL36;RPL35;RPLP2;RPL38;RPL37;RRP12;RPS9;IMP3;RPL13A;IMP4;XRN1;XRN2;RPL37A;RPL24;RPL27;RPL28;RPL10;HEATR1;RPL11;EXOSC4;PES1;RPL14;RPL13;RPL15;RPS2;RPL18;DCAF13;RPL41;UTP6;RPL35A;RPL23A;RPS25;RPS28;RPL27A;NOP53
ribosome biogenesis (GO:0042254)	59/192	3.32396e-17	1.28665e-14	0	0	4.46259	169.323	RPL4;RPL30;RPL3;RPL32;RPL31;RPL34;RPLP1;RPLP0;MRPL36;NOC2L;RPL10A;RPL8;RPL6;RRP9;RPS15;FBL;RPS14;RPS16;XPO1;RPL18A;RPS19;RPL36;RPL35;RPLP2;RPL38;RPL37;RRP12;GLUL;RPS9;IMP3;RPL13A;IMP4;TSC1;XRN2;RPL37A;RPL24;RPL27;RPL28;RPL10;HEATR1;RPL11;EXOSC4;PES1;RPL14;SURF6;RPL13;RPL15;RPS2;RPL18;DCAF13;RPL41;UTP6;RPL35A;RPL23A;RPS25;RPS28;RPL27A;NOP53;RAN
rRNA processing (GO:0006364)	55/173	7.31543e-17	2.61386e-14	0	0	4.68231	173.966	RPL4;RPL30;RPL3;RPL32;RPL31;RPL34;RPLP1;RPLP0;RPL10A;RPL8;RPL6;RRP9;RPS15;FBL;RPS14;SART1;RPS16;RPL18A;RPS19;RPL36;RPL35;RPLP2;RPL38;RPL37;RRP12;RPS9;IMP3;RPL13A;IMP4;XRN2;RPL37A;NHP2;RPL24;RPL27;RPL28;RPL10;PRKDC;HEATR1;RPL11;EXOSC4;PES1;RPL14;RPL13;RPL15;RPS2;RPL18;DCAF13;RPL41;UTP6;RPL35A;RPL23A;RPS25;RPS28;RPL27A;NOP53
cellular macromolecule biosynthetic process (GO:0034645)	77/314	8.69682e-16	2.88548e-13	0	0	3.28248	113.831	RPL4;RPL30;MRPS15;RPL3;THRB;RPL32;RPL31;RPL34;RPLP1;RPLP0;MRPL36;RPL8;RPL10A;RPL6;RPS15;MRPL41;EEF1B2;RPS14;RPS16;RPL18A;RPS19;RPS18;RPL36;RPL35;RPLP2;RPL38;RPL37;RPS11;RPS12;RPS9;RPS5;MRPS18B;MRPS21;RPL13A;RPSA;TUFM;MRPL51;EEF1D;RPL37A;RPL24;RPL27;RPL28;PTMA;PIF1;RPL10;RPL11;BAZ2A;MRPL55;RECQL4;POLR2C;RPL14;RPS3;RPL13;EIF4EBP2;RPL15;RPS2;RPL18;POLR2L;RPL41;RPA2;RPL35A;RPL23A;MRPL24;EXT1;RPS26;RP…
ncRNA processing (GO:0034470)	57/201	6.05879e-15	1.87621e-12	0	0	3.97511	130.134	RPL4;RPL30;POP7;RPL3;TUT7;RPL32;RPL31;RPL34;RPLP1;TUT4;RPLP0;RPL8;RPL10A;RPL6;RRP9;RPS15;RPS14;FBL;RPS16;RPL18A;RPS19;RPL36;RPL35;RPLP2;RPL38;RPL37;RRP12;RPS9;IMP3;RPL13A;IMP4;DICER1;XRN2;RPL37A;RPL24;RPL27;RPL28;AARS1;RPL10;HEATR1;RPL11;EXOSC4;PES1;RPL14;RPL13;RPL15;RPS2;RPL18;DCAF13;RPL41;UTP6;RPL35A;RPL23A;RPS25;RPS28;RPL27A;NOP53
proteasome-mediated ubiquitin-dependent protein catabolic process (GO:0043161)	64/321	2.82534e-09	8.20231e-07	0	0	2.49487	49.1107	ARRB1;HERPUD1;CDC20;UCHL1;PSMD4;PTTG1;CDC26;TRIM2;CDC27;SEC61B;ANAPC7;UBE4A;YOD1;DNAJB14;RAD23A;KCTD5;KLHL42;PSMA5;SELENOS;TBL1XR1;RBCK1;CLOCK;VCP;CUL5;PSMD13;DERL3;SEL1L;DERL1;UBR2;UBR1;PSMA7;AURKB;ANAPC11;HSP90B1;AURKA;PSMB6;DNAJB2;FBXL20;PSMB4;CCNB1;PSMB5;OS9;PSMB3;UBC;TBL1X;HSPA5;RHBDD2;UBE2C;FEM1B;PLK1;SGTA;HUWE1;SYVN1;TMUB1;WWP1;FBXL15;ITCH;UBE2S;CDK1;MDM2;CTNNB1;STUB1;STT3B;RNF187
cellular protein modification process (GO:0006464)	151/1025	4.12993e-09	1.12844e-06	0	0	1.75677	33.9145	APP;GMFB;PLOD2;CDC14B;PPP1CB;PTAR1;LGALS1;PSMD4;PDK4;PIM3;MAP3K9;MAP3K5;TGM2;ATG3;PRKCI;IGFBP5;DAPK1;IGFBP4;DAPK3;SHISA5;ALG3;ADAM10;PRPF4B;ALG1;PRKAB1;PDIA6;FBXW2;KLHL42;SIK3;TNIK;PHPT1;RPN2;CUL5;EPAS1;PSMD13;CTBP1;PRKDC;TNKS;RPN1;DCUN1D1;ZC3HAV1;HIF1A;HSP90B1;TIMM50;TGOLN2;GRK2;STK38;ST3GAL5;RCE1;ST3GAL3;CDK17;TGFB2;YES1;TIPARP;PLK1;FN1;EIF2AK2;PARP14;CP;PARP10;TBCK;WNK1;UBE2S;CDK1;ATM;STT3B;MA…
regulation of primary metabolic process (GO:0080090)	35/130	4.56457e-09	1.17791e-06	0	0	3.66493	70.3847	PSMD13;CHD9;ROCK2;ODC1;OAZ1;ACACA;PSMA7;PSMB6;PSMB4;PSMB5;PSMD4;PSMB3;PMVK;TBL1X;NCOA1;MED1;FDPS;NCOA2;SREBF1;NQO1;CREBBP;NCOA6;NR1D2;EDF1;PRKAB1;PSMA5;NCOR1;TBL1XR1;SP1;SCD;FASN;ID2;MVD;PPARA;CERS2
positive regulation of transcription, DNA-templated (GO:0045893)	168/1183	7.89242e-09	1.92949e-06	0	0	1.68617	31.4595	ATF2;ZNF451;APP;CRTC3;MAML2;CD81;FHOD1;HNRNPU;AHR;NR3C1;ELK4;RPS6KA3;ZNF609;CHCHD2;TRIM28;CDH1;CREB3L2;POGZ;EP300;JUNB;IER2;MAP3K5;DDX17;MAP2K3;MED1;SMARCC2;MAP2K2;ZNF281;ZBTB38;MRTFB;MITF;ILF2;RUNX1;AR;TBL1XR1;KAT6A;PHIP;CLOCK;SQSTM1;ATF4;KMT2E;KMT2D;ENY2;KMT2A;EPAS1;PRKDC;TNKS;KMT2C;MAZ;MRPL12;ZNF24;HIF1A;MYO6;UBC;HIVEP1;RREB1;BPTF;EGR1;CREBBP;XBP1;ZFHX3;FZD4;ALYREF;CHCHD10;NR1D2;SMAD5;PBX1;H1-…
neutrophil activation involved in immune response (GO:0002283)	84/485	1.23629e-08	2.87128e-06	0	0	2.10532	38.3349	SNAP25;DDX3X;ATP8A1;SLC44A2;LPCAT1;FTH1;NAPRT;TIMP2;TOM1;SIRPA;ITGAV;CPNE3;CTSD;SPTAN1;CTSC;DSP;ACTR2;ARSA;HGSNAT;DBNL;GAA;HLA-B;HLA-C;ADAM10;ATP11B;ANO6;TMC6;ATP11A;MIF;SCAMP1;DYNLL1;ATAD3B;ILF2;DDOST;APRT;PSMA5;RAP2C;ADAM8;ALDOC;DNASE1;ALDOA;S100A9;PPIA;CD44;FTL;DNASE1L1;CFD;CD63;CSTB;RAB5B;VCP;CANT1;TMEM63A;ROCK1;BRI3;PSMD13;GSTP1;UBR4;IQGAP1;GNS;AGPAT2;CST3;CNN2;CYB5R3;PRDX4;DPP7;ALDH3B1;STOM…
neutrophil mediated immunity (GO:0002446)	84/488	1.65207e-08	3.65423e-06	0	0	2.08933	37.438	SNAP25;DDX3X;ATP8A1;SLC44A2;LPCAT1;FTH1;NAPRT;TIMP2;TOM1;SIRPA;ITGAV;CPNE3;CTSD;SPTAN1;CTSC;DSP;ACTR2;ARSA;HGSNAT;DBNL;GAA;HLA-B;HLA-C;ADAM10;ATP11B;ANO6;TMC6;ATP11A;MIF;SCAMP1;DYNLL1;ATAD3B;ILF2;DDOST;APRT;PSMA5;RAP2C;ADAM8;ALDOC;ALDOA;S100A9;PPIA;CD44;FTL;DNASE1L1;CFD;KMT2E;CD63;CSTB;RAB5B;VCP;CANT1;TMEM63A;ROCK1;BRI3;PSMD13;GSTP1;UBR4;IQGAP1;GNS;AGPAT2;CST3;CNN2;CYB5R3;PRDX4;DPP7;ALDH3B1;STOM;…
neutrophil degranulation (GO:0043312)	83/481	1.79261e-08	3.78485e-06	0	0	2.0951	37.3704	SNAP25;DDX3X;ATP8A1;SLC44A2;LPCAT1;FTH1;NAPRT;TIMP2;TOM1;SIRPA;ITGAV;CPNE3;CTSD;SPTAN1;CTSC;DSP;ACTR2;ARSA;HGSNAT;DBNL;GAA;HLA-B;HLA-C;ADAM10;ATP11B;ANO6;TMC6;ATP11A;MIF;SCAMP1;DYNLL1;ATAD3B;ILF2;DDOST;APRT;PSMA5;RAP2C;ADAM8;ALDOC;ALDOA;S100A9;PPIA;CD44;FTL;DNASE1L1;CFD;CD63;CSTB;RAB5B;VCP;CANT1;TMEM63A;ROCK1;BRI3;PSMD13;GSTP1;UBR4;IQGAP1;GNS;AGPAT2;CST3;CNN2;CYB5R3;PRDX4;DPP7;ALDH3B1;STOM;HMOX2;…
protein exit from endoplasmic reticulum (GO:0032527)	13/24	3.27507e-08	6.61422e-06	0	0	11.6696	201.117	SEC13;TMED9;VCP;SEL1L;SURF4;DERL1;SYVN1;HERPUD1;HSP90B1;OS9;SELENOS;PREB;SEC61B
negative regulation of gene expression (GO:0010629)	61/322	4.76651e-08	8.99158e-06	0	0	2.33703	39.4002	CREBZF;APP;DDX3X;BMI1;ZFP36;ITGB8;MAP2K2;ABCC2;IGFBP5;DAPK1;SFMBT2;ZNF281;DAPK3;ADAM10;RPL13A;TSC1;DICER1;MIF;NUDT16L1;RUNX1;TLE5;PTBP3;RBL2;CLDN3;NCOR1;ERP29;DCP2;YAP1;NOTCH2;DDX6;PRKAA1;PRKAA2;SMYD5;ROCK2;HIF1A;GIGYF2;AURKA;TASOR;ATOH8;RPS3;ZNF148;SUZ12;TGFB2;PNPT1;TIPARP;ATP2B4;EIF2AK2;ATP2B1;PARP14;PARP10;RPS26;REST;CNOT1;ID2;REL;CALR;CPEB3;LGR4;TNRC6A;PICALM;TNRC6B
mitochondrial ATP synthesis coupled electron transport (GO:0042775)	23/71	4.83939e-08	8.99158e-06	0	0	4.74761	79.9682	COX8A;NDUFB7;NDUFA6;NDUFB10;UQCC3;NDUFB11;COX4I1;NDUFA1;NDUFC1;SDHA;COX5B;UQCRH;COX6B1;NDUFS8;NDUFS6;UQCRQ;NDUFS5;NDUFAB1;UQCRC1;UQCRFS1;CYC1;NDUFV1;COA6
positive regulation of nucleic acid-templated transcription (GO:1903508)	85/511	6.65549e-08	1.18903e-05	0	0	2.00367	33.1111	MESP1;CALCOCO1;CHD8;HMGB2;RSF1;CTCF;HOXC13;AHR;EDRF1;MED14;MED13;TRIM28;CDH1;CREB3L2;EP300;TEAD1;MAP3K5;MAP2K3;NCOA1;MED1;MAP2K2;SMARCC2;NCOA6;ZNF281;TESC;MITF;EDF1;ARID1A;ILF2;ARID1B;TGFBR1;RUNX1;AR;PPM1A;CREB1;PSRC1;MDFIC;TBL1XR1;KAT6A;WAC;PHIP;PLCB1;PPARA;CLOCK;ATF4;KMT2E;YAP1;ENY2;KMT2A;WBP2;MAZ;LRP5;MRPL12;HIF1A;EGFR;LRP6;NSD3;NSD1;TP53INP1;ATOH8;TBL1X;RREB1;TRIM44;MAP3K2;ATF7IP;EGR1;ARNT2;C…
ubiquitin-dependent protein catabolic process (GO:0006511)	64/354	1.36412e-07	2.34679e-05	0	0	2.2069	34.8857	USP33;OTUD7B;ARRB1;HERPUD1;CDC20;RNF115;UCHL1;PSMD4;PTTG1;CDC26;TRIM2;RNF19A;CDC27;ARIH1;ELOC;ANAPC7;VPS37C;RC3H1;UBE4A;RAD23A;KCTD5;RC3H2;KLHL42;PSMA5;TBL1XR1;BIRC6;RBCK1;CLOCK;SQSTM1;VPS28;VCP;PSMD13;UBR4;CBL;PSMA7;AURKB;ANAPC11;AURKA;PSMB6;PSMB4;RNF213;PSMB5;OS9;PSMB3;TBL1X;XBP1;ANKIB1;USP9X;UBE2C;FEM1B;PLK1;ADRM1;HUWE1;SYVN1;WWP1;MIB1;ITCH;UBE2S;TTC3;MDM2;CTNNB1;TRIP12;STUB1;RNF187
response to endoplasmic reticulum stress (GO:0034976)	29/110	1.53868e-07	2.55256e-05	0	0	3.55253	55.7291	GSK3B;VCP;FICD;SEL1L;TMTC3;ATP2A3;DERL1;HSP90B1;HERPUD1;ERLEC1;OS9;CREB3L2;AGR2;CDK5RAP3;MAP3K5;PDIA3;BCAP31;HSPA5;SYVN1;TRAF2;PDIA4;TMCO1;ERP44;SELENOS;TMEM259;TRIB3;HYOU1;P4HB;ATF4
aerobic electron transport chain (GO:0019646)	22/70	1.7276e-07	2.76714e-05	0	0	4.5387	70.6738	COX8A;NDUFB7;NDUFA6;NDUFB10;UQCC3;NDUFB11;COX4I1;NDUFA1;NDUFC1;SDHA;COX5B;UQCRH;COX6B1;NDUFS8;NDUFS6;UQCRQ;NDUFS5;NDUFAB1;UQCRC1;UQCRFS1;CYC1;NDUFV1
regulation of apoptotic process (GO:0042981)	111/742	2.31786e-07	3.58882e-05	0	0	1.77216	27.0741	STEAP3;TFRC;ITSN1;CIB1;CLU;IGF1R;RPS6KA3;SLK;LGALS1;CFL1;CYP1B1;PIM3;MAP3K5;TGM2;MED1;PRKCI;DAPK1;DAPK3;ADAM10;MIF;ATAD3A;OBSCN;PPIF;PHIP;NUPR1;IL6ST;SQSTM1;PPIA;ATF4;NOTCH2;VCP;PRKDC;HSP90B1;PRDX2;PRDX5;UBC;BMF;ECT2;CREBBP;PRELID1;XBP1;GADD45B;CBX4;HSPA5;PLK1;PTK2;HIGD2A;SETX;SON;BCL6;JMY;CDK1;NF1;ANP32E;ATM;ANP32B;CALR;MAP3K11;ARF4;GSK3B;DDX3X;CHM;SRA1;HSPB1;AKAP13;MYDGF;TRIM2;CASP2;ERC1;CTSD;V…
positive regulation of proteasomal ubiquitin-dependent protein catabolic process (GO:0032436)	23/79	4.29349e-07	6.42199e-05	0	0	4.06758	59.6347	BCAP31;GSK3B;VCP;ANKIB1;CAV1;PLK1;SGTA;RAD23A;CLU;HSPBP1;HERPUD1;PIAS1;NKD2;CDC20;DNAJB2;HECTD1;RNF19A;MDM2;ELOB;TRIB3;STUB1;ARIH1;NOP53
negative regulation of programmed cell death (GO:0043069)	66/381	4.42419e-07	6.42199e-05	0	0	2.09465	30.6469	ARF4;GSK3B;DDX3X;TFRC;HSPB1;CIB1;IGF1R;RPS6KA3;MYDGF;CFL1;CASP2;PIM3;ERC1;MED1;PRKCI;GPX4;ADAM10;MIF;ATAD3A;YWHAZ;HAX1;DDAH2;PPIF;BIRC5;PHIP;BIRC6;ANGPTL4;NUPR1;IL6ST;CRYAB;PTMA;SQSTM1;MET;CD44;NOTCH2;PRKAA1;PRKAA2;RPL10;PRKDC;GSTP1;AMIGO2;CBL;EGFR;HSP90B1;HSPD1;PRDX2;PRDX5;UBC;FLNA;PAK2;PRELID1;XBP1;CBX4;HSPA5;PLK1;PTK2;HIPK3;HYPK;HIGD2A;SETX;TJP1;ITCH;KRT18;SON;CDK1;CTNNB1
antigen processing and presentation of peptide antigen via MHC class I (GO:0002474)	14/33	4.81703e-07	6.78033e-05	0	0	7.27652	105.844	BCAP31;PDIA3;SEC23A;SEC13;SEC24A;HLA-B;HLA-C;IDE;HLA-A;HLA-E;MFSD6;CANX;CALR;SEC31A
positive regulation of transcription by RNA polymerase II (GO:0045944)	128/908	7.78298e-07	0.000106329	0	0	1.65532	23.284	ATF2;ZNF451;APP;CRTC3;MAML2;PLXND1;CD81;FHOD1;HNRNPU;AHR;NR3C1;ELK4;RPS6KA3;ZNF609;CHCHD2;POGZ;EP300;JUNB;IER2;DDX17;MED1;ZBTB38;MRTFB;MITF;RUNX1;AR;TBL1XR1;KAT6A;PHIP;CLOCK;SQSTM1;ATF4;KMT2D;KMT2A;EPAS1;PRKDC;TNKS;KMT2C;MEPCE;ZNF24;HIF1A;MYO6;UBC;HIVEP1;RREB1;BPTF;EGR1;CREBBP;XBP1;ZFHX3;TGFB2;NR1D2;SMAD5;PBX1;NFKB2;SETX;DRAP1;BCL9;NR4A1;MAVS;SP1;CAPRIN2;REL;PIN1;ATM;OGT;ARF4;MESP1;CALCOCO1;DDX3X…
cellular response to oxidative stress (GO:0034599)	30/125	8.5641e-07	0.000113658	0	0	3.13274	43.7659	PRKAA1;PRKAA2;GSTP1;PTPRK;HIF1A;EGFR;PRDX2;CHCHD2;PRDX5;ALDH3B1;LONP1;RPS3;HMOX1;ROMO1;STX2;G6PD;PNPT1;GPX1;DAPK1;GPX3;TXNRD2;TXNRD1;PYCR1;ARNT;PYCR2;SOD2;SETX;SELENOS;PPIA;ATF4
negative regulation of apoptotic process (GO:0043066)	78/485	9.14013e-07	0.000117933	0	0	1.91895	26.6838	ARF4;GSK3B;DDX3X;TFRC;HSPB1;CIB1;IGF1R;RPS6KA3;MYDGF;CFL1;PDK4;CASP2;PIM3;ERC1;MAGEA3;MED1;PRKCI;GPX1;VSTM2L;ADAM10;MIF;ATAD3A;YWHAZ;HAX1;DDAH2;PPIF;BIRC5;ADAM8;PHIP;BIRC6;ANGPTL4;NUPR1;IL6ST;CRYAB;SQSTM1;PTMA;CD44;NOTCH2;YAP1;BEX3;PRKAA1;PRKAA2;RPL10;PRKDC;GSTP1;MAZ;CBL;EGFR;HSP90B1;HSPD1;PRDX2;PRDX5;RNF213;ERBB3;UBC;FLNA;SFN;PAK2;PRELID1;XBP1;CBX4;HSPA5;CAV1;PLK1;SOD2;HIPK3;PTK2;HYPK;HIGD2A;SET…
cellular response to chemical stress (GO:0062197)	26/101	1.0934e-06	0.000137267	0	0	3.43531	47.1538	PRKAA1;DDX3X;PRKAA2;GSTP1;PRDX2;CHCHD2;PRDX5;ALDH3B1;LONP1;LRRC8D;STX2;G6PD;PNPT1;GPX1;GPX3;TXNRD2;CAV1;TXNRD1;PYCR1;PYCR2;SOD2;SETX;SELENOS;ATM;PPIA;ATF4
endoplasmic reticulum to cytosol transport (GO:1903513)	9/15	1.45221e-06	0.000177514	0	0	14.7833	198.723	VCP;OS9;SELENOS;SEL1L;DERL1;SYVN1;SEC61B;HERPUD1;HSP90B1
positive regulation of ubiquitin-dependent protein catabolic process (GO:2000060)	22/79	1.74696e-06	0.000208068	0	0	3.82017	50.6464	GSK3B;VCP;ANKIB1;MAGEF1;PLK1;PTEN;RAD23A;CLU;HSPBP1;PTK2;PIAS1;NKD2;DNAJB2;HECTD1;RNF19A;MDM2;ELOB;TRIB3;STUB1;ARIH1;NOP53;CDK5RAP3
endoplasmic reticulum to Golgi vesicle-mediated transport (GO:0006888)	38/185	2.1162e-06	0.000240148	0	0	2.56834	33.5577	ARF4;SEC23A;ATL3;KDELR1;PDCD6;RAB1B;DCTN3;MIA3;LMAN2;TMED3;TMED1;TMED7;SPTAN1;YKT6;SPTBN1;CTSC;SEC31A;BCAP31;DYNC1H1;SEC13;TMED9;SEC24A;ANK3;ARFGAP3;DYNLL1;ARFGAP1;BET1L;YIF1A;ARCN1;YIF1B;DYNC1LI2;TRAPPC6A;GOLGB1;TRIP11;PREB;HYOU1;ERGIC3;COPE
regulation of lipid metabolic process (GO:0019216)	24/92	2.16932e-06	0.000240148	0	0	3.49501	45.5787	NCOA1;MED1;NCOA2;SREBF1;FDPS;CREBBP;CHD9;NCOA6;CAV1;MID1IP1;EDF1;NR1D2;ACACA;NCOR1;TBL1XR1;SCD;SP1;FASN;ID2;PMVK;MVD;TBL1X;PPARA;CERS2
positive regulation of intracellular signal transduction (GO:1902533)	84/546	2.23959e-06	0.000240148	0	0	1.82106	23.6906	APP;DDX3X;TFRC;SLC44A2;PIK3CB;IGF1R;RPS15;AKAP13;MYDGF;TMEM101;LGALS1;EP300;ITGAV;RPL37;CDK5RAP3;TGM2;SEC13;ADGRV1;IL18;SHISA5;FRS2;TRAF2;MIF;RHOC;MID2;TGFBR1;PPM1A;HAX1;EEF1D;RAPGEF2;ADAM8;TRIB3;RBCK1;NUPR1;S100A9;MET;ANKRD17;NFAT5;CANT1;ROCK1;ROCK2;PELI2;MAZ;IQGAP1;TXN;ATP2C1;CBL;EGFR;ERBB3;MIER1;RPS3;HMOX1;FLNA;RICTOR;BMF;ECT2;TRIM44;SASH1;BCAP31;OSBPL8;FIS1;TGFB2;GDF15;CAV1;FN1;MIB2;EIF2AK2;P…
regulation of cell morphogenesis (GO:0022604)	13/32	2.24412e-06	0.000240148	0	0	6.75309	87.8387	MACF1;LARP4;MYO9A;CLDN4;CLDN3;FMNL2;ZMYM4;CFL1;PHIP;PDZD8;CD44;FERMT2;SH3D19
supramolecular fiber organization (GO:0097435)	60/351	2.27481e-06	0.000240148	0	0	2.05713	26.7296	APP;PLOD3;CIB1;PLOD2;PPP1R9A;RND1;PCM1;SLK;MPRIP;STMN1;CYP1B1;DSP;COL27A1;TPM4;DST;TMOD3;P3H2;ADAM10;SHROOM3;P3H4;RHOC;HSPG2;TGFBR1;CD2AP;CLIP1;CLIP4;COL4A5;KIF2C;ALDOA;PPIB;B4GALT7;COL17A1;LAMA3;RHOBTB3;FURIN;CORO1B;CAMSAP2;CST3;GGA2;MYO6;UBC;SERPINH1;DYNC1H1;TGFB2;USP9X;HOOK3;KLHL24;SORL1;MAD2L2;MYO1D;MYO1B;KIF18B;HOOK2;MYO5B;FAT1;MDM2;NF1;PIN1;TUBGCP4;P4HB
modification-dependent protein catabolic process (GO:0019941)	40/201	2.65856e-06	0.000274422	0	0	2.46924	31.6994	PSMD13;USP33;UBR4;ARRB1;CBL;AURKB;ANAPC11;HERPUD1;AURKA;CDC20;RNF213;OS9;PTTG1;CDC26;RNF19A;CDC27;UBC;LONP1;ARIH1;ELOC;XBP1;ANKIB1;ANAPC7;UBE2C;PLK1;ADRM1;SYVN1;RC3H1;UBE4A;RC3H2;MIB1;ITCH;UBE2S;TTC3;MDM2;TRIP12;BIRC6;STUB1;SQSTM1;PCYOX1
protein ubiquitination (GO:0016567)	81/525	3.02739e-06	0.0003057	0	0	1.82597	23.2041	MAGEF1;ARRB1;RNF115;PSMD4;TRIM2;RNF19A;CDC27;ELOB;ELOC;ARIH1;ATG3;SHPRH;ANAPC7;RC3H1;UBE4A;TRAF2;HLA-A;RC3H2;FBXW2;PJA2;KLHL42;PSMA5;H2BC12;SELENOS;GAN;WAC;BIRC6;RBCK1;ZNF598;TRIM11;VCP;CUL5;PRKDC;TNKS;EPAS1;PSMD13;PELI2;DERL1;UBR2;UBR1;DTX4;CBL;HIF1A;PSMA7;ANAPC11;PSMB6;FBXL20;PSMB4;RNF213;PSMB5;OS9;TNKS2;PSMB3;UBR5;HLTF;UBC;TRIM44;SASH1;ANKIB1;TRIM41;USP9X;UBE2C;PLK1;SYVN1;HUWE1;MIB2;WWP1;LNPEP…
IRE1-mediated unfolded protein response (GO:0036498)	17/53	3.12711e-06	0.000309052	0	0	4.66658	59.1507	ACADVL;XBP1;HSPA5;SYVN1;PDIA6;ARFGAP1;YIF1A;MYDGF;SERP1;CTDSP2;DNAJB11;SRPRA;SRPRB;PREB;HYOU1;ATP6V0D1;SEC31A
microtubule cytoskeleton organization involved in mitosis (GO:1902850)	29/128	4.47586e-06	0.000433133	0	0	2.90372	35.7645	AHCTF1;SETD2;TNKS;CDCA8;AURKB;AURKA;CDC20;CCNB1;XPO1;STMN1;MAP4;RANBP2;NEK9;DYNC1H1;NUDC;SEC13;PLK1;DYNLL1;RANGAP1;NDC80;EML4;CLIP1;DYNC1LI2;CENPF;TAOK1;TACC3;BIRC5;KIF2C;RAN
anaphase-promoting complex-dependent catabolic process (GO:0031145)	22/84	5.29957e-06	0.000502378	0	0	3.51112	42.6526	ANAPC7;PSMD13;UBE2C;PLK1;AURKB;PSMA7;ANAPC11;AURKA;CDC20;PSMA5;PSMB6;CCNB1;PSMB4;PSMB5;PSMD4;PTTG1;PSMB3;UBE2S;CDC26;CDC27;UBC;CDK1
mitotic spindle organization (GO:0007052)	33/157	5.77379e-06	0.000536385	0	0	2.6402	31.8466	VCP;AHCTF1;TNKS;CDCA8;AAAS;AURKB;AURKA;CDC20;CCNB1;XPO1;STMN1;FLNA;MAP4;RANBP2;NEK9;DYNC1H1;NUDC;SEC13;PLK1;DYNLL1;RANGAP1;NDC80;EML4;TPX2;CLIP1;DYNC1LI2;STAG1;CENPF;STAG2;TAOK1;BIRC5;KIF2C;RAN
retrograde protein transport, ER to cytosol (GO:0030970)	9/17	5.93921e-06	0.000540934	0	0	11.0862	133.411	VCP;OS9;SELENOS;SEL1L;DERL1;SYVN1;SEC61B;HERPUD1;HSP90B1
ubiquitin-dependent ERAD pathway (GO:0030433)	20/73	6.70291e-06	0.000598751	0	0	3.73172	44.4559	VCP;HSPA5;RHBDD2;DERL3;SEL1L;SGTA;DERL1;SYVN1;TMUB1;UBE4A;DNAJB14;YOD1;HERPUD1;HSP90B1;DNAJB2;SELENOS;OS9;STUB1;SEC61B;STT3B
positive regulation of ubiquitin-protein transferase activity (GO:0051443)	12/31	1.00227e-05	0.000878401	0	0	6.23023	71.714	CDC20;DCUN1D5;UBE2C;UBE2S;PLK1;DCUN1D1;PTEN;PIN1;TRIB3;RPS2;BMI1;CDC14B
organelle organization (GO:0006996)	66/420	1.33896e-05	0.00115175	0	0	1.85981	20.869	MAST4;MIA3;WASL;FNBP1L;CHCHD2;ZMYM4;CFL1;LONP1;TMED3;TMED1;TMED7;ABCD1;SH3D19;DYNC2H1;PRKCI;TMED9;DST;VPS13C;STX7;VPS13D;ATAD3B;ATAD3A;TMEM135;ZFYVE16;HAX1;PALLD;PHIP;RHOU;TNIK;PPIA;ATL3;ARL1;CDCA8;NEDD9;HSD17B10;CNN2;CECR2;ARHGAP21;RHOT2;ATP5F1B;LMAN2;PDZD8;SEC31A;ARFGEF1;SPRYD3;ODF2;MTX2;CAV1;SURF4;HUWE1;CHCHD10;CDC42BPB;LYSMD3;LARP4;TTC17;PIKFYVE;FMNL2;TMEM11;DOP1B;GOLGB1;CHMP2A;TRIP11;REEP6;B…
cellular response to interleukin-12 (GO:0071349)	15/48	1.68355e-05	0.00142183	0	0	4.48774	49.3293	ARF1;RPLP0;AIP;TALDO1;MIF;TYK2;SOD2;CNN2;CFL1;SIRPA;P4HB;PLCB1;PAK2;PPIA;JAK1
negative regulation of transcription, DNA-templated (GO:0045892)	126/948	1.81426e-05	0.00150486	0	0	1.54067	16.8199	HNRNPU;ARID4A;AHR;NOC2L;NR3C1;BACH1;UXT;ELK4;RPS14;ZFP36;TRIM28;BASP1;WWC3;EP300;MAF1;MED1;SMARCC2;ZNF281;ZBTB38;SFMBT2;ARID5B;MITF;DICER1;TLE5;RUNX1;AR;TBL1XR1;KAT6A;TRIB3;CLOCK;ATF4;CTBP1;MAZ;ZNF24;MBTD1;PRDX5;ATXN1;MIER1;TPR;UBC;HIVEP1;ZBED6;ZNF148;RREB1;SKIL;BPTF;CREBBP;ZFHX3;CBX5;CBX4;CAV1;PLK1;IRF2BP2;NR1D2;FOXN3;PHC3;DRAP1;BCL6;CNOT1;ID2;ID1;MDM2;ID3;MDM4;MAFK;CALR;RCOR3;CPEB3;CREBZF;MESP1…
protein modification by small protein conjugation (GO:0032446)	64/409	2.05755e-05	0.00167673	0	0	1.84936	19.9572	ZNF451;MAGEF1;ARRB1;TRIM28;CDC27;ELOB;ELOC;ARIH1;CDK5RAP3;ATG3;SHPRH;ANAPC7;HLA-A;RANGAP1;PJA2;PIAS1;H2BC12;SELENOS;GAN;WAC;BIRC6;ZNF598;TRIM11;VCP;CUL5;DCUN1D5;PRKDC;EPAS1;DCUN1D1;DERL1;UBR2;UBR1;AAAS;DTX4;CBL;HIF1A;ANAPC11;RNF213;OS9;TPR;HLTF;UBC;TRIM44;RANBP2;TRIM41;USP9X;UBE2C;PLK1;SYVN1;HUWE1;MIB2;WWP1;FBXL15;KLHL24;MIB1;ITCH;UBE2S;UBE2T;MDM2;RNF181;STUB1;TRIM33;RNF187;UBE2M
protein transport (GO:0015031)	59/369	2.24505e-05	0.00179798	0	0	1.89579	20.2929	ARF4;ARF1;STEAP3;TFRC;PDCD6;GCC2;MIA3;CLU;GOLGA4;ARL5B;TMED3;TOM1;TMED1;ATP6V1E1;TMED7;SIL1;ATP6V0B;SEC13;TMED9;ATP6AP1;STX7;ANK3;SCAMP1;FAM91A1;ARFGAP3;SCAMP3;SCAMP2;PDIA4;TBC1D2;TBC1D4;CANX;ERP29;PREB;ATP6V0D1;ARF5;MACF1;RAB5B;LRP1;RAB1B;SEL1L;ARL1;HSP90B1;GGA2;SNX27;RAB26;MYO6;STX2;SPTBN1;SEC31A;TBC1D8B;ARCN1;RAB11B;EHD1;TBCK;CENPF;RAB15;SGSM3;CHMP2A;IFT27
protein polyubiquitination (GO:0000209)	52/314	2.57966e-05	0.00203093	0	0	1.97458	20.8619	RNF115;PSMD4;CDC26;TRIM2;RNF19A;CDC27;ARIH1;SHPRH;ANAPC7;RC3H1;UBE4A;ZFP91;TRAF2;RC3H2;FBXW2;KLHL42;PSMA5;RBCK1;PSMD13;TNKS;PELI2;UBR2;PSMA7;ANAPC11;PSMB6;FBXL20;PSMB4;RNF213;PSMB5;HECTD1;TNKS2;PSMB3;UBC;UBR5;SASH1;ANKIB1;UBE2C;HUWE1;MIB2;SYVN1;WWP1;LNPEP;FBXL15;ITCH;UBE2S;UBE2T;TTC3;MDM2;CTNNB1;TRIP12;STUB1;RNF187
positive regulation of proteasomal protein catabolic process (GO:1901800)	21/86	2.74616e-05	0.00212598	0	0	3.19456	33.5516	GSK3B;VCP;ANKIB1;PLK1;TMTC3;RAD23A;CLU;HSPBP1;PIAS1;NKD2;DNAJB2;HECTD1;TMEM259;RNF19A;MDM2;ELOB;TRIB3;STUB1;ARIH1;NUPR1;NOP53
ribosome assembly (GO:0042255)	15/50	2.90225e-05	0.00221	0	0	4.23083	44.2013	DDX3X;RPL3;RPL10;RPS5;RPLP0;RPL11;RPSA;RPL23A;RPL6;RPS15;RPS14;RPS28;RPS19;RPL24;NOP53
positive regulation of intracellular protein transport (GO:0090316)	30/148	3.1368e-05	0.00233911	0	0	2.5189	26.1203	GSK3B;TENM1;RIPOR1;CD81;CIB1;OAZ1;PCM1;TRIM28;CDH1;TPR;UBR5;MICALL2;FLNA;SFN;ECT2;EMD;FIS1;PRNP;TCAF1;TMEM30A;B3GAT3;HUWE1;ANK3;YWHAZ;SORL1;MAVS;TOMM7;RHOU;ANP32B;RAN
hepaticobiliary system development (GO:0061008)	9/20	3.17253e-05	0.00233911	0	0	8.06138	83.503	XBP1;NIPBL;PRKCSH;NF1;ARID5B;COBL;LSR;MET;CDK5RAP3
ERAD pathway (GO:0036503)	21/87	3.308e-05	0.00240089	0	0	3.14598	32.4558	VCP;HSPA5;RHBDD2;DERL3;SEL1L;SGTA;DERL1;SYVN1;TMUB1;UBE4A;DNAJB14;YOD1;HERPUD1;HSP90B1;DNAJB2;ERLEC1;SELENOS;OS9;STUB1;SEC61B;STT3B
negative regulation of response to endoplasmic reticulum stress (GO:1903573)	10/25	3.98157e-05	0.00283109	0	0	6.57065	66.5689	USP25;CREB3;XBP1;SELENOS;NR1H2;SYVN1;TXNDC12;CLU;MAGEA3;HERPUD1
negative regulation of macromolecule metabolic process (GO:0010605)	36/194	4.02265e-05	0.00283109	0	0	2.25989	22.8723	YAP1;NOTCH2;APP;LRPAP1;PRKAA1;PRKAA2;ROCK2;HIF1A;AURKA;ATOH8;ITGB8;ZNF148;ANKRD13A;TGFB2;MAP2K2;ABCC2;TIPARP;SFMBT2;ZNF281;ATP2B4;ADAM10;DICER1;MIF;PARP14;RUNX1;TLE5;PARP10;RBL2;REST;CLDN3;ID2;REL;ERP29;TNRC6A;PICALM;TNRC6B
ribonucleoprotein complex assembly (GO:0022618)	28/136	4.24035e-05	0.00291808	0	0	2.56726	25.8479	RPL3;RPL10;PRKDC;RPLP0;RPL11;RPL6;RPS15;RPS14;SART1;RPS19;SNRPD2;PUF60;RPL38;SCAF11;RPS5;RPSA;RPL23A;DICER1;LSM4;SETX;XAB2;RPS28;RPL24;LUC7L3;SNRNP200;NOP53;EIF3A;SNRPB
protein N-linked glycosylation via asparagine (GO:0018279)	11/30	4.2719e-05	0.00291808	0	0	5.70794	57.4268	OST4;DPM2;ST6GAL1;DPM3;RPN2;DAD1;DERL3;RPN1;MGAT1;STT3B;DDOST
interleukin-12-mediated signaling pathway (GO:0035722)	14/46	4.45892e-05	0.00300169	0	0	4.31733	43.2511	ARF1;RPLP0;AIP;TALDO1;MIF;TYK2;SOD2;CNN2;CFL1;P4HB;PLCB1;PAK2;PPIA;JAK1
regulation of proteasomal ubiquitin-dependent protein catabolic process (GO:0032434)	23/102	4.56139e-05	0.00302681	0	0	2.87968	28.7833	GSK3B;VCP;ANKIB1;PLK1;RPL11;RAD23A;CLU;HSPBP1;PIAS1;HERPUD1;NKD2;DNAJB2;XPO1;HECTD1;RNF19A;MDM2;WAC;TRIB3;ELOB;STUB1;ARIH1;OGT;NOP53
regulation of intracellular signal transduction (GO:1902531)	66/437	4.75905e-05	0.00311349	0	0	1.77289	17.6454	ITSN1;FAM13A;PTEN;HSPB1;CHD3;NOC2L;ARHGAP5;ARHGAP35;SYDE2;AKAP13;SPRED1;OPHN1;TMSB4X;WWC3;EP300;ITGAV;ZNF385A;IER3;VAV3;ARHGEF12;TRAF2;RHOC;PRKAB1;PJA2;OBSCN;KAT6A;DDIT4;RHOU;TNIK;RHOV;SOS1;SQSTM1;PRKAA1;PRKAA2;RPL11;EGFR;AURKB;AURKA;GNA13;ARHGAP21;RHOT2;TP53INP1;RICTOR;SRGAP2;ECT2;SRGAP1;PAK2;TAF15;TAF10;RPA2;ARHGAP29;HIPK1;MYO9A;HIPK2;TPX2;ARHGAP32;TBCK;RAD50;TAOK1;JMY;CDK1;MDM2;PIN1;MDM4;ATM;N…
regulation of gene expression (GO:0010468)	138/1079	4.87523e-05	0.0031266	0	0	1.47415	14.6365	ATF2;ZNF451;APP;TFRC;JMJD1C;AHR;NR3C1;BACH1;CLU;TSKU;RPL6;CDH1;POGZ;WWC3;EP300;SIRPA;ZFPL1;MED1;MBNL1;MAP2K2;ZNF281;ZBTB38;SFMBT2;DAPK3;RC3H1;ADAM10;MITF;DICER1;ANK3;MIF;PRKAB1;TLE5;RUNX1;AR;CLDN3;ERP29;ATF7;MATR3;PKP3;ADNP;CLOCK;TRIM11;ATF4;NOTCH2;KMT2D;MAZ;BAZ2A;HIF1A;ATXN1;UBR5;ZNF148;SLC38A2;ZNF664;RREB1;EGR1;CREBBP;ZFHX3;TGFB2;TIPARP;RDX;FN1;NR1D2;SNF8;FOXN3;LARP4;PARP14;PUM1;NFKB2;PUM2;DRAP…
positive regulation of canonical Wnt signaling pathway (GO:0090263)	27/130	4.91371e-05	0.0031266	0	0	2.59504	25.7452	VCP;DDX3X;PSMD13;TNKS;USP34;EGFR;PSMA7;PSMB6;PSMB4;PSMB5;PSMD4;TNKS2;PSMB3;UBR5;TBL1X;USP8;CAV1;DAPK3;PSMA5;PPM1A;TBL1XR1;WNK1;CAPRIN2;PIN1;TMEM9;LGR4;CSNK1G1
cellular transition metal ion homeostasis (GO:0046916)	22/96	5.10189e-05	0.00320247	0	0	2.9398	29.0549	APP;PRNP;ARF1;TFRC;ATP6AP1;IREB2;SLC39A10;CYBRD1;SLC30A1;SLC39A13;CP;MT2A;FTH1;MT1F;LCN2;HMOX1;SLC39A7;ATP6V0D1;ISCU;HMOX2;ABCG2;FTL
negative regulation of translation (GO:0017148)	21/90	5.66133e-05	0.00350625	0	0	3.0087	29.4229	FTO;DDX6;DDX3X;IGFBP5;ROCK1;DAPK1;ROCK2;DAPK3;RPL13A;EIF2AK2;TSC1;PUM1;GIGYF2;CNOT1;TPR;EIF4EBP1;RPS3;EIF4EBP2;CALR;CPEB3;CPEB4
entry into host (GO:0044409)	7/13	5.95188e-05	0.0036377	0	0	11.4856	111.746	CDH1;CTNND1;CTNNB1;ITGAV;CBL;MET;PPIA
peptidyl-asparagine modification (GO:0018196)	11/31	6.07021e-05	0.00366183	0	0	5.42224	52.6474	OST4;DPM2;ST6GAL1;DPM3;RPN2;DAD1;DERL3;RPN1;MGAT1;STT3B;DDOST
regulation of canonical Wnt signaling pathway (GO:0060828)	43/253	6.75911e-05	0.00402514	0	0	2.03289	19.5199	GSK3B;VCP;DDX3X;PSMD13;TNKS;CHD8;CTNND1;USP34;JADE1;LRP4;EGFR;PSMA7;NKD2;LRP6;PSMB6;PSMB4;PSMB5;PSMD4;TNKS2;PSMB3;UBR5;TBL1X;EMD;SCYL2;USP8;FZD4;IGFBP4;CAV1;DAPK3;IGFBP2;TLE5;PSMA5;MAD2L2;PPM1A;WNK1;TBL1XR1;GNAQ;CAPRIN2;CTNNB1;PIN1;TMEM9;LGR4;CSNK1G1
peptidyl-serine phosphorylation (GO:0018105)	30/156	8.73469e-05	0.00507158	0	0	2.35793	22.0363	GSK3B;SMG1;MAST4;ROCK1;PRKDC;TNKS;ROCK2;AURKA;RPS6KA3;GRK2;STK38;RICTOR;PAK2;STK32C;PRKCI;MAP2K2;CAMK1D;PLK1;HIPK1;TGFBR1;HIPK3;UHMK1;TGFBR2;HIPK2;PIKFYVE;WNK1;RPS6KB2;CDK1;ATM;CSNK1G1
regulation of signal transduction by p53 class mediator (GO:1901796)	30/156	8.73469e-05	0.00507158	0	0	2.35793	22.0363	PRKAA1;PRKAA2;RPL11;CHD3;NOC2L;AURKB;AURKA;RPS15;TP53INP1;EP300;RICTOR;RPL37;CDK5RAP3;ZNF385A;TAF15;TAF10;RPA2;HIPK1;PRKAB1;HIPK2;TPX2;RAD50;KAT6A;JMY;CDK1;MDM2;PIN1;ATM;MDM4;NOP53
negative regulation of cell motility (GO:2000146)	24/114	0.000100853	0.00578351	0	0	2.63746	24.2695	TCAF1;CLIC4;IGFBP5;LIMCH1;PTEN;MITF;MIA3;SPINT2;MIF;PTPRK;RAP2C;AFDN;CLDN3;ADAM15;CDH1;DLG5;TP53INP1;DAG1;NF1;CYP1B1;PIN1;ARID2;SRGAP2;SRGAP1
mRNA destabilization (GO:0061157)	12/38	0.000104209	0.00588604	0	0	4.5511	41.7296	FTO;ZFP36;TUT7;ROCK1;ROCK2;CNOT1;TUT4;RC3H1;PUM1;CPEB3;GIGYF2;RC3H2
protein targeting to membrane (GO:0006612)	20/87	0.000105176	0.00588604	0	0	2.94968	27.0187	ATG3;FIS1;TRAM1;PRKCI;ZDHHC20;SSR2;SGTA;VPS37C;ZDHHC12;ZDHHC23;CHM;ZDHHC24;YIF1B;ALDH3A2;PIKFYVE;PARD3;SRPRA;GET3;ABCD1;SIL1
positive regulation of protein localization to nucleus (GO:1900182)	17/68	0.000113925	0.00603627	0	0	3.29133	29.8852	YAP1;TFRC;MEPCE;PLK1;MAVS;TRIM28;CDH1;TPR;UBR5;CDK1;FLNA;CCT7;ECT2;CDK5RAP3;FERMT2;RAN;LAMTOR5
regulation of mRNA catabolic process (GO:0061013)	25/122	0.000115493	0.00603627	0	0	2.5495	23.1145	PSMD13;HSPB1;ZC3HAV1;PSMA7;PSMB6;ZFP36;PSMB4;XPO1;EXOSC4;PSMB5;PSMD4;PSMB3;UBC;TNPO1;PNPT1;RC3H1;PUM1;YWHAZ;RC3H2;PUM2;PSMA5;XRN1;CNOT1;PKP3;DCP2
positive regulation of mRNA catabolic process (GO:0061014)	13/44	0.000116582	0.00603627	0	0	4.13625	37.4616	FTO;PNPT1;ROCK1;ROCK2;RC3H1;ZC3HAV1;PUM1;GIGYF2;ZFP36;CNOT1;CPEB3;TNRC6A;TNRC6B
protein-containing complex assembly (GO:0065003)	44/267	0.000117036	0.00603627	0	0	1.95856	17.7309	YAP1;KMT2D;GSK3B;SEC23A;KMT2A;WIPF1;GPAA1;PDCD6;RAB1B;WASL;SH3PXD2B;EP300;ELOB;TEAD1;KPNA3;CTSC;SEC31A;GSDMD;HGSNAT;CREBBP;SEC13;DBNL;SEC24A;FN1;ADAM10;CHCHD10;ANO6;DNAJB14;MITF;TRAF2;CD2AP;AFDN;BCL9;TRAPPC6A;PARD3;MZB1;MDM2;CTNNB1;PREB;MDM4;TUBGCP4;FERMT2;SKAP2;PICALM
regulation of transcription by RNA polymerase II (GO:0006357)	253/2206	0.000118616	0.00603627	0	0	1.31386	11.8768	ATF2;APP;MAML2;HNRNPU;JMJD1C;NOC2L;IKZF2;BACH1;ELK4;UXT;RPS6KA3;RPS14;ZNF609;TRIM28;ZSCAN31;ZNF605;CREB3L2;BBX;JUNB;IER2;DDX17;MED1;SMARCC2;ZNF281;MRTFB;BHLHA15;DICER1;RUNX1;AR;RFX7;ATF7;TRIB3;CLOCK;ATF4;SRCAP;EPAS1;CTBP1;PRKDC;ZNF24;HIF1A;ZNF704;MYO6;MIER1;HIVEP1;ZBED6;ZNF148;RREB1;EGR1;CREBBP;XBP1;ZNF260;PLK1;IRF2BP2;NR1D2;SNF8;PBX1;MED13L;SETX;ZBTB6;ZNF37A;ID2;ID1;REL;ID3;ATM;CALR;RCOR3;CPEB3;…
glucose metabolic process (GO:0006006)	16/62	0.000119902	0.00603627	0	0	3.4335	31.0005	SLC25A1;TPI1;GOT1;MDH2;DCXR;GAA;AKR1A1;LRP5;ENO3;RBP4;G6PC3;HECTD4;ALDOC;ALDOA;ATF4;PCK2
antigen processing and presentation of endogenous peptide antigen via MHC class I via ER pathway (GO:0002484)	5/7	0.000120605	0.00603627	0	0	24.5908	221.882	AZGP1;HLA-B;HLA-C;HLA-A;HLA-E
antigen processing and presentation of endogenous peptide antigen via MHC class I via ER pathway, TAP-independent (GO:0002486)	5/7	0.000120605	0.00603627	0	0	24.5908	221.882	AZGP1;HLA-B;HLA-C;HLA-A;HLA-E
regulation of metallopeptidase activity (GO:1905048)	5/7	0.000120605	0.00603627	0	0	24.5908	221.882	CLDN4;CLDN3;LRP1;TIMP2;TIMP1
regulation of cell migration (GO:0030334)	61/408	0.000120855	0.00603627	0	0	1.74938	15.781	CLIC4;RIPOR1;PLXND1;PTEN;MIA3;CIB1;PTPRK;SYNE2;IGF1R;PPP3CA;SLK;CDH1;TMSB4X;DAG1;CYP1B1;CPNE3;ARID2;TMSB10;IGFBP5;LIMCH1;ADAM10;MITF;MIF;RHOC;TGFBR1;RAP2C;CLDN4;CLDN3;ADAM15;ADAM9;MACF1;ROCK1;SEMA3C;ROCK2;MAZ;NEDD9;SEMA3E;EGFR;FUT3;TP53INP1;FLNA;SRGAP2;SRGAP1;SASH1;SPAG9;XBP1;TCAF1;HSPA5;CAV1;RDX;SEMA4C;SOD2;SORL1;PTK2;TJP1;AFDN;DLG5;NF1;ATM;AMOTL1;FERMT2
protein phosphorylation (GO:0006468)	71/496	0.00013937	0.00687908	0	0	1.66448	14.7779	APP;GSK3B;SMG1;GMFB;MAST4;IGF1R;RPS6KA3;SLK;FASTK;PDK4;PIM3;MAP3K9;ERC1;STK32C;JAK1;MAP3K5;PRKCI;CAMK1D;DAPK1;DAPK3;ADAM10;PRPF4B;TYK2;BAZ1B;PRKAB1;YWHAZ;TGFBR1;UHMK1;TGFBR2;CREB1;SIK3;BIRC5;BIRC6;TNIK;CSNK1G1;PRKAA1;PRKAA2;ROCK1;CTBP1;PRKDC;TNKS;ROCK2;EGFR;AURKB;AURKA;PRDX4;GRK2;STK38;RICTOR;PAK2;MAP4K3;CDK17;TGFB2;MAP3K1;PLK1;EIF2AK2;CDC42BPB;HIPK1;CDC42BPA;HIPK3;PTK2;HIPK2;TBCK;WNK1;FES;TAOK1;…
negative regulation of intracellular signal transduction (GO:1902532)	35/198	0.000140692	0.00687908	0	0	2.12796	18.8727	PRKAA1;DDX3X;PRKAA2;GSTP1;PDCD6;PTEN;OTUD7B;CIB1;UBR2;UBR1;PIK3CB;NOC2L;HERPUD1;SPRED1;TMSB4X;DAG1;WWC3;SH3BP4;MAP2K3;PLEKHA1;CAV1;PDE4D;ATP2B4;TSC1;CD2AP;PPM1A;DLG5;DDIT4;PPIF;MDM2;NF1;TRIB3;PPARA;ZMYND11;NOP53
post-Golgi vesicle-mediated transport (GO:0006892)	20/89	0.000146733	0.00707067	0	0	2.86386	25.279	APP;ARFGEF2;ARF1;VPS13C;VPS13A;ARRB1;SCAMP1;PUM1;SORL1;SCAMP3;SCAMP2;MYO1B;AP1G1;DOP1B;FTH1;GOLGB1;CHMP2A;EXOC5;SH3D19;FTL
cellular response to hypoxia (GO:0071456)	26/131	0.000147654	0.00707067	0	0	2.44972	21.6081	EPAS1;PSMD13;BACH1;HIF1A;PSMA7;PSMB6;PSMB4;PSMB5;PSMD4;PSMB3;UBC;EP300;HMOX1;ELOB;ELOC;CREBBP;ARNT;HIPK2;PSMA5;MDM2;ADAM8;HYOU1;MDM4;STUB1;P4HB;NOP53
ribosomal large subunit biogenesis (GO:0042273)	15/57	0.000153003	0.00725205	0	0	3.52433	30.9614	RPL3;RPL10;RPLP0;RPL11;RPL35A;RPL23A;NOC2L;RPL10A;RPL6;PES1;NHP2;RPL14;RPL24;SURF6;NOP53
regulation of mRNA stability (GO:0043488)	28/146	0.000155212	0.0072824	0	0	2.3484	20.5971	FTO;ROCK1;PSMD13;ROCK2;HNRNPU;HSPB1;GIGYF2;PSMA7;PSMB6;ZFP36;PSMB4;XPO1;EXOSC4;PSMB5;PSMD4;PSMB3;UBC;TNPO1;TAF15;CIRBP;RC3H1;PUM1;YWHAZ;RC3H2;PUM2;PSMA5;XRN1;DCP2
negative regulation of transcription by RNA polymerase II (GO:0000122)	92/684	0.000158799	0.00737622	0	0	1.55211	13.5777	ZNF451;THRB;THRA;CHD8;HNRNPU;OTUD7B;CTCF;CHD3;NOC2L;BMI1;NR3C1;BACH1;IRF2BPL;ELK4;UXT;RPS14;NIPBL;ZFP36;TRPS1;WWC3;EP300;LRRFIP1;MED1;ZNF281;ATRX;ARID5B;MITF;DICER1;TLE5;RUNX1;AR;PPM1A;NCOR1;TBL1XR1;LCOR;TRIB3;PPARA;ATF4;YAP1;NFIX;RPL10;CTBP1;MAZ;NR2C2;AURKB;PURA;ATXN1;NSD1;TPR;MIER1;UBC;NRIP1;HIVEP1;TBL1X;ZNF148;ZBED6;RREB1;SKIL;SPDEF;BPTF;SPEN;CREBBP;ZFHX3;CBX5;CBX4;USP9X;NR1H2;CNBP;CAV1;PLK1;I…
negative regulation of intrinsic apoptotic signaling pathway (GO:2001243)	16/64	0.000179452	0.00825303	0	0	3.29008	28.3789	XBP1;DDX3X;SYVN1;HSPB1;TXNDC12;NOC2L;SOD2;CLU;HERPUD1;CREB3;SELENOS;PPIF;MDM2;HYOU1;PPIA;MAGEA3
negative regulation of endoplasmic reticulum stress-induced intrinsic apoptotic signaling pathway (GO:1902236)	7/15	0.000188947	0.00856249	0	0	8.61327	73.8505	CREB3;XBP1;SELENOS;SYVN1;TXNDC12;MAGEA3;HERPUD1
establishment of endothelial intestinal barrier (GO:0090557)	6/11	0.000190596	0.00856249	0	0	11.808	101.14	RAP2C;TJP1;AFDN;RAB1B;RAPGEF2;TJP3
vesicle organization (GO:0016050)	13/46	0.000191775	0.00856249	0	0	3.88514	33.2536	WASHC4;ARFGEF2;USP8;CAV1;SNX10;DNAJC13;WASL;HOOK3;FNBP1L;ZFYVE16;HOOK2;LAMTOR1;SQSTM1
regulation of mitotic cell cycle (GO:0007346)	32/178	0.000193555	0.00856249	0	0	2.17056	18.5582	APP;PSMD13;HNRNPU;SRA1;IQGAP1;PKMYT1;PSMA7;ANAPC11;CKS1B;CDC20;PSMB6;CCNB1;PSMB4;PSMB5;PSMD4;PSMB3;CDC26;CDC27;EIF4EBP1;PIM3;CDK5RAP3;ANAPC7;UBE2C;DAPK3;PLK1;PSMA5;UBE2S;CDK1;MDM2;PIN1;HECA;TTLL12
regulation of small GTPase mediated signal transduction (GO:0051056)	27/141	0.000207009	0.00907128	0	0	2.34322	19.8769	FAM13A;ITSN1;ARHGAP5;ARHGAP35;SYDE2;GNA13;ARHGAP21;AKAP13;RHOT2;OPHN1;ITGAV;ECT2;SRGAP2;SRGAP1;TGM2;VAV3;ARHGEF12;ARHGAP29;RHOC;MYO9A;CD2AP;ARHGAP32;OBSCN;RHOU;RHOV;SOS1;SQSTM1
regulation of cell differentiation (GO:0045595)	29/156	0.000209816	0.00910835	0	0	2.26002	19.1407	ROCK1;SMYD5;LTBP4;PURB;RPS6KA3;KIAA1109;TRPS1;DAG1;CCN2;CDK5RAP3;DDX17;SUZ12;CREBBP;ZFHX3;EIF2AK2;MBOAT2;NR1D2;PTK2;TGFBR1;RUNX1;AR;REST;BCL6;FES;ID2;SMOC1;NF1;ANP32B;ATF4
negative regulation of cellular macromolecule biosynthetic process (GO:2000113)	76/547	0.000214077	0.00920728	0	0	1.60804	13.5866	CREBZF;MESP1;GSK3B;DDX3X;THRA;CHD8;HMGB2;ARID4A;RSF1;CTCF;AHR;PTPRK;NR3C1;NIPBL;TRIM28;BASP1;SMARCC2;IGFBP5;DAPK1;ZNF281;ZBTB38;SFMBT2;DAPK3;RPL13A;ARID5B;TSC1;TLE5;NCOR1;MDFIC;SELENOS;ELF3;KAT6A;BIRC5;TRIB3;PLCB1;ZMYND11;CLOCK;CRYAB;DDX6;CTBP1;ZNF24;PDS5A;GIGYF2;MBTD1;BTAF1;ATXN1;CCDC85B;ATOH8;RPS3;ZNF148;ZBED6;S100A11;ATF7IP;SPEN;CBX5;CBX4;NR1H2;EIF2AK2;WWP1;NR1D2;FOXN3;PHC3;CENPF;REST;BCL6;CNO…
mitotic G1 DNA damage checkpoint signaling (GO:0031571)	16/65	0.000217854	0.00928378	0	0	3.22275	27.1732	PRKDC;RPA2;AURKA;RBL2;CCNB1;CNOT1;WAC;CDK1;MDM2;CASP2;EP300;SFN;ATM;MDM4;E2F4;ZNF385A
regulation of protein modification by small protein conjugation or removal (GO:1903320)	8/20	0.00024042	0.0100727	0	0	6.5646	54.7037	DNAJB2;EGR1;ITCH;DCUN1D5;EPAS1;DCUN1D1;HIF1A;TGFBR1
positive regulation of neuron death (GO:1901216)	13/47	0.000242872	0.0100727	0	0	3.77066	31.3831	GSK3B;EGR1;PRNP;TGFB2;CLU;REST;DDIT4;NF1;CTNNB1;NUPR1;MAP3K5;ATF4;PICALM
regulation of protein localization to nucleus (GO:1900180)	13/47	0.000242872	0.0100727	0	0	3.77066	31.3831	YAP1;GSK3B;TFRC;PLK1;OTUD7B;MFHAS1;TPR;CDK1;PIN1;GLUL;CDK5RAP3;FERMT2;LAMTOR5
regulation of mitotic cell cycle phase transition (GO:1901990)	33/188	0.000245797	0.0101038	0	0	2.10853	17.524	PSMD13;CETN2;DCTN3;PSMA7;CDC14B;ANAPC11;AURKA;CDC20;PSMB6;CCNB1;PCM1;PSMB4;PSMB5;PSMD4;PSMB3;CDC26;CDC27;UBC;DYNC1H1;ANAPC7;ODF2;UBE2C;PLK1;DYNLL1;TUBB4B;PSMA5;TPX2;CENPF;UBE2S;ID2;AKAP9;ALMS1;CDK1
ERBB signaling pathway (GO:0038127)	16/66	0.000263184	0.0107236	0	0	3.15812	26.0313	CUL5;ERBIN;PTPN11;IQGAP1;PTPN12;PIK3C2A;CBL;EGFR;PTK2;GAREM1;ERBB3;CDC37;CPNE3;STUB1;SOS1;FAM83A
ribonucleoprotein complex biogenesis (GO:0022613)	15/60	0.000283084	0.0114341	0	0	3.28883	26.869	RPL11;RPL35A;MRPL36;NOC2L;RPS15;RPS25;RPS28;RPS16;XPO1;RPS19;PES1;RPL14;SURF6;RPL38;GLUL
endoplasmic reticulum organization (GO:0007029)	17/73	0.000287158	0.011487	0	0	2.99663	24.4389	APP;PRNP;TRAM1;ATL3;SGTA;MIA3;ALDH3A2;SHTN1;SERP1;DOP1B;REEP4;LMAN2;HMOX1;SEC61B;REEP6;EMD;SEC31A
antigen processing and presentation of exogenous peptide antigen via MHC class I, TAP-independent (GO:0002480)	5/8	0.000297002	0.011487	0	0	16.393	133.14	HLA-B;HLA-C;LNPEP;HLA-A;HLA-E
entry of bacterium into host cell (GO:0035635)	5/8	0.000297002	0.011487	0	0	16.393	133.14	CDH1;CTNND1;CTNNB1;CBL;MET
regulation of transcription from RNA polymerase II promoter in response to oxidative stress (GO:0043619)	5/8	0.000297002	0.011487	0	0	16.393	133.14	CHD6;ARNT;HMOX1;HIF1A;ATF4
regulation of megakaryocyte differentiation (GO:0045652)	14/54	0.00029812	0.011487	0	0	3.45234	28.0262	KMT2E;KMT2D;KMT2A;TESC;FAXDC2;KMT2C;HMGB2;CIB1;RUNX1;PITHD1;WDR5;EP300;TNRC6A;TNRC6B
regulation of organelle organization (GO:0033043)	18/80	0.000304085	0.011487	0	0	2.86646	23.2132	FIS1;CLIC4;TMED9;RDX;SURF4;PTK2;CAMSAP2;TJP1;RHOT2;MAVS;TAOK1;AKAP9;CAPN2;EP300;PREB;S100A9;SQSTM1;PAK2
transcription by RNA polymerase II (GO:0006366)	49/320	0.000307791	0.011487	0	0	1.79497	14.5143	SETD2;THRB;MAML2;THRA;NR3C1;AFF4;PAPOLA;ELOB;CCN2;ELOC;TEAD1;NELFE;GTF2I;MED1;TSC22D1;SSU72;AR;NCOR1;TBL1XR1;PPARA;ATF4;SNRPB;YAP1;NOTCH2;NFIX;MAZ;NR2C2;FIP1L1;POLR2C;TBL1X;RPRD1A;RREB1;POLR2L;CREBBP;XBP1;TAF15;NR1H2;TAF10;ADRM1;NR1D2;DEK;RPRD2;SETX;DRAP1;NR4A1;SP1;PIR;TRIP11;NABP1
heme catabolic process (GO:0042167)	7/16	0.000309122	0.011487	0	0	7.65581	61.8726	ABCC1;ABCC2;AMBP;BLVRB;HMOX1;HMOX2;ABCG2
porphyrin-containing compound catabolic process (GO:0006787)	7/16	0.000309122	0.011487	0	0	7.65581	61.8726	ABCC1;ABCC2;AMBP;BLVRB;HMOX1;HMOX2;ABCG2
regulation of mitotic sister chromatid separation (GO:0010965)	7/16	0.000309122	0.011487	0	0	7.65581	61.8726	ANAPC7;PTTG1;UBE2C;PLK1;CDC27;TPR;TACC3
regulation of transcription from RNA polymerase II promoter in response to stress (GO:0043618)	19/87	0.000314595	0.011574	0	0	2.75932	22.2518	CREBBP;EPAS1;PSMD13;ARNT;BACH1;HIF1A;PSMA7;PSMA5;PSMB6;PSMB4;PSMB5;PSMD4;PSMB3;UBC;EP300;HMOX1;ELOB;ELOC;ATF4
protein N-linked glycosylation (GO:0006487)	16/67	0.000316449	0.011574	0	0	3.09603	24.9489	OST4;ST6GAL1;RPN2;DERL3;RPN1;ALG2;ALG3;MOGS;ALG1;DDOST;DPM2;DPM3;DAD1;MGAT1;STT3B;B4GALT7
regulation of cell cycle (GO:0051726)	46/296	0.000331568	0.011985	0	0	1.82572	14.6271	ANKRD17;NOTCH2;TP53I13;CTBP1;HNRNPU;SRA1;IQGAP1;PTPRK;CDC14B;CKS1B;LRP6;CCNB2;CCNB1;CDC26;PES1;TP53INP1;EP300;PIM3;ZBED6;JUNB;CDK5RAP3;TGFB2;PNPT1;GADD45B;DAPK3;PLK1;ADAM10;TSC1;RAD23A;MIF;PUM1;TGFBR1;UHMK1;HIPK2;NR4A1;CENPF;SON;ID2;JMY;MDM2;BIRC5;ATM;TTLL12;CALR;NUPR1;NOP53
endomembrane system organization (GO:0010256)	34/199	0.000336482	0.011985	0	0	2.04075	16.3198	WASHC4;ATL3;ARL1;MIA3;SNX10;ARHGAP21;SYNGR2;SERP1;LMAN2;TMED3;TMED1;TMED7;SPTBN1;SEC31A;DYNC2H1;ARFGEF1;USP8;ARFGEF2;TMED9;SURF4;MYOF;HUWE1;DNAJC13;ANK3;HOOK3;LYSMD3;HOOK2;REEP4;DOP1B;GOLGB1;TRIP11;LAMTOR1;REEP6;SQSTM1
protein retention in Golgi apparatus (GO:0045053)	4/5	0.000338005	0.011985	0	0	39.3261	314.312	VPS13C;VPS13D;VPS13A;SORL1
Schwann cell differentiation (GO:0014037)	4/5	0.000338005	0.011985	0	0	39.3261	314.312	ERBB3;GPC1;ADGRG6;NF1
regulation of autophagy (GO:0010506)	38/231	0.000341944	0.0119995	0	0	1.9512	15.5723	GSK3B;PRKAA1;PRKAA2;ROCK1;USP33;HSPB1;PIK3CB;PIK3C2A;SOGA1;DEPP1;UCHL1;DRAM1;ATG101;RB1CC1;TP53INP1;GPR137;EP300;SH3BP4;BMF;ATP6V1E1;MAGEA3;SREBF1;ATP6V0B;DAPK1;DAPK3;PRKAB1;MID2;HAX1;TAB3;TRIB3;ATM;TAB2;LAMTOR1;NUPR1;ATP6V0D1;EIF4G3;MET;LAMTOR5
iron ion homeostasis (GO:0055072)	15/61	0.000343693	0.0119995	0	0	3.21715	25.6593	TFRC;ATP6AP1;IREB2;CYBRD1;CP;FTH1;LCN2;HMOX1;ATP6V0D1;NEO1;ISCU;HMOX2;ABCG2;FTL;PICALM
positive regulation of Wnt signaling pathway (GO:0030177)	28/153	0.000349551	0.0119995	0	0	2.21603	17.637	MACF1;VCP;DDX3X;PSMD13;TNKS;USP34;EGFR;PSMA7;PSMB6;PSMB4;PSMB5;PSMD4;TNKS2;PSMB3;UBR5;TBL1X;USP8;CAV1;DAPK3;PSMA5;PPM1A;TBL1XR1;WNK1;CAPRIN2;PIN1;TMEM9;LGR4;CSNK1G1
mitochondrial electron transport, ubiquinol to cytochrome c (GO:0006122)	6/12	0.00035133	0.0119995	0	0	9.83948	78.2611	UQCC3;UQCRQ;UQCRC1;UQCRFS1;CYC1;UQCRH
positive regulation of ubiquitin protein ligase activity (GO:1904668)	6/12	0.00035133	0.0119995	0	0	9.83948	78.2611	CDC20;UBE2C;UBE2S;PLK1;PTEN;CDC14B
regulation of ubiquitin protein ligase activity (GO:1904666)	8/21	0.000357008	0.0120167	0	0	6.0593	48.0972	CDC20;MAD2L2;UBE2C;UBE2S;PLK1;RPL11;PTEN;CDC14B
stress granule assembly (GO:0034063)	8/21	0.000357008	0.0120167	0	0	6.0593	48.0972	DDX6;DYNC1H1;DDX3X;CSDE1;G3BP1;CIRBP;PRRC2C;RPS23
protein insertion into ER membrane (GO:0045048)	11/37	0.000364406	0.0121775	0	0	4.16957	33.0115	ALDH3A2;APP;PRNP;TRAM1;SERP1;SGTA;HMOX1;EMC10;SEC61B;GET3;EMD
regulation of protein catabolic process (GO:0042176)	21/102	0.00036801	0.0122101	0	0	2.56127	20.253	GSK3B;VCP;TIPARP;ODC1;HUWE1;WWP1;FURIN;SNF8;IDE;OAZ1;SORL1;EGFR;MAD2L2;ITCH;RAB26;MDM2;PIN1;FLNA;MDM4;TMEM9;VPS28
phosphorylation (GO:0016310)	58/400	0.000393014	0.0129472	0	0	1.68531	13.2156	APP;GSK3B;GMFB;PANK3;PIK3CB;GNPTAB;FASTK;PDK4;PIM3;MAP3K9;JAK1;MAP3K5;PRKCI;DAPK1;DAPK3;ADAM10;PRPF4B;TYK2;PRKAB1;YWHAZ;TGFBR1;TGFBR2;CREB1;SIK3;BIRC5;BIRC6;TNIK;PRKAA1;PRKAA2;ROCK1;CTBP1;PRKDC;ROCK2;AURKB;AURKA;TKFC;GRK2;STK38;PAK2;MAP4K3;CDK17;TGFB2;MAP3K1;PLK1;EIF2AK2;CDC42BPB;HIPK1;CDC42BPA;HIPK3;HIPK2;TBCK;WNK1;TAOK1;CDK1;PI4KA;ATM;FRK;MAP3K11
regulation of transcription from RNA polymerase II promoter in response to hypoxia (GO:0061418)	17/75	0.000403633	0.0132034	0	0	2.89298	22.6086	CREBBP;EPAS1;PSMD13;ARNT;BACH1;HIF1A;PSMA7;PSMA5;PSMB6;PSMB4;PSMB5;PSMD4;PSMB3;UBC;EP300;ELOB;ELOC
liver development (GO:0001889)	10/32	0.000430215	0.0139745	0	0	4.47826	34.712	XBP1;PRKCSH;NF1;ARID5B;COBL;LSR;MET;CDK5RAP3;AURKA;PCK2
protein targeting (GO:0006605)	24/125	0.000436144	0.0140687	0	0	2.34878	18.1738	BCAP31;ATG3;FIS1;PRKCI;ZDHHC20;RPL11;AIP;VPS37C;ZDHHC12;ZDHHC23;CHM;ZDHHC24;TRAK1;SORL1;YIF1B;PIKFYVE;CDC37;PARD3;SRPRA;TOMM7;SRPRB;TIMM17B;TSPO;SLC25A6
protein deubiquitination (GO:0016579)	42/267	0.000455439	0.0145898	0	0	1.85066	14.2395	OTUD4;ENY2;VCP;WDR48;SHMT2;MINDY2;PSMD13;USP33;USP34;USP12;PTEN;OTUD7B;HIF1A;PSMA7;CDC20;PSMB6;UCHL1;PSMB4;PSMB5;PSMD4;PSMB3;UBC;EP300;RCE1;USP24;USP8;USP25;MBD5;USP9X;TAF10;ADRM1;YOD1;RAD23A;TRAF2;TGFBR1;PSMA5;AR;ASXL2;CDK1;MDM2;MDM4;OGT
neuron projection development (GO:0031175)	30/171	0.000463827	0.0147567	0	0	2.10533	16.1605	APP;NCKAP1;GSK3B;ROCK1;PTEN;PTPRM;WASL;FRY;PPP1R9A;TSKU;CAMSAP2;OPHN1;MAP2;STMN1;MICALL2;MAP4;SRGAP2;ADGRV1;DBNL;DICER1;MAPK8IP3;UHMK1;MANF;EHD1;SHTN1;TAOK1;RAPGEF2;TNIK;LRP12;FRYL
regulation of cellular respiration (GO:0043457)	7/17	0.000483669	0.0150942	0	0	6.88985	52.5979	TRAP1;PRELID1;VCP;PNPT1;SHMT2;IDE;NOP53
ribosomal small subunit assembly (GO:0000028)	7/17	0.000483669	0.0150942	0	0	6.88985	52.5979	RPS15;RPS14;RPS28;RPS19;PRKDC;RPS5;RPSA
translational elongation (GO:0006414)	21/104	0.000484183	0.0150942	0	0	2.49927	19.0771	MRPS15;MRPS26;MRPS34;MRPS18B;MRPL17;MRPS21;MRPL36;MRPL58;MRPL12;MRPL24;MRPL54;TUFM;MRPL55;EEF1B2;MRPL4;MRPL41;MRPL2;MRPL51;EEF1D;AURKAIP1;ZNF598
positive regulation of binding (GO:0051099)	19/90	0.000494774	0.0152316	0	0	2.6423	20.1116	APP;GSK3B;LRP1;USP33;CAV1;RPL11;HMGB2;DERL1;EDF1;IDE;TXN;HIPK2;STMN1;CAPRIN2;RAPGEF2;PIN1;TRIB3;MET;RAN
positive regulation of cellular catabolic process (GO:0031331)	26/141	0.00049515	0.0152316	0	0	2.23546	17.0133	APP;GSK3B;PRKAA1;PFKFB3;PRKAA2;ROCK1;FURIN;ZC3HAV1;PIK3CB;PIK3C2A;HIF1A;TP53INP1;SH3BP4;ABCD1;SH3D19;PNPT1;DAPK1;RDX;RC3H1;ARNT;MID2;ITCH;CNOT1;ADAM9;ADAM8;PPARA
wound healing (GO:0042060)	16/70	0.000535584	0.016367	0	0	2.92354	22.0206	DSP;MACF1;TGFB2;DST;MYOF;AHNAK2;MIA3;PPL;TSKU;TGFBR1;CORO1B;SYT7;PPP3CA;ERBB3;NF1;HMOX1
cellular component assembly (GO:0022607)	41/261	0.000543896	0.0164936	0	0	1.84715	13.8846	YAP1;NCKAP1;KMT2A;WIPF1;GPAA1;NEDD9;WASL;NOC2L;CORO1B;LIMA1;OPHN1;CALD1;FLNA;PLS3;ELOB;TEAD1;KPNA3;SPTBN1;PLS1;CREBBP;STX7;PAWR;CHCHD10;P3H4;MITF;TRAF2;ANK3;MYO9A;YWHAZ;CD2AP;MYO1B;PARD3;MDM2;RHOU;MDM4;RHOV;TUBGCP4;FERMT2;SKAP2;LIMS1;PICALM
post-translational protein modification (GO:0043687)	51/345	0.000546827	0.0164936	0	0	1.72177	12.9329	APP;PRKCSH;CHM;MIA3;LGALS1;PSMD4;WDR5;UBXN7;ELOB;ELOC;TIMP1;IGFBP5;IGFBP4;SHISA5;ADAM10;PDIA6;SUMF2;FBXW2;KLHL42;PSMA5;GAN;VWA1;CUL5;EPAS1;PSMD13;GPS1;RAB1B;DCUN1D1;TULP4;HIF1A;PSMA7;HSP90B1;TGOLN2;CST3;PSMB6;FBXL20;PSMB4;PSMB5;PSMB3;DCAF13;FEM1B;FN1;FBXL15;CP;KTN1;RAB11B;KLHL5;NUCB1;STT3B;P4HB;UBE2M
positive regulation of ATP metabolic process (GO:1903580)	10/33	0.000566556	0.0169784	0	0	4.28332	32.0218	APP;PRKAA1;VCP;PFKFB3;PRKAA2;TMSB4X;ARNT;NUPR1;PPARA;HIF1A
cytoskeleton organization (GO:0007010)	23/120	0.000582928	0.0173571	0	0	2.34297	17.4492	PRKCI;SPRYD3;MAST4;DST;RHOBTB3;NEDD9;CDC42BPB;LARP4;RHOC;RND1;CNN2;CECR2;FMNL2;ZMYM4;PALLD;CFL1;PHIP;RHOU;TNIK;BRWD1;PDZD8;BRWD3;SH3D19
mitochondrial electron transport, NADH to ubiquinone (GO:0006120)	11/39	0.000601026	0.0176821	0	0	3.87132	28.7131	NDUFB7;NDUFA6;NDUFS8;NDUFB10;NDUFB11;NDUFS6;NDUFS5;NDUFAB1;NDUFA1;NDUFC1;NDUFV1
regulation of actomyosin structure organization (GO:0110020)	6/13	0.000601456	0.0176821	0	0	8.43337	62.5432	AKAP13;ROCK1;ROCK2;FHOD1;ALMS1;TSC1
positive regulation of DNA-binding transcription factor activity (GO:0051091)	39/246	0.000610769	0.0178429	0	0	1.86668	13.8149	APP;ATF2;MTPN;CRTC3;TFRC;PTEN;CIB1;CLU;LRP6;UBC;RPS3;EP300;ERC1;PRKCI;CAMK1D;TRIM41;FZD4;CAV1;BUD31;IL18;EIF2AK2;ARID5B;TRAF2;MID2;HIPK2;NFKB2;AR;MAVS;JMY;CTNNB1;TAB3;ADAM8;TAB2;RBCK1;CLOCK;PPIA;S100A9;LAMTOR5;NFKBIB
nitrogen compound transport (GO:0071705)	26/143	0.000618447	0.0179543	0	0	2.197	16.2321	SLC44A1;SLC44A2;MIA3;SLC3A2;SLC7A11;SLC7A2;HSP90B1;SLC25A29;SEC14L1;TOM1;LRRC8D;SLC38A2;SLC12A2;SLC38A1;ABCC1;ABCC2;TMEM30A;SLC52A2;ATP11B;SCAMP1;SCAMP3;SCAMP2;SLC7A6;CENPF;CHMP2A;ABCG2
antigen processing and presentation of exogenous peptide antigen via MHC class I (GO:0042590)	17/78	0.000653899	0.0187486	0	0	2.75024	20.1663	PDIA3;PSMD13;HLA-B;HLA-C;LNPEP;HLA-A;PSMA7;HLA-E;PSMA5;PSMB6;MFSD6;PSMB4;PSMB5;PSMD4;PSMB3;ITGAV;CALR
positive regulation of protein binding (GO:0032092)	14/58	0.000655846	0.0187486	0	0	3.1378	22.9988	APP;GSK3B;LRP1;USP33;CAV1;RPL11;DERL1;IDE;HIPK2;CAPRIN2;RAPGEF2;PIN1;TRIB3;RAN
protein localization to plasma membrane (GO:0072659)	25/136	0.000659611	0.0187486	0	0	2.22621	16.3045	ROCK1;CD81;ROCK2;ZDHHC23;LRP6;NKD2;RAB40C;CDH1;BSG;FCHO2;MAP7;FLNA;SPTBN1;TESC;DENND4C;RDX;ANK3;EHD1;AFDN;PACS1;RAB15;SLMAP;RAPGEF2;PKP3;TNIK
retrograde vesicle-mediated transport, Golgi to endoplasmic reticulum (GO:0006890)	18/85	0.000661954	0.0187486	0	0	2.65181	19.4121	ARF4;TMED9;KDELR1;RAB1B;SURF4;KIF22;ARFGAP3;ARFGAP1;ARCN1;LMAN2;TMED3;KIF2C;TMED7;ERGIC3;ARF5;ATP9A;COPE;SCYL1
negative regulation of cell migration (GO:0030336)	26/144	0.000689593	0.0194131	0	0	2.17826	15.8565	CLIC4;LRP1;PTEN;MIA3;PTPRK;CDH1;TP53INP1;DAG1;CYP1B1;HMOX1;TIMP1;ARID2;SRGAP2;SRGAP1;TCAF1;IGFBP5;LIMCH1;MITF;MIF;RAP2C;AFDN;CLDN3;ADAM15;DLG5;NF1;CALR
regulation of cell-matrix adhesion (GO:0001952)	15/65	0.000710307	0.0198662	0	0	2.95913	21.4531	GSK3B;MACF1;ROCK1;LIMCH1;ROCK2;DAPK3;CIB1;TSC1;SEMA3E;PIK3CB;PTK2;SLK;ADAM15;NF1;UTRN
actin filament organization (GO:0007015)	27/152	0.000714241	0.0198662	0	0	2.13571	15.4717	FHOD1;RHOBTB3;NEDD9;WASL;PPP1R9A;CORO1B;RND1;MPRIP;MYO6;PLS3;FLNA;PLS1;TPM4;NEBL;TMOD3;COBL;SHROOM3;RHOC;CD2AP;ENAH;MAD2L2;MYO1D;MYO1B;MYO5B;FAT1;SPIRE1;ALDOA
cytoskeleton-dependent intracellular transport (GO:0030705)	8/23	0.000727146	0.0201047	0	0	5.25081	37.9444	TUBA1C;TUBA1B;CCDC186;MYO10;HOOK2;KIF5B;KIF1B;HOOK3
protein insertion into membrane (GO:0051205)	10/34	0.00073675	0.0202359	0	0	4.10462	29.6077	ALDH3A2;APP;PRNP;TRAM1;SERP1;SGTA;HMOX1;SEC61B;EMD;EGFR
cell junction organization (GO:0034330)	16/72	0.000744961	0.0202359	0	0	2.81882	20.3016	APP;PRKCI;TGFB2;LRP4;SEMA3E;MYO9A;TJP1;PPFIBP1;CLDN3;OPHN1;FLNA;PIN1;PPFIA3;FERMT2;TJP3;LIMS1
cytoskeleton-dependent cytokinesis (GO:0061640)	16/72	0.000744961	0.0202359	0	0	2.81882	20.3016	USP8;ROCK1;ROCK2;DCTN3;PLK1;ANK3;RHOC;AURKB;CECR2;SNX18;SON;STMN1;JTB;SPIRE1;ECT2;SPTBN1
negative regulation of cellular amide metabolic process (GO:0034249)	18/86	0.000766008	0.0206867	0	0	2.61267	18.7441	DDX6;PRNP;DDX3X;IGFBP5;ROCK1;DAPK1;DAPK3;RPL13A;EIF2AK2;TSC1;CLU;SORL1;GIGYF2;CNOT1;RPS3;PIN1;CALR;CPEB3
peptidyl-serine modification (GO:0018209)	29/169	0.000825595	0.022167	0	0	2.04868	14.5444	GSK3B;SMG1;MAST4;ROCK1;PRKDC;TNKS;ROCK2;AURKA;RPS6KA3;GRK2;NTMT1;STK38;RICTOR;PAK2;STK32C;PRKCI;CAMK1D;PLK1;HIPK1;TGFBR1;HIPK3;UHMK1;TGFBR2;HIPK2;WNK1;RPS6KB2;CDK1;ATM;CSNK1G1
regulation of anatomical structure morphogenesis (GO:0022603)	23/123	0.000833283	0.0222448	0	0	2.2723	16.1109	GSK3B;PLXND1;RC3H1;LARP4;ARHGAP35;TANC2;CLDN4;CLDN3;FMNL2;BCL6;ZMYM4;CFL1;DAG1;NF1;HMOX1;CTNNB1;PHIP;TNIK;PDLIM5;PDZD8;PAK2;FERMT2;SH3D19
establishment of endothelial barrier (GO:0061028)	9/29	0.000878596	0.0233205	0	0	4.43156	31.1857	RAP2C;TJP1;AFDN;CLDN3;RAB1B;PDE4D;RDX;RAPGEF2;TJP3
epithelial to mesenchymal transition (GO:0001837)	12/47	0.000919172	0.0242588	0	0	3.37914	23.6271	DDX17;GSK3B;TGFB2;ROCK1;TRIM28;ROCK2;DLG5;TASOR;CTNNB1;HIF1A;TGFBR1;LIMS1
pyrimidine nucleotide-sugar transmembrane transport (GO:0090481)	4/6	0.000939378	0.0244272	0	0	19.662	137.05	SLC35A2;SLC35B4;SLC35B1;SLC35C2
regulation of macromolecule biosynthetic process (GO:0010556)	4/6	0.000939378	0.0244272	0	0	19.662	137.05	MED1;MTPN;MITF;S100A9
peptidyl-threonine phosphorylation (GO:0018107)	14/60	0.000941329	0.0244272	0	0	3.00104	20.9119	GSK3B;ROCK1;PRKDC;ROCK2;TNKS;CDC42BPB;CDC42BPA;HIPK1;TGFBR1;HIPK3;TGFBR2;HIPK2;WNK1;CDK1
endosome organization (GO:0007032)	11/41	0.000953531	0.0244705	0	0	3.61283	25.1285	WASHC4;EEA1;ARFGEF2;USP8;HOOK2;SNX10;DNAJC13;HOOK3;LAMTOR1;TMEM9;SQSTM1
gluconeogenesis (GO:0006094)	11/41	0.000953531	0.0244705	0	0	3.61283	25.1285	SLC25A1;RBP4;TPI1;G6PC3;GOT1;MDH2;ALDOC;ALDOA;ENO3;PCK2;ATF4
regulation of cell cycle phase transition (GO:1901987)	19/95	0.000994008	0.0253199	0	0	2.46778	17.0616	ANAPC7;PSMD13;UBE2C;PLK1;ATP2B4;PSMA7;ANAPC11;CDC20;PSMA5;PSMB6;CCNB1;PSMB4;PSMB5;PSMD4;PSMB3;UBE2S;CDC26;CDC27;CDK1
positive regulation of cell migration (GO:0030335)	41/269	0.0010017	0.0253199	0	0	1.78155	12.3035	DOCK5;RIPOR1;SEMA3C;ROCK2;MAZ;NEDD9;MIA3;CIB1;SEMA3E;HIF1A;EGFR;SYNE2;IGF1R;PPP3CA;ZNF609;NIPBL;CPNE3;RREB1;S100A11;SPAG9;XBP1;TGFB2;HSPA5;CAV1;RDX;SEMA4C;FN1;ADAM10;RHOC;SOD2;PTK2;TGFBR1;TJP1;SHTN1;CLDN4;CLDN3;RAPGEF2;ADAM9;ATM;PFN1;FERMT2
protein K48-linked deubiquitination (GO:0071108)	8/24	0.00100299	0.0253199	0	0	4.92237	33.9878	OTUD4;USP25;USP8;MINDY2;USP33;USP34;OTUD7B;YOD1
protein localization to cell periphery (GO:1990778)	25/140	0.00102022	0.0254806	0	0	2.1483	14.7969	ROCK1;CD81;ROCK2;ZDHHC23;LRP6;NKD2;RAB40C;CDH1;BSG;FCHO2;MAP7;FLNA;SPTBN1;CAV1;TESC;DENND4C;RDX;ANK3;EHD1;PACS1;RAB15;SLMAP;RAPGEF2;PKP3;TNIK
DNA damage response, signal transduction by p53 class mediator (GO:0030330)	16/74	0.00102032	0.0254806	0	0	2.72132	18.7434	ATRX;AURKA;HIPK2;RBL2;CCNB1;CNOT1;MYO6;CDK1;MDM2;CASP2;EP300;SFN;ATM;MDM4;E2F4;ZNF385A
antigen processing and presentation of exogenous peptide antigen (GO:0002478)	20/103	0.00109187	0.0271215	0	0	2.37896	16.2242	DYNC1H1;ARF1;SEC13;SEC23A;SEC24A;DCTN3;HLA-A;KIF22;DYNLL1;HLA-E;DYNC1LI2;MFSD6;PIKFYVE;AP1G1;CTSL;CANX;AP2S1;KIF2C;CTSD;SEC31A
regulation of protein binding (GO:0043393)	22/118	0.0011132	0.0275042	0	0	2.26333	15.3919	APP;LRPAP1;GSK3B;LRP1;ROCK1;CAV1;USP33;PLK1;RPL11;DERL1;IDE;SORL1;AURKB;TLE5;AURKA;HIPK2;DNAJB2;CAPRIN2;PIN1;RAPGEF2;TRIB3;RAN
negative regulation of protein exit from endoplasmic reticulum (GO:0070862)	5/10	0.00114047	0.0277355	0	0	9.83469	66.643	ERLEC1;OS9;DERL3;INSIG1;YOD1
protein poly-ADP-ribosylation (GO:0070212)	5/10	0.00114047	0.0277355	0	0	9.83469	66.643	PARP10;TNKS2;TNKS;ZC3HAV1;PARP14
regulation of protein neddylation (GO:2000434)	5/10	0.00114047	0.0277355	0	0	9.83469	66.643	DCUN1D5;EPAS1;RPL11;DCUN1D1;HIF1A
mitochondrial translational elongation (GO:0070125)	18/89	0.00116622	0.0282141	0	0	2.50186	16.8975	MRPS15;MRPS26;MRPS34;MRPS18B;MRPS21;MRPL17;MRPL36;MRPL58;MRPL12;MRPL24;MRPL54;TUFM;MRPL55;MRPL4;MRPL41;MRPL2;MRPL51;AURKAIP1
ATP-dependent chromatin remodeling (GO:0043044)	11/42	0.00118531	0.0282883	0	0	3.4961	23.5558	CECR2;PBRM1;ZNHIT1;SMARCC2;SRCAP;CHD8;ANP32E;CHD3;ARID1A;ARID1B;GATAD2B
negative regulation of protein catabolic process (GO:0042177)	11/42	0.00118531	0.0282883	0	0	3.4961	23.5558	CST3;MAD2L2;ROCK1;TIMP2;FLNA;PIN1;MDM4;TIMP1;ATRAID;EGFR;CDK5RAP3
regulation of hematopoietic progenitor cell differentiation (GO:1901532)	16/75	0.00118756	0.0282883	0	0	2.67505	18.0187	YAP1;KMT2A;PRKDC;PSMD13;TCF12;EIF2AK2;PSMA7;RUNX1;PSMA5;PSMB6;PSMB4;ITCH;KITLG;PSMB5;PSMD4;PSMB3
protein localization to organelle (GO:0033365)	25/142	0.00125722	0.0297948	0	0	2.11135	14.1014	APP;RIPOR1;TRAM1;DDX3X;RPL11;ARL1;GCC2;SNX10;SERP1;HMOX1;SEC61B;GBP2;EMD;PRNP;TIA1;TMEM30A;SGTA;RPA2;SORL1;ALDH3A2;EHD1;PIKFYVE;OBSCN;MDM2;CALR
regulation of cytoskeleton organization (GO:0051493)	21/112	0.0013246	0.0312323	0	0	2.27855	15.0991	GSK3B;CLIC4;PRKAA1;PRKAA2;LRP1;ROCK1;ROCK2;RHOBTB3;IQGAP1;RHOC;ARHGAP35;PTK2;RND1;TJP1;TAOK1;CAPN2;CDK2AP2;PFDN2;RICTOR;S100A9;PAK2
ribosomal large subunit assembly (GO:0000027)	8/25	0.0013565	0.0318229	0	0	4.63256	30.5881	RPL3;RPL10;RPL11;RPLP0;RPL24;RPL23A;NOP53;RPL6
mitotic cytokinesis (GO:0000281)	12/49	0.0013649	0.031859	0	0	3.19613	21.0838	USP8;SNX18;SON;ROCK1;ROCK2;STMN1;PLK1;JTB;ANK3;RHOC;ECT2;SPTBN1
neuron development (GO:0048666)	25/143	0.00139255	0.0322908	0	0	2.09334	13.7671	APP;GSK3B;TENM1;ROCK1;PTPRM;FRY;PPP1R9A;OPHN1;MAP2;STMN1;MICALL2;MAP4;TGFB2;XBP1;THOC2;PBX1;RUNX1;UHMK1;MANF;EHD1;UGDH;WNK1;RAPGEF2;LRP12;FRYL
regulation of JNK cascade (GO:0046328)	20/105	0.0013973	0.0322908	0	0	2.32273	15.2678	APP;AMBP;GADD45B;TRAF2;MAPK8IP3;PJA2;EGFR;IGF1R;HIPK2;MFHAS1;ITCH;NCOR1;TAOK1;SIRPA;CCN2;LTBR;PLCB1;ZMYND11;MAP3K11;MAP3K5
mitochondrion organization (GO:0007005)	29/175	0.00144798	0.0332964	0	0	1.96383	12.8387	COX7A2;TRAK1;HSD17B10;TIMM50;HSPD1;TYMP;CHCHD2;RHOT2;ATP5F1B;LONP1;TIMM17B;TSPO;BCAP31;FIS1;PNPT1;MTX2;VPS13C;VPS13D;AIP;CHCHD10;ATAD3B;ATAD3A;ATP5F1D;HIGD2A;HAX1;TMEM11;TOMM7;SLC25A36;SLC25A6
DNA damage response, signal transduction by p53 class mediator resulting in cell cycle arrest (GO:0006977)	13/56	0.00148766	0.0333435	0	0	2.97997	19.4013	AURKA;RBL2;CCNB1;CNOT1;CDK1;MDM2;CASP2;EP300;SFN;ATM;MDM4;E2F4;ZNF385A
nuclear-transcribed mRNA catabolic process, deadenylation-dependent decay (GO:0000288)	13/56	0.00148766	0.0333435	0	0	2.97997	19.4013	TTC37;DDX6;TUT7;TUT4;RC3H1;LSM4;RC3H2;LSM3;ZFP36;LSM7;EXOSC4;CNOT1;DCP2
histone mRNA catabolic process (GO:0071044)	6/15	0.00149139	0.0333435	0	0	6.55857	42.6835	TUT7;EXOSC4;XRN1;TUT4;ATM;DCP2
protein localization to cell-cell junction (GO:0150105)	6/15	0.00149139	0.0333435	0	0	6.55857	42.6835	DSP;TJP1;LSR;PAK2;TJP3;JAK1
regulation of aerobic respiration (GO:1903715)	6/15	0.00149139	0.0333435	0	0	6.55857	42.6835	VCP;SHMT2;COX7A2;IDE;ABCD1;NOP53
positive regulation of proteolysis involved in cellular protein catabolic process (GO:1903052)	9/31	0.0014931	0.0333435	0	0	4.02825	26.2114	ATP5IF1;MAGEF1;PTEN;TMTC3;NUPR1;CLU;CDK5RAP3;CTSC;PTK2
cellular response to insulin stimulus (GO:0032869)	23/129	0.00162241	0.036058	0	0	2.14297	13.7661	GSK3B;PRKCI;XBP1;ATP6V0B;GOT1;ATP6AP1;PRKDC;INSIG1;DENND4C;IDE;PIK3C2A;SOGA1;IGF1R;SELENOS;TBC1D4;RAB15;PDK4;PHIP;TRIB3;ATP6V1E1;ATP6V0D1;SOS1;PCK2
intracellular protein transport (GO:0006886)	48/336	0.00163267	0.0361132	0	0	1.65205	10.6021	ARF4;ARF1;RAB5B;PDCD6;RAB1B;RPL11;ARL1;TRAK1;IPO7;GGA2;IPO8;ARL5B;XPO1;IPO9;SNX27;MYO6;TPR;TMED3;TMED1;TMED7;STX2;TNPO1;SIL1;SEC31A;TBC1D8B;SEC13;TMED9;SURF4;STX7;SNF8;FAM91A1;ARFGAP3;SORL1;ARCN1;EHD1;TBCK;TBC1D2;TBC1D4;CDC37;SGSM3;ERP29;SRPRA;IFT27;PREB;CALR;VPS28;ARF5;RAN
positive regulation of cellular component organization (GO:0051130)	21/114	0.0016683	0.0367264	0	0	2.2293	14.2585	GSK3B;VCP;TGFB2;TMED9;GPX1;TMEM30A;TFRC;LRP1;SURF4;LRP4;ASAP1;RHOC;CLU;TGFBR1;IGF1R;RUNX1;CDC20;AR;CLDN3;RPS3;BMF
positive regulation of proteolysis (GO:0045862)	13/57	0.00176672	0.0387095	0	0	2.91208	18.4586	WDR48;PLK1;FURIN;NKD2;ATP5IF1;PERP;ADAM9;ADAM8;STUB1;AURKAIP1;OGT;CTSC;SH3D19
hexose biosynthetic process (GO:0019319)	11/44	0.00178821	0.0389964	0	0	3.28385	20.7754	SLC25A1;RBP4;TPI1;G6PC3;GOT1;MDH2;ALDOC;ALDOA;ENO3;PCK2;ATF4
regulation of actin filament bundle assembly (GO:0032231)	8/26	0.00180221	0.0391181	0	0	4.37495	27.6442	ROCK1;ROCK2;FHOD1;RDX;ALMS1;TSC1;SYNPO;PFN1
regulation of cellular ketone metabolic process (GO:0010565)	14/64	0.00183065	0.0394142	0	0	2.76035	17.3987	NQO1;PSMD13;CAV1;ODC1;OAZ1;PSMA7;PSMA5;PSMB6;PSMB4;PSMB5;PSMD4;PSMB3;PDK4;PPARA
negative regulation of apoptotic signaling pathway (GO:2001234)	16/78	0.00183419	0.0394142	0	0	2.54519	16.0376	PRELID1;DDX3X;GPX1;GSTP1;MAZ;NOC2L;CLU;TGFBR1;HERPUD1;AR;PPIF;ITGAV;BIRC6;PHIP;SLC25A5;ZMYND11
regulation of glycolytic process (GO:0006110)	15/71	0.00184979	0.0394142	0	0	2.6412	16.6202	RANBP2;APP;SEC13;PRKAA1;PFKFB3;PRKAA2;ARNT;AAAS;HIF1A;NCOR1;TPR;EP300;NUPR1;PPARA;OGT
regulation of hematopoietic stem cell differentiation (GO:1902036)	15/71	0.00184979	0.0394142	0	0	2.6412	16.6202	YAP1;KMT2A;PRKDC;PSMD13;TCF12;EIF2AK2;PSMA7;RUNX1;PSMA5;PSMB6;PSMB4;ITCH;PSMB5;PSMD4;PSMB3
regulation of transforming growth factor beta receptor signaling pathway (GO:0017015)	19/100	0.00187297	0.0395865	0	0	2.3148	14.5375	ZNF451;CREBBP;CAV1;LTBP4;VASN;TGFBR1;TGFBR2;HIPK2;BCL9;PPM1A;SPRED1;CD109;UBC;EP300;PIN1;STUB1;PPARA;SKIL;TRIM33
connective tissue development (GO:0061448)	10/38	0.00188743	0.0395865	0	0	3.51747	22.0635	XBP1;PGRMC2;CREB3L2;SH3PXD2B;LRP5;ITGB8;ARID5B;TRIP11;SLC39A13;CD44
negative regulation of TOR signaling (GO:0032007)	10/38	0.00188743	0.0395865	0	0	3.51747	22.0635	PRKAA1;SZT2;PRKAA2;PDCD6;DDIT4;SH3BP4;UBR2;TSC1;ATM;UBR1
ERBB2 signaling pathway (GO:0038128)	9/32	0.00190902	0.0395865	0	0	3.85289	24.1236	CUL5;ERBB3;CDC37;ERBIN;CPNE3;STUB1;PTPN12;SOS1;EGFR
peptidyl-proline modification (GO:0018208)	9/32	0.00190902	0.0395865	0	0	3.85289	24.1236	FKBP10;PPIL1;NTMT1;P3H2;PPIF;PIN1;PPIB;PPIA;NKTR
regulation of intracellular protein transport (GO:0033157)	9/32	0.00190902	0.0395865	0	0	3.85289	24.1236	TENM1;RIPOR1;PCM1;B3GAT3;TPR;GCC2;OAZ1;PTPN14;UHMK1
actin filament network formation (GO:0051639)	5/11	0.00193203	0.0398858	0	0	8.19512	51.2128	FHOD1;COBL;PLS3;SPIRE1;PLS1
mesenchymal cell differentiation (GO:0048762)	12/51	0.00197556	0.0406038	0	0	3.03189	18.8793	DDX17;GSK3B;TGFB2;TRIM28;ROCK1;ROCK2;DLG5;CTNNB1;HIF1A;TGFBR1;LRP6;LIMS1
positive regulation of ER-associated ubiquitin-dependent protein catabolic process (GO:1903071)	4/7	0.00203108	0.0413179	0	0	13.1073	81.2543	BCAP31;CAV1;SGTA;HERPUD1
regulation of cellular component organization (GO:0051128)	24/139	0.00204	0.0413179	0	0	2.06124	12.769	RAB5B;TFRC;DCUN1D5;ROCK1;ROCK2;HJURP;LTBP4;HNRNPU;TRAF2;PTPN11;ATAD3A;ARFGAP1;CAMSAP2;AURKA;MAD2L2;TJP1;KIAA1109;ITCH;ZFYVE16;OPHN1;AP2S1;RAPGEF2;LAMTOR1;PICALM
actin filament-based transport (GO:0099515)	7/21	0.00207804	0.0413179	0	0	4.92024	30.389	MYO1D;MYO1B;MYO5B;MYO6;WASL;FNBP1L;SYNE2
positive regulation of transcription from RNA polymerase II promoter involved in cellular response to chemical stimulus (GO:1901522)	7/21	0.00207804	0.0413179	0	0	4.92024	30.389	CREB3;XBP1;CHD6;EP300;HIF1A;SMAD5;ATF4
regulation of cell-substrate junction assembly (GO:0090109)	7/21	0.00207804	0.0413179	0	0	4.92024	30.389	MACF1;SLK;ROCK1;LIMCH1;ROCK2;DAPK3;PTK2
positive regulation of NF-kappaB transcription factor activity (GO:0051092)	26/155	0.00208035	0.0413179	0	0	1.9913	12.2967	APP;MTPN;TFRC;CIB1;CLU;UBC;RPS3;EP300;ERC1;PRKCI;CAV1;IL18;EIF2AK2;TRAF2;MID2;NFKB2;AR;TAB3;ADAM8;TAB2;RBCK1;CLOCK;PPIA;S100A9;NFKBIB;LAMTOR5
cellular iron ion homeostasis (GO:0006879)	13/58	0.00208764	0.0413179	0	0	2.84721	17.5722	TFRC;ATP6AP1;IREB2;CYBRD1;CP;FTH1;LCN2;HMOX1;ATP6V0D1;ISCU;HMOX2;ABCG2;FTL
positive regulation of mitotic cell cycle phase transition (GO:1901992)	13/58	0.00208764	0.0413179	0	0	2.84721	17.5722	ANKRD17;KMT2E;DDX3X;ANAPC7;UBE2C;CDCA5;RDX;EGFR;ANAPC11;CCNB1;CDC27;CDK1;PLCB1
positive regulation of macromolecule metabolic process (GO:0010604)	53/384	0.00209036	0.0413179	0	0	1.58775	9.79711	APP;ATF2;GSK3B;CALCOCO1;DDX3X;TFRC;ARRB1;CTCF;PIK3CB;CLU;TRIM28;ITGB8;SCYL2;MED1;TESC;MITF;ANK3;PRKAB1;TGFBR1;AR;CLDN3;ERP29;PKP3;ATF4;YAP1;CD63;MTPN;PRKAA1;ROCK1;ROCK2;RPL11;MAZ;HIF1A;TASOR;UBR5;AGR2;RPS3;SLC38A2;ATF7IP;EGR1;RDX;FN1;SNF8;AFDN;ITCH;SP1;ID2;ATM;KRAS;TNRC6A;LAMTOR5;LIMS1;TNRC6B
positive regulation of protein localization to membrane (GO:1905477)	19/101	0.00211106	0.0415502	0	0	2.28645	14.0858	FIS1;PRNP;PRKCI;TCAF1;LRP1;CD81;ATP2B4;CIB1;ANK3;SLC5A3;YWHAZ;EGFR;NKD2;KIF5B;AGR2;SFN;SQSTM1;SPTBN1;PLS1
regulation of cellular catabolic process (GO:0031329)	14/65	0.0021382	0.0419068	0	0	2.70607	16.6364	ROCK1;DAPK1;USP33;DAPK3;HSPB1;SOGA1;DEPP1;DRAM1;EP300;GPR137;TRIB3;ATM;NUPR1;ABCD1
neuron projection organization (GO:0106027)	6/16	0.00220076	0.0424171	0	0	5.90239	36.1164	APP;GSK3B;PRNP;ARF1;ABCD1;PLS1
nitric oxide metabolic process (GO:0046209)	6/16	0.00220076	0.0424171	0	0	5.90239	36.1164	NQO1;CYB5R3;CPS1;MTARC1;DDAH2;CYP1B1
nucleotide catabolic process (GO:0009166)	6/16	0.00220076	0.0424171	0	0	5.90239	36.1164	NT5C;VCP;NT5E;GPX1;NT5C2;DNPH1
regulation of oxidative phosphorylation (GO:0002082)	6/16	0.00220076	0.0424171	0	0	5.90239	36.1164	VCP;SHMT2;PPIF;COX7A2;NUPR1;ABCD1
transcription initiation from RNA polymerase II promoter (GO:0006367)	24/140	0.00225099	0.043206	0	0	2.04336	12.4571	NOTCH2;YAP1;MED1;CREBBP;THRB;TAF15;MAML2;THRA;NR1H2;TAF10;MAZ;NR1D2;NR3C1;NR2C2;AR;NR4A1;NCOR1;TBL1XR1;POLR2C;CCN2;TBL1X;PPARA;TEAD1;POLR2L
proteasomal protein catabolic process (GO:0010498)	32/205	0.00231236	0.0441942	0	0	1.82906	11.1014	VCP;PSMD13;SEL1L;DERL1;ARRB1;PSMA7;PSMB6;ERLEC1;UCHL1;PSMB4;PSMB5;PSMD4;PSMB3;TRIM2;DDI2;TBL1X;FEM1B;HUWE1;SYVN1;WWP1;RAD23A;KCTD5;KLHL42;PSMA5;ITCH;TBL1XR1;MDM2;CTNNB1;STUB1;RBCK1;CLOCK;RNF187
regulation of exit from mitosis (GO:0007096)	10/39	0.00233102	0.0441942	0	0	3.39599	20.5846	CDC20;ANAPC7;UBE2C;UBE2S;CDCA5;CDC26;CDC27;UBC;ANAPC11;CDC14B
vesicle cytoskeletal trafficking (GO:0099518)	10/39	0.00233102	0.0441942	0	0	3.39599	20.5846	MYO1D;MYO1B;CCDC186;KIF5B;MYO5B;MYO6;WASL;FNBP1L;TRAK1;TANC2
positive regulation of protein localization to plasma membrane (GO:1903078)	12/52	0.00235576	0.0444818	0	0	2.95593	17.886	PRKCI;LRP1;KIF5B;AGR2;ATP2B4;CIB1;ATP2C1;SQSTM1;EGFR;SPTBN1;PLS1;NKD2
actin filament bundle assembly (GO:0051017)	9/33	0.00241244	0.0453675	0	0	3.69215	22.253	LIMA1;MYO1B;CALD1;NEDD9;PLS3;PAWR;CORO1B;HSP90B1;PLS1
antigen processing and presentation of exogenous peptide antigen via MHC class I, TAP-dependent (GO:0002479)	15/73	0.00246823	0.0462296	0	0	2.54984	15.3099	PDIA3;PSMD13;HLA-B;HLA-C;HLA-A;PSMA7;HLA-E;PSMA5;PSMB6;PSMB4;PSMB5;PSMD4;PSMB3;ITGAV;CALR
regulation of cellular response to stress (GO:0080135)	21/118	0.00258677	0.0482553	0	0	2.1369	12.7302	RANBP2;GSK3B;CREBBP;SMG1;SEC13;PNPT1;ROCK2;RPA2;AAAS;MANF;CHCHD2;CHORDC1;TPR;EP300;ATM;NUPR1;SLC38A2;ABCD1;CRYAB;IER3;ATF4
positive regulation of nucleocytoplasmic transport (GO:0046824)	11/46	0.00262009	0.0484873	0	0	3.09586	18.4035	GSK3B;MAVS;TRIM28;CDH1;TPR;UBR5;FLNA;ANP32B;ECT2;EMD;RAN
posttranscriptional regulation of gene expression (GO:0010608)	11/46	0.00262009	0.0484873	0	0	3.09586	18.4035	APP;MTPN;RPL10;RC3H1;TSC1;MATR3;PKP3;LARP4;PUM1;ZNF385A;PUM2
cellular response to growth factor stimulus (GO:0071363)	26/158	0.00273484	0.0502922	0	0	1.94572	11.483	HSPB1;CIB1;IQGAP1;NR3C1;CORO1B;EGFR;ZFP36;CPNE3;PDE8A;EMD;MAP2K3;MED1;KIDINS220;PTPN11;PTPN12;TGFBR1;TGFBR2;EHD1;SETX;NR4A1;ACAP2;GAREM1;RAPGEF2;CTNNB1;CD44;LIMS1
cellular response to organic cyclic compound (GO:0071407)	25/150	0.00273928	0.0502922	0	0	1.97534	11.6546	ROCK2;INSIG1;AHR;NR3C1;EGFR;HSP90B1;P2RY6;CDH1;NRIP1;CYP1B1;TGM2;MED1;EGR1;IGFBP5;TIPARP;NCOA3;NCOA4;IL18;AR;FES;AKAP9;CYP1A1;LCOR;RAPGEF2;CTNNB1
negative regulation of protein modification process (GO:0031400)	16/81	0.00275222	0.050331	0	0	2.42731	14.3099	GSK3B;PRNP;G6PD;PRKAA1;PRKAA2;PRKDC;PTEN;ATP2B4;CIB1;ARPP19;LRP6;MFHAS1;FKBP8;SIRPA;PPIA;CDK5RAP3
protein localization to cell junction (GO:1902414)	7/22	0.00280711	0.0506724	0	0	4.59197	26.9806	DSP;TJP1;HEG1;PAK2;FERMT2;TJP3;JAK1
regulation of endoplasmic reticulum stress-induced intrinsic apoptotic signaling pathway (GO:1902235)	7/22	0.00280711	0.0506724	0	0	4.59197	26.9806	CREB3;XBP1;SELENOS;SYVN1;TXNDC12;MAGEA3;HERPUD1
regulation of membrane protein ectodomain proteolysis (GO:0051043)	7/22	0.00280711	0.0506724	0	0	4.59197	26.9806	ROCK1;TIMP2;ADAM9;FURIN;ADAM8;TIMP1;SH3D19
translational termination (GO:0006415)	18/96	0.00283122	0.0506724	0	0	2.27645	13.3561	MRPS15;MRPS26;MRPS34;MRPS18B;MRPS21;MRPL17;MRPL36;MRPL58;MRPL12;MRPL24;MRPL54;MRPL55;MRPL4;MRPL41;TRMT112;MRPL2;MRPL51;AURKAIP1
negative regulation of protein binding (GO:0032091)	15/74	0.00283634	0.0506724	0	0	2.50649	14.7012	GSK3B;LRPAP1;ROCK1;USP33;CAV1;ATP2A3;SORL1;PTPRF;AURKB;TLE5;AURKA;DNAJB2;ADAM15;MAP2;PIN1
regulation of stress fiber assembly (GO:0051492)	15/74	0.00283634	0.0506724	0	0	2.50649	14.7012	ROCK1;LIMCH1;ROCK2;FHOD1;TSC1;RHOC;TGFBR1;TJP1;STMN1;ALMS1;CCN2;PFN1;MET;PAK2;FERMT2
regulation of microtubule polymerization (GO:0031113)	10/40	0.00285452	0.0508018	0	0	3.28261	19.2323	CLIP1;PSRC1;MAP2;FES;STMN1;AKAP9;RPS3;MET;EML2;CAMSAP2
anion transmembrane transport (GO:0098656)	14/67	0.00288183	0.0508977	0	0	2.60367	15.2297	SLC25A1;SLC35A2;ABCC1;SLC35B4;SLC35B1;ABCC5;SLC35C2;SLC3A2;MFSD12;SLC7A2;SLC25A29;LRRC8D;SLC25A5;SLC25A22
peptidyl-threonine modification (GO:0018210)	14/67	0.00288183	0.0508977	0	0	2.60367	15.2297	GSK3B;ROCK1;PRKDC;ROCK2;TNKS;CDC42BPB;CDC42BPA;HIPK1;TGFBR1;HIPK3;TGFBR2;HIPK2;WNK1;CDK1
protein modification by small protein removal (GO:0070646)	40/276	0.00293611	0.0513317	0	0	1.6775	9.78093	OTUD4;VCP;WDR48;PSMD13;GPS1;USP33;USP34;USP12;PTEN;OTUD7B;HIF1A;PSMA7;CDC20;PSMB6;UCHL1;PSMB4;PSMB5;PSMD4;PSMB3;UBC;EP300;RCE1;USP24;USP8;USP25;MBD5;USP9X;TAF10;ADRM1;YOD1;RAD23A;TRAF2;TGFBR1;PSMA5;AR;ASXL2;CDK1;MDM2;MDM4;OGT
mitochondrial translational termination (GO:0070126)	17/89	0.00298964	0.0513317	0	0	2.32865	13.5355	MRPS15;MRPS26;MRPS34;MRPS18B;MRPS21;MRPL17;MRPL36;MRPL58;MRPL12;MRPL24;MRPL54;MRPL55;MRPL4;MRPL41;MRPL2;MRPL51;AURKAIP1
cellular response to amino acid stimulus (GO:0071230)	9/34	0.00301569	0.0513317	0	0	3.54427	20.5707	XBP1;CAPN2;SH3BP4;UBR2;UBR1;LAMTOR1;CPEB3;CPEB4;LAMTOR5
protein destabilization (GO:0031648)	9/34	0.00301569	0.0513317	0	0	3.54427	20.5707	PRNP;CREBBP;PLK1;DERL1;MDM2;EP300;RAD23A;SERF2;ISOC2
cellular response to epidermal growth factor stimulus (GO:0071364)	8/28	0.00303442	0.0513317	0	0	3.93702	22.8258	MED1;ZFP36;GAREM1;PTPN11;IQGAP1;PTPN12;PDE8A;EGFR
negative regulation of oxidative stress-induced cell death (GO:1903202)	8/28	0.00303442	0.0513317	0	0	3.93702	22.8258	REST;HSPB1;PYCR1;TXN;SOD2;PDE8A;PPIA;ATF4
positive regulation of protein import into nucleus (GO:0042307)	8/28	0.00303442	0.0513317	0	0	3.93702	22.8258	MAVS;TRIM28;CDH1;TPR;UBR5;FLNA;ECT2;RAN
protein localization to Golgi apparatus (GO:0034067)	8/28	0.00303442	0.0513317	0	0	3.93702	22.8258	RIPOR1;ARL5B;VPS13C;VPS13D;ARL1;VPS13A;GCC2;SORL1
protein localization to lysosome (GO:0061462)	8/28	0.00303442	0.0513317	0	0	3.93702	22.8258	SZT2;ZFYVE16;CD81;NCOA4;SH3BP4;GCC2;SORL1;LAMTOR5
adipose tissue development (GO:0060612)	5/12	0.00306111	0.0513317	0	0	7.024	40.6618	XBP1;PGRMC2;SH3PXD2B;LRP5;ARID5B
Golgi localization (GO:0051645)	5/12	0.00306111	0.0513317	0	0	7.024	40.6618	ARHGAP21;RIPOR1;HOOK3;YWHAZ;ARCN1
maintenance of protein localization in endoplasmic reticulum (GO:0035437)	5/12	0.00306111	0.0513317	0	0	7.024	40.6618	HSPA5;OS9;GPAA1;KDELR1;INSIG1
mitotic nuclear membrane disassembly (GO:0007077)	5/12	0.00306111	0.0513317	0	0	7.024	40.6618	CCNB2;NEK9;CCNB1;PLK1;CDK1
P-body assembly (GO:0033962)	5/12	0.00306111	0.0513317	0	0	7.024	40.6618	DDX6;DYNC1H1;RC3H1;LSM4;LSM3
protein-containing complex subunit organization (GO:0043933)	20/112	0.00310052	0.0518054	0	0	2.14517	12.3909	YAP1;CREBBP;KMT2A;WIPF1;GPAA1;CHCHD10;MITF;TRAF2;WASL;CD2AP;PARD3;TPR;MDM2;MDM4;ELOB;TUBGCP4;KPNA3;TEAD1;SKAP2;PICALM
mitochondrial ATP synthesis coupled proton transport (GO:0042776)	6/17	0.00313735	0.052233	0	0	5.36551	30.9288	ATP5F1B;ATP5F1D;ATP5MG;ATP5F1E;ATP5MF;ATP5MC1
plasma membrane bounded cell projection organization (GO:0120036)	22/128	0.00324446	0.0536992	0	0	2.04868	11.7406	APP;GSK3B;ROCK1;PLEKHA1;ODF2;PTPRM;FRY;PPP1R9A;CORO1B;UHMK1;MANF;TTC17;EHD1;LIMA1;OPHN1;MAP2;STMN1;MICALL2;RAPGEF2;MAP4;LRP12;FRYL
integrin-mediated signaling pathway (GO:0007229)	15/75	0.00324854	0.0536992	0	0	2.46458	14.1209	DST;ITGA2;LAMA3;ERBIN;FN1;ADAM10;NEDD9;PTK2;ADAM15;ITGA10;ITGB8;ADAM9;ITGAV;ITGB6;FERMT2
regulation of DNA-templated transcription, initiation (GO:2000142)	13/61	0.00334881	0.0551604	0	0	2.66882	15.21	MED1;THRA;PTEN;MITF;SETX;MED14;CCNB1;MED13;TRIM28;CDK1;CTNNB1;TNRC6A;TNRC6B
regulation of protein export from nucleus (GO:0046825)	7/23	0.00371709	0.060938	0	0	4.30473	24.0842	GSK3B;TPR;ANP32B;RANGAP1;PTPN14;EMD;UHMK1
regulation of translation (GO:0006417)	28/178	0.00374472	0.060938	0	0	1.84413	10.3039	APP;DDX6;MTPN;DDX3X;RPL10;PRKDC;SHMT2;HSPB1;GIGYF2;RPS6KA3;RPS3;ZNF385A;TRAP1;IGFBP5;DAPK1;DAPK3;CIRBP;EIF2AK2;RPL13A;TSC1;LARP4;CNOT1;CSDE1;PKP3;CALR;CPEB3;EIF4G3;ZNF598
anterograde axonal protein transport (GO:0099641)	4/8	0.00376517	0.060938	0	0	9.8299	54.8701	KIF5B;HSPB1;RAB27B;MAPK8IP3
axo-dendritic protein transport (GO:0099640)	4/8	0.00376517	0.060938	0	0	9.8299	54.8701	KIF5B;HSPB1;RAB27B;MAPK8IP3
protein localization to presynapse (GO:1905383)	4/8	0.00376517	0.060938	0	0	9.8299	54.8701	KIF5B;HSPB1;RAB27B;MAPK8IP3
regulation of stem cell differentiation (GO:2000736)	17/91	0.00380091	0.0610744	0	0	2.26546	12.6243	YAP1;KMT2A;PRKDC;PSMD13;SMYD5;TCF12;HNRNPU;EIF2AK2;PSMA7;RUNX1;PSMA5;PSMB6;PSMB4;ITCH;PSMB5;PSMD4;PSMB3
negative regulation of cellular catabolic process (GO:0031330)	14/69	0.00382528	0.0610744	0	0	2.50871	13.9638	ROCK1;ATRAID;SORL1;CST3;TIMP2;TAB3;BMF;TAB2;TIMP1;NUPR1;MET;EIF4G3;CDK5RAP3;MAGEA3
positive regulation of protein transport (GO:0051222)	14/69	0.00382528	0.0610744	0	0	2.50871	13.9638	TENM1;RIPOR1;TGFB2;B3GAT3;ATP2C1;OAZ1;CD2AP;PCM1;TPR;ADAM9;ADAM8;PPIA;VPS28;EXPH5
protein ADP-ribosylation (GO:0006471)	8/29	0.00385569	0.0610744	0	0	3.74934	20.8396	PARP10;ARF4;PARP4;TNKS2;TNKS;TIPARP;ZC3HAV1;PARP14
regulation of ubiquitin-protein transferase activity (GO:0051438)	8/29	0.00385569	0.0610744	0	0	3.74934	20.8396	DCUN1D5;FEM1B;PLK1;DCUN1D1;PIN1;TRIB3;RPS2;BMI1
transition metal ion homeostasis (GO:0055076)	8/29	0.00385569	0.0610744	0	0	3.74934	20.8396	IREB2;HMOX1;CYBRD1;NEO1;CP;HMOX2;FTL;PICALM
protein localization to membrane (GO:0072657)	30/195	0.00386563	0.0610744	0	0	1.7967	9.98182	ROCK1;CD81;ROCK2;ZDHHC23;NKD2;LRP6;ARL5B;RAB40C;CDH1;BSG;SH3PXD2B;FCHO2;MAP7;FLNA;SPTBN1;TESC;CAV1;RDX;DENND4C;ANK3;RAB11B;EHD1;PACS1;ABHD17A;RAB15;SLMAP;RAPGEF2;PKP3;TNIK;FERMT2
positive regulation of stress-activated MAPK cascade (GO:0032874)	18/99	0.00399362	0.0628826	0	0	2.19178	12.1053	APP;TGFB2;GADD45B;SEMA4C;EIF2AK2;EMC10;TRAF2;MID1;PJA2;HIPK2;MFHAS1;TAOK1;CCN2;LTBR;PLCB1;MAP3K11;SASH1;MAP3K5
protein stabilization (GO:0050821)	28/179	0.00405722	0.0636682	0	0	1.83181	10.0883	USP33;CTNND1;SEL1L;RPL11;PTEN;CLU;HSPD1;EP300;FLNA;TBL1X;CCT7;TRIM44;ATF7IP;USP9X;TESC;SYVN1;TSC1;HYPK;CREB1;CDC37;GNAQ;PIN1;MDM4;CALR;PFN1;PPIB;CRYAB;NOP53
positive regulation of I-kappaB kinase/NF-kappaB signaling (GO:0043123)	27/171	0.00414044	0.0647553	0	0	1.85196	10.1616	ANKRD17;CANT1;TFRC;SLC44A2;PELI2;ATP2C1;AKAP13;TMEM101;LGALS1;MIER1;HMOX1;FLNA;ECT2;SHISA5;MIB2;TRAF2;RHOC;MID2;PPM1A;MAVS;EEF1D;REL;TAB3;TAB2;RBCK1;LTBR;LAMTOR5
regulation of ubiquitin-dependent protein catabolic process (GO:2000058)	10/42	0.00418101	0.0651705	0	0	3.07711	16.8539	XPO1;MAGEF1;RPL11;SGTA;PTEN;RAD23A;CLU;CDK5RAP3;PTK2;HIPK2
negative regulation of fibroblast proliferation (GO:0048147)	6/18	0.00434176	0.0672249	0	0	4.91811	26.752	PARP10;GSTP1;FTH1;NF1;B4GALT7;EMD
regulation of transforming growth factor beta production (GO:0071634)	6/18	0.00434176	0.0672249	0	0	4.91811	26.752	TGFB2;FN1;ITGB8;ITGAV;ITGB6;HIF1A
establishment of protein localization to membrane (GO:0090150)	14/70	0.00438343	0.0673804	0	0	2.46378	13.3781	ATG3;PRKCI;ZDHHC20;VPS37C;ZDHHC12;ZDHHC23;CHM;ZDHHC24;EGFR;RAB11B;YIF1B;AFDN;PIKFYVE;PARD3
regulation of stress-activated MAPK cascade (GO:0032872)	11/49	0.00442644	0.0673804	0	0	2.85098	15.4527	TGFB2;MAP2K2;GSTP1;TAOK1;SEMA4C;EIF2AK2;MAPK8IP3;MID1;PPIA;EGFR;IGF1R
response to hydrogen peroxide (GO:0042542)	11/49	0.00442644	0.0673804	0	0	2.85098	15.4527	SETX;GPX1;PLEKHA1;PPIF;RPS3;CYP1B1;SIRPA;ADAM9;HMOX1;ECT2;MAP3K5
regulation of ATP metabolic process (GO:1903578)	12/56	0.00451575	0.0673804	0	0	2.68662	14.5082	ATP5IF1;RANBP2;FIS1;SEC13;SHMT2;TPR;EP300;COX7A2;AAAS;ABCD1;HIF1A;OGT
Rho protein signal transduction (GO:0007266)	12/56	0.00451575	0.0673804	0	0	2.68662	14.5082	GNA13;SHTN1;RIPOR1;ROCK1;ROCK2;CFL1;CDC42EP3;EPS8L1;ARHGAP29;RHOU;RHOV;ARHGAP5
tight junction assembly (GO:0120192)	12/56	0.00451575	0.0673804	0	0	2.68662	14.5082	AFDN;PATJ;PRKCI;CLDN4;CLDN3;PARD3;CLDN7;MICALL2;LSR;STRN;ECT2;PAK2
positive regulation of protein catabolic process (GO:0045732)	16/85	0.00453867	0.0673804	0	0	2.28609	12.3338	GSK3B;VCP;TIPARP;RDX;HUWE1;WWP1;FURIN;IDE;SNF8;OAZ1;SORL1;ITCH;ADAM9;ADAM8;VPS28;SH3D19
positive regulation of substrate adhesion-dependent cell spreading (GO:1900026)	9/36	0.00457453	0.0673804	0	0	3.28137	17.6776	DOCK5;NEDD9;FLNA;CIB1;CALR;P4HB;RREB1;FERMT2;LIMS1
regulation of microtubule-based process (GO:0032886)	9/36	0.00457453	0.0673804	0	0	3.28137	17.6776	GSK3B;MACF1;PRKAA1;PRKAA2;ROCK1;TAOK1;CDK2AP2;AURKA;KLHL42
regulation of protein import into nucleus (GO:0042306)	9/36	0.00457453	0.0673804	0	0	3.28137	17.6776	MAVS;TRIM28;MDFIC;CDH1;TPR;UBR5;FLNA;ECT2;RAN
positive regulation of ERAD pathway (GO:1904294)	5/13	0.0045984	0.0673804	0	0	6.14566	33.0762	BCAP31;TMEM259;CAV1;SGTA;HERPUD1
positive regulation of nuclear-transcribed mRNA poly(A) tail shortening (GO:0060213)	5/13	0.0045984	0.0673804	0	0	6.14566	33.0762	ZFP36;CNOT1;CPEB3;TNRC6A;TNRC6B
positive regulation of protein acetylation (GO:1901985)	5/13	0.0045984	0.0673804	0	0	6.14566	33.0762	PRKAA1;DDX3X;PRKAA2;TAOK1;DIP2B
purine nucleotide catabolic process (GO:0006195)	5/13	0.0045984	0.0673804	0	0	6.14566	33.0762	NT5C;NT5E;GPX1;NT5C2;DNPH1
purine-containing compound catabolic process (GO:0072523)	5/13	0.0045984	0.0673804	0	0	6.14566	33.0762	NT5C;NT5E;GPX1;NT5C2;DNPH1
regulation of protein exit from endoplasmic reticulum (GO:0070861)	5/13	0.0045984	0.0673804	0	0	6.14566	33.0762	TMEM30A;CD81;INSIG1;GCC2;SORL1
regulation of retrograde protein transport, ER to cytosol (GO:1904152)	5/13	0.0045984	0.0673804	0	0	6.14566	33.0762	BCAP31;ERLEC1;OS9;DERL3;YOD1
Golgi to plasma membrane protein transport (GO:0043001)	8/30	0.00483842	0.0704528	0	0	3.57872	19.0787	GGA2;MACF1;GOLGA4;KRT18;RAB26;GCC2;ANK3;SPTBN1
positive regulation of protein import (GO:1904591)	8/30	0.00483842	0.0704528	0	0	3.57872	19.0787	MAVS;TRIM28;CDH1;TPR;UBR5;FLNA;ECT2;RAN
negative regulation of nucleic acid-templated transcription (GO:1903507)	60/464	0.00498576	0.0723714	0	0	1.47237	7.80529	CREBZF;MESP1;THRA;CHD8;HMGB2;ARID4A;RSF1;CTCF;AHR;PTPRK;NR3C1;NIPBL;TRIM28;BASP1;SMARCC2;ZNF281;ZBTB38;SFMBT2;ARID5B;TLE5;NCOR1;MDFIC;ELF3;KAT6A;BIRC5;TRIB3;PLCB1;ZMYND11;CLOCK;CRYAB;CTBP1;ZNF24;MBTD1;BTAF1;ATXN1;CCDC85B;ATOH8;ZNF148;ZBED6;ATF7IP;SPEN;CBX5;CBX4;NR1H2;WWP1;NR1D2;FOXN3;PHC3;CENPF;REST;BCL6;ID2;ID1;MDM2;ID3;CTNNB1;CALR;RCOR3;TRIM33;LIMS1
cellular protein localization (GO:0034613)	45/329	0.00511265	0.0739822	0	0	1.56835	8.2747	ARF4;CD63;ARF1;RAB5B;PDCD6;RAB1B;ITSN1;ARL1;PTPRK;EGFR;CORO1B;GGA2;NIPBL;ARL5B;SNX27;MYO6;SH3PXD2B;TMED3;FLNA;TMED1;TMED7;STX2;SIL1;SEC31A;TBC1D8B;SEC13;TMED9;STX7;FAM91A1;ARFGAP3;ARCN1;EHD1;TBCK;TBC1D2;TBC1D4;ABHD17A;SGSM3;UNC50;ID1;ERP29;CTNNB1;IFT27;LAMTOR1;FERMT2;ARF5
regulation of extrinsic apoptotic signaling pathway (GO:2001236)	13/64	0.00516829	0.0745551	0	0	2.51142	13.2231	TNFRSF12A;FEM1B;GSTP1;CAV1;TRAF2;TGFBR1;AR;ITGAV;BIRC6;PHIP;LTBR;ZMYND11;PAK2
positive regulation of cell morphogenesis involved in differentiation (GO:0010770)	11/50	0.00521036	0.0749292	0	0	2.77772	14.6028	DOCK5;PRKDC;CAPRIN2;NEDD9;FLNA;CIB1;CALR;P4HB;RREB1;FERMT2;LIMS1
negative regulation of cellular protein metabolic process (GO:0032269)	17/94	0.00535061	0.0767086	0	0	2.17684	11.386	CSTB;DDX6;DDX3X;IGFBP5;DAPK1;DAPK3;RPL13A;EIF2AK2;TSC1;ATRAID;GIGYF2;CST3;CNOT1;RPS3;CALR;CPEB3;CDK5RAP3
mitotic sister chromatid segregation (GO:0000070)	18/102	0.00552426	0.0789545	0	0	2.11315	10.9854	NUDC;BOD1;CDCA5;PLK1;CDCA8;KIF22;PDS5A;NDC80;EML4;CCNB1;NIPBL;KIF18B;PSRC1;POGZ;CDK1;CHMP2A;KIF2C;RAN
positive regulation of myeloid cell differentiation (GO:0045639)	9/37	0.0055581	0.0791944	0	0	3.164	16.4291	MED1;PRKDC;FES;PITHD1;FAXDC2;TESC;HMGB2;ARNT;HIF1A
regulation of protein kinase activity (GO:0045859)	19/110	0.00563852	0.0800946	0	0	2.05929	10.6633	MAP2K3;GSTP1;HSPB1;IQGAP1;PTK2;LRP6;RAP2C;SPRED1;GNAQ;NF1;JTB;RAPGEF2;TRIB3;SFN;TAB2;ECT2;PPIA;PAK2;RTRAF
negative regulation of supramolecular fiber organization (GO:1902904)	14/72	0.00569733	0.0804379	0	0	2.37856	12.2918	ARFGEF1;MID1IP1;CIB1;CLU;EML2;CAMSAP2;LIMA1;TPX2;MAP2;TAOK1;STMN1;PFDN2;PFN1;CRYAB
sterol homeostasis (GO:0055092)	14/72	0.00569733	0.0804379	0	0	2.37856	12.2918	GRAMD1B;XBP1;INSIG1;CAV1;CNBP;NR1H2;IL18;LRP5;TSKU;EHD1;LIMA1;RALY;LAMTOR1;ABCD1
ATP synthesis coupled proton transport (GO:0015986)	6/19	0.00585551	0.0816782	0	0	4.53955	23.335	ATP5F1B;ATP5F1D;ATP5MG;ATP5F1E;ATP5MF;ATP5MC1
negative regulation of amyloid precursor protein catabolic process (GO:1902992)	6/19	0.00585551	0.0816782	0	0	4.53955	23.335	PRNP;ROCK1;PIN1;CLU;SORL1;PICALM
pore complex assembly (GO:0046931)	6/19	0.00585551	0.0816782	0	0	4.53955	23.335	GSDMD;AFDN;AHCTF1;TPR;ADAM10;ANO6
vesicle transport along actin filament (GO:0030050)	6/19	0.00585551	0.0816782	0	0	4.53955	23.335	MYO1D;MYO1B;MYO5B;MYO6;WASL;FNBP1L
intracellular steroid hormone receptor signaling pathway (GO:0030518)	10/44	0.00595126	0.0825182	0	0	2.89578	14.8384	YAP1;DDX17;MED1;AR;CALCOCO1;WBP2;UBR5;NCOA4;NR3C1;ARID1A
mRNA catabolic process (GO:0006402)	10/44	0.00595126	0.0825182	0	0	2.89578	14.8384	ZFP36;TUT7;EXOSC4;PNPT1;XRN1;TUT4;XRN2;RC3H1;NUDT16L1;DCP2
cellular response to oxygen-containing compound (GO:1901701)	44/323	0.00600308	0.082989	0	0	1.56056	7.983	VCP;ROCK2;GSTP1;INSIG1;HMGB2;PTPRK;AHR;EGFR;HSP90B1;PRDX5;ZFP36;P2RY6;NRIP1;PDK4;RPS3;CAPN2;SIRPA;SH3BP4;ROMO1;TGM2;EGR1;XBP1;TRIM41;IGFBP5;DAPK1;FZD4;NFKBIL1;NCOA3;TESC;ATP2B4;SETX;CREB1;SELENOS;FES;AKAP9;RAPGEF2;ADAM9;LCOR;ATM;LAMTOR1;CPEB3;CPEB4;LAMTOR5;NFKBIB
mitotic metaphase plate congression (GO:0007080)	11/51	0.00609994	0.0833359	0	0	2.70813	13.81	EML4;NUDC;CCNB1;PSRC1;BOD1;CDCA5;CHMP2A;CDCA8;KIF2C;KIF22;NDC80
mitotic nuclear membrane organization (GO:0101024)	11/51	0.00609994	0.0833359	0	0	2.70813	13.81	CCNB2;AHCTF1;SEC13;CCNB1;REEP4;CDK1;CHMP2A;BANF1;RANGAP1;EMD;RAN
mitotic nuclear membrane reassembly (GO:0007084)	11/51	0.00609994	0.0833359	0	0	2.70813	13.81	CCNB2;AHCTF1;SEC13;CCNB1;REEP4;CDK1;CHMP2A;BANF1;RANGAP1;EMD;RAN
regulation of cellular amine metabolic process (GO:0033238)	11/51	0.00609994	0.0833359	0	0	2.70813	13.81	PSMA5;PSMB6;NQO1;PSMB4;PSMB5;PSMD4;PSMD13;PSMB3;ODC1;OAZ1;PSMA7
regulation of epidermal cell differentiation (GO:0045604)	7/25	0.0061873	0.0833913	0	0	3.82601	19.4562	KLF7;ZFP36;ROCK1;ROCK2;CTSL;SFN;RUNX1
ATF6-mediated unfolded protein response (GO:0036500)	4/9	0.00628352	0.0833913	0	0	7.86349	39.8665	XBP1;HSPA5;CALR;HSP90B1
negative regulation of nitric oxide biosynthetic process (GO:0045019)	4/9	0.00628352	0.0833913	0	0	7.86349	39.8665	ROCK2;CAV1;ATP2B4;SIRPA
negative regulation of nitric oxide metabolic process (GO:1904406)	4/9	0.00628352	0.0833913	0	0	7.86349	39.8665	ROCK2;CAV1;ATP2B4;SIRPA
negative regulation of retrograde protein transport, ER to cytosol (GO:1904153)	4/9	0.00628352	0.0833913	0	0	7.86349	39.8665	ERLEC1;OS9;DERL3;YOD1
positive regulation of megakaryocyte differentiation (GO:0045654)	4/9	0.00628352	0.0833913	0	0	7.86349	39.8665	PITHD1;FAXDC2;TESC;HMGB2
positive regulation of mitochondrial calcium ion concentration (GO:0051561)	4/9	0.00628352	0.0833913	0	0	7.86349	39.8665	BCAP31;FIS1;SLC25A23;TGM2
regulation of ER-associated ubiquitin-dependent protein catabolic process (GO:1903069)	4/9	0.00628352	0.0833913	0	0	7.86349	39.8665	BCAP31;CAV1;SGTA;HERPUD1
regulation of lipid transport (GO:0032368)	4/9	0.00628352	0.0833913	0	0	7.86349	39.8665	LRP1;NR1H2;ITGAV;PPARA
regulation of RNA polymerase II regulatory region sequence-specific DNA binding (GO:1903025)	4/9	0.00628352	0.0833913	0	0	7.86349	39.8665	NSD1;TMSB4X;EP300;LAMTOR5
DNA-templated transcription, initiation (GO:0006352)	26/168	0.00630831	0.0834817	0	0	1.8077	9.15759	NOTCH2;YAP1;THRB;MAML2;THRA;MAZ;RSF1;NR3C1;NR2C2;POLR2C;CCN2;TBL1X;TEAD1;POLR2L;MED1;CREBBP;TAF15;NCOA6;NR1H2;TAF10;NR1D2;AR;NR4A1;NCOR1;TBL1XR1;PPARA
COPII-coated vesicle cargo loading (GO:0090110)	5/14	0.00661396	0.0864414	0	0	5.46251	27.414	SEC13;SEC23A;SEC24A;MIA3;SEC31A
nuclear membrane disassembly (GO:0051081)	5/14	0.00661396	0.0864414	0	0	5.46251	27.414	NEK9;CCNB2;CCNB1;PLK1;CDK1
nuclear migration (GO:0007097)	5/14	0.00661396	0.0864414	0	0	5.46251	27.414	DYNC1H1;PCM1;CLMN;HOOK3;SYNE2
respiratory electron transport chain (GO:0022904)	5/14	0.00661396	0.0864414	0	0	5.46251	27.414	GPD2;UQCRFS1;ETFB;SDHA;SLC25A22
regulation of programmed cell death (GO:0043067)	29/194	0.00669019	0.0864414	0	0	1.73586	8.69165	STEAP3;VCP;AMIGO2;CHM;SRA1;CLU;PRDX2;LGALS1;SLK;PERP;TP53INP1;RPS3;CASP2;TGM2;CREBBP;PRELID1;DAPK1;DAPK3;TRAF2;HAX1;BCL6;IRF3;ANP32E;BIRC5;TMEM219;ATM;ANP32B;CALR;NOP53
positive regulation of cell cycle (GO:0045787)	13/66	0.00676925	0.0864414	0	0	2.41638	12.0707	ANKRD17;APP;TGFB2;RAD23A;EGFR;LRP6;CCNB1;PSRC1;EIF4EBP1;MDM2;NUPR1;CALR;ZBED6
cellular response to testosterone stimulus (GO:0071394)	3/5	0.00684832	0.0864414	0	0	14.7385	73.453	AR;ROCK2;NCOA4
negative regulation of lipid transport (GO:0032369)	3/5	0.00684832	0.0864414	0	0	14.7385	73.453	FIS1;NR1H2;ITGAV
negative regulation of metallopeptidase activity (GO:1905049)	3/5	0.00684832	0.0864414	0	0	14.7385	73.453	LRP1;TIMP2;TIMP1
negative regulation of protein polyubiquitination (GO:1902915)	3/5	0.00684832	0.0864414	0	0	14.7385	73.453	PARP10;PPIA;TRIM44
negative regulation of transcription by RNA polymerase I (GO:0016479)	3/5	0.00684832	0.0864414	0	0	14.7385	73.453	FLNA;MAF1;NOP53
neutral lipid catabolic process (GO:0046461)	3/5	0.00684832	0.0864414	0	0	14.7385	73.453	ABHD12;LYPLA2;MGLL
ornithine transport (GO:0015822)	3/5	0.00684832	0.0864414	0	0	14.7385	73.453	SLC25A29;SLC7A6;SLC7A2
positive regulation of epithelial to mesenchymal transition involved in endocardial cushion formation (GO:1905007)	3/5	0.00684832	0.0864414	0	0	14.7385	73.453	TGFB2;TGFBR1;TGFBR2
proline biosynthetic process (GO:0006561)	3/5	0.00684832	0.0864414	0	0	14.7385	73.453	PYCR1;PYCR2;PYCR3
regulation of integrin biosynthetic process (GO:0045113)	3/5	0.00684832	0.0864414	0	0	14.7385	73.453	AR;TGFB2;S100A9
rRNA transport (GO:0051029)	3/5	0.00684832	0.0864414	0	0	14.7385	73.453	PNPT1;TST;TSC1
axon guidance (GO:0007411)	30/203	0.00692718	0.0869057	0	0	1.71286	8.51684	NOTCH2;PLXND1;SEMA3C;USP33;LAMA3;NTN4;PTPRM;SEMA3E;PIK3CB;ARHGAP35;ALCAM;OPHN1;GPC1;KIF5B;BSG;DAG1;SPTAN1;SPTBN1;LYPLA2;SEMA4C;VSTM2L;FRS2;PTPN11;PTK2;ENAH;KLF7;ARTN;NFIB;PALLD;SOS1
regulation of angiogenesis (GO:0045765)	30/203	0.00692718	0.0869057	0	0	1.71286	8.51684	ATF2;PLXND1;NAXE;ROCK1;ROCK2;PDCD6;PTPRM;HSPB1;EMC10;SEMA3E;HIF1A;MYDGF;SPRED1;CYP1B1;HMOX1;ITGB8;GLUL;SASH1;GTF2I;XBP1;TGFB2;ATP2B4;HIPK1;HSPG2;RUNX1;HIPK2;SP1;NF1;CTNNB1;ANGPTL4
mitotic DNA damage checkpoint signaling (GO:0044773)	12/59	0.00699736	0.0869057	0	0	2.51471	12.4786	ATF2;PRKDC;TAOK1;PLK1;WAC;CDK1;RPA2;ATM;FOXN3;NOP53;CDK5RAP3;CDC14B
positive regulation of apoptotic signaling pathway (GO:2001235)	12/59	0.00699736	0.0869057	0	0	2.51471	12.4786	BCAP31;FIS1;TNFRSF12A;CAV1;RPS3;TRAF2;BMF;NUPR1;LTBR;S100A9;PAK2;TGFBR1
protein polymerization (GO:0051258)	12/59	0.00699736	0.0869057	0	0	2.51471	12.4786	GPX4;UBE2C;UBE2S;MID1IP1;MICALL2;CHMP2A;COBL;PIN1;SPIRE1;WASL;TTC17;MSRB1
response to reactive oxygen species (GO:0000302)	12/59	0.00699736	0.0869057	0	0	2.51471	12.4786	PRDX5;GPX1;TXNRD2;GSTP1;RPS3;ADAM9;HMOX1;ROMO1;PTPRK;SOD2;HIF1A;EGFR
regulation of pri-miRNA transcription by RNA polymerase II (GO:1902893)	10/45	0.00703103	0.087072	0	0	2.81289	13.9447	EGR1;TGFB2;REST;KLF5;NFIB;ATOH8;NR3C1;PPARA;HIF1A;TEAD1
negative regulation of protein metabolic process (GO:0051248)	11/52	0.00710447	0.087072	0	0	2.64193	13.0697	MAD2L2;PRNP;ROCK1;FLNA;PIN1;ITGAV;PFDN2;MDM4;CLU;CRYAB;EGFR
negative regulation of protein-containing complex assembly (GO:0031333)	11/52	0.00710447	0.087072	0	0	2.64193	13.0697	GSK3B;PPM1A;DDX3X;THRA;HSPA5;EP300;RPL13A;CLU;CRYAB;SORL1;NOP53
positive regulation of protein localization to cell periphery (GO:1904377)	11/52	0.00710447	0.087072	0	0	2.64193	13.0697	PRKCI;LRP1;KIF5B;AGR2;ATP2B4;CIB1;SQSTM1;EGFR;SPTBN1;PLS1;NKD2
regulation of intrinsic apoptotic signaling pathway (GO:2001242)	11/52	0.00710447	0.087072	0	0	2.64193	13.0697	BCAP31;FIS1;DDX3X;CAV1;PPIF;BMF;NUPR1;P4HB;NOC2L;S100A9;HERPUD1
collagen fibril organization (GO:0030199)	16/89	0.00717531	0.0874785	0	0	2.16035	10.6659	COL17A1;TGFB2;COL27A1;DST;LAMA3;P3H2;PLOD3;PLOD2;P3H4;TGFBR1;SERPINH1;NF1;CYP1B1;COL4A5;P4HB;PPIB
regulation of cysteine-type endopeptidase activity involved in apoptotic process (GO:0043281)	16/89	0.00717531	0.0874785	0	0	2.16035	10.6659	BCAP31;BEX3;FIS1;DDX3X;GPX1;DAPK1;PDCD6;GRAMD4;RPS6KA3;REST;SFN;CTSD;MAGEA3;CD44;MAP3K5;LAMTOR5
gene silencing by miRNA (GO:0035195)	8/32	0.00736634	0.0891775	0	0	3.28013	16.1082	ZFP36;CNOT1;DICER1;PUM1;RAN;TNRC6A;PUM2;TNRC6B
negative regulation of microtubule polymerization or depolymerization (GO:0031111)	8/32	0.00736634	0.0891775	0	0	3.28013	16.1082	TPX2;MAP2;MID1IP1;TAOK1;STMN1;CIB1;EML2;CAMSAP2
extracellular matrix organization (GO:0030198)	41/300	0.00737226	0.0891775	0	0	1.5656	7.68713	COL17A1;APP;LAMA3;PLOD3;PLOD2;FURIN;THSD4;SH3PXD2A;CTSL;CDH1;BSG;SH3PXD2B;DAG1;SERPINH1;TIMP2;CAPN2;CYP1B1;ITGB8;ITGAV;TIMP1;ITGB6;TGFB2;COL27A1;DST;ITGA2;ITGA1;P3H2;FN1;ADAM10;P3H4;HSPG2;TGFBR1;ADAM15;SMOC1;ITGA10;NF1;COL4A5;ADAM8;P4HB;PPIB;CD44
negative regulation of cellular process (GO:0048523)	70/566	0.00743715	0.0897287	0	0	1.39971	6.86038	APP;TENM1;DDX3X;PLXND1;PTEN;JADE1;TXNDC12;MIA3;CIB1;CTCF;PTPRK;CLU;RND1;FTH1;CYP1B1;SIRPA;CCN2;ARID2;PDE8A;PBRM1;TESC;VPS13C;ITGA1;P3H2;ADAM10;TSC1;MIF;AR;AZGP1;CLDN3;PSRC1;ADAM15;RAPGEF2;NUPR1;CRYAB;LRPAP1;TP53I13;CTBP1;SMYD5;UBR2;DNAJB2;ERBB3;CCDC85B;CLMN;TP53INP1;AGR2;SH3BP4;SRGAP2;ZBED6;S100A11;SUZ12;CD164;TGFB2;NR1H2;EIF2AK2;OSGIN2;SOD2;PTPN14;NR4A1;REST;BCL6;DLG5;CAPRIN2;CHMP2A;CTNNB1;STRN;…
mitochondrial translation (GO:0032543)	18/105	0.00750335	0.090293	0	0	2.03994	9.98022	MRPS15;MRPS26;MRPS34;MRPS18B;MRPL17;MRPS21;MRPL36;MRPL58;MRPL12;MRPL24;MRPL54;TUFM;MRPL55;MRPL4;MRPL41;MRPL2;MRPL51;AURKAIP1
positive regulation of protein ubiquitination (GO:0031398)	15/82	0.00771293	0.0924246	0	0	2.20623	10.733	DCUN1D5;CENPX;PDCD6;CAV1;PLK1;DCUN1D1;DERL1;HUWE1;BMI1;HSPBP1;PIN1;TRIB3;STUB1;RPS2;CDK5RAP3
protein targeting to lysosome (GO:0006622)	6/20	0.00772029	0.0924246	0	0	4.21506	20.5016	ZFYVE16;GNPTAB;NCOA4;GCC2;CLU;SORL1
negative regulation of telomere maintenance via telomere lengthening (GO:1904357)	7/26	0.00780286	0.093173	0	0	3.62444	17.5904	PIF1;TNKS2;XRN1;TNKS;ERCC4;HNRNPU;DCP2
positive regulation of intracellular transport (GO:0032388)	9/39	0.00800716	0.0948808	0	0	2.95274	14.2541	EHD1;TENM1;DYNC1H1;RIPOR1;PCM1;B3GAT3;TPR;OAZ1;SORL1
protein acylation (GO:0043543)	9/39	0.00800716	0.0948808	0	0	2.95274	14.2541	CREBBP;ZDHHC20;KAT6A;ZDHHC23;ZDHHC12;EP300;NAT9;GLUL;CLOCK
regulation of cellular component biogenesis (GO:0044087)	9/39	0.00800716	0.0948808	0	0	2.95274	14.2541	PARP10;TJP1;ROCK1;ROCK2;RDX;HJURP;RAPGEF2;PTPN11;TRAF2
apical junction assembly (GO:0043297)	12/60	0.00802828	0.094889	0	0	2.46219	11.8795	AFDN;PATJ;PRKCI;CLDN4;CLDN3;PARD3;CLDN7;MICALL2;STRN;RHOC;ECT2;PAK2
antigen processing and presentation of exogenous peptide antigen via MHC class II (GO:0019886)	17/98	0.00817982	0.0961906	0	0	2.06888	9.94322	DYNC1H1;ARF1;SEC13;SEC23A;SEC24A;DCTN3;KIF22;DYNLL1;DYNC1LI2;PIKFYVE;AP1G1;CTSL;CANX;AP2S1;KIF2C;CTSD;SEC31A
regulation of peptidyl-serine phosphorylation (GO:0033135)	17/98	0.00817982	0.0961906	0	0	2.06888	9.94322	APP;TENM1;TFRC;CAV1;PDE4D;PTEN;ATP2B4;MIF;TXN;EGFR;MAD2L2;HAX1;NSD1;AKAP9;DDIT4;CAPRIN2;CD44
bicellular tight junction assembly (GO:0070830)	11/53	0.00823353	0.0963581	0	0	2.57889	12.3775	AFDN;PATJ;PRKCI;CLDN4;CLDN3;PARD3;CLDN7;MICALL2;STRN;ECT2;PAK2
erythrocyte differentiation (GO:0030218)	10/46	0.0082563	0.0963581	0	0	2.7346	13.1173	KMT2E;ATP5IF1;RPS14;MED1;MFHAS1;RPS19;ID2;SLC25A5;CDK5RAP3;HIPK2
regulation of fibroblast proliferation (GO:0048145)	10/46	0.0082563	0.0963581	0	0	2.7346	13.1173	PARP10;GSTP1;FTH1;FN1;NF1;CTNNB1;MIF;BMI1;EMD;B4GALT7
negative regulation of transforming growth factor beta receptor signaling pathway (GO:0030512)	13/68	0.0087401	0.101749	0	0	2.32825	11.0355	ZNF451;CAV1;TGFBR1;VASN;TGFBR2;PPM1A;SPRED1;CD109;UBC;PIN1;STUB1;PPARA;SKIL
protein dephosphorylation (GO:0006470)	22/139	0.00878184	0.101979	0	0	1.85493	8.78324	DUSP5;PTPRS;PPM1L;SSU72;PTEN;PTPRM;PTPN11;PTPRK;PPP2R3A;PTPN12;PTPN14;PTPRF;CDC14B;TIMM50;PPP1CB;PPP3CA;PPM1A;PPP2R5E;CTDSP2;RPRD1A;PHPT1;PTPN4
regulation of I-kappaB kinase/NF-kappaB signaling (GO:0043122)	32/224	0.00890588	0.103162	0	0	1.64631	7.77232	ANKRD17;CANT1;TFRC;SLC44A2;GSTP1;PELI2;OTUD7B;HSPB1;ATP2C1;AKAP13;TMEM101;LGALS1;MIER1;HMOX1;FLNA;ECT2;MIB2;SHISA5;TRAF2;RHOC;MID2;PPM1A;MAVS;EEF1D;REL;TAB3;TAB2;RBCK1;LTBR;ZMYND11;SQSTM1;LAMTOR5
actin filament bundle organization (GO:0061572)	8/33	0.0089516	0.103177	0	0	3.14875	14.8493	LIMA1;MYO1B;CALD1;NEDD9;PLS3;PAWR;CORO1B;PLS1
mitotic G2 DNA damage checkpoint signaling (GO:0007095)	8/33	0.0089516	0.103177	0	0	3.14875	14.8493	TAOK1;PLK1;CDK1;ATM;FOXN3;NOP53;CDK5RAP3;CDC14B
cellular response to organic substance (GO:0071310)	20/123	0.00904526	0.103998	0	0	1.9149	9.0106	NCOA1;NCOA2;NFAT5;IGFBP5;TIPARP;NCOA3;IL18;CIB1;PTPN11;PTPN12;PTPN14;TGFBR1;TGFBR2;HAX1;CYP1A1;CYP1B1;CTNNB1;CPNE3;PTPN4;EMD
regulation of protein kinase B signaling (GO:0051896)	30/207	0.00908926	0.104203	0	0	1.67378	7.86785	PDCD6;MAZ;PTEN;CIB1;TXN;PIK3CB;EGFR;IGF1R;MYDGF;ERBB3;DAG1;RICTOR;OSBPL8;PLEKHA1;GDF15;IL18;FRS2;PTPN11;PTK2;TGFBR1;MFHAS1;KITLG;HAX1;TRIB3;STRN;ADAM8;PPARA;MET;NOP53;FERMT2
response to calcium ion (GO:0051592)	18/107	0.00911506	0.104203	0	0	1.99388	9.3669	CLIC4;PRKAA1;ADGRV1;PRKAA2;HOMER1;PDCD6;CAV1;ALG2;ITPR3;IQGAP1;SYT13;SYT7;PPP3CA;PPIF;ADAM9;CPNE3;ECT2;SEC31A
glycogen catabolic process (GO:0005980)	5/15	0.00917525	0.104203	0	0	4.91599	23.0621	AGL;GAA;RB1CC1;PHKB;PGM2L1
nitric oxide biosynthetic process (GO:0006809)	5/15	0.00917525	0.104203	0	0	4.91599	23.0621	NQO1;CYB5R3;MTARC1;DDAH2;CYP1B1
regulation of nuclear-transcribed mRNA poly(A) tail shortening (GO:0060211)	5/15	0.00917525	0.104203	0	0	4.91599	23.0621	ZFP36;CNOT1;CPEB3;TNRC6A;TNRC6B
regulation of transcription, DNA-templated (GO:0006355)	239/2244	0.00923871	0.104211	0	0	1.19461	5.59597	ATF2;JMJD1C;IKZF2;BACH1;RPL6;ELK4;UXT;RPS6KA3;ZNF609;TRIM28;ZSCAN31;ZNF605;CREB3L2;BBX;ZFPL1;JUNB;DDX17;MED1;SMARCC2;ZNF281;SFMBT2;DAPK3;BHLHA15;RUNX1;AR;RFX7;ATF7;TRIB3;CLOCK;ATF4;SRCAP;EPAS1;CTBP1;BAZ2A;ZNF24;MRPL12;HIF1A;MBTD1;ZNF704;HIVEP1;ZBED6;ZNF148;RREB1;CDK17;EGR1;CREBBP;ZNF260;FZD4;IRF2BP2;NR1D2;SNF8;PHC3;PBX1;MED13L;ZBTB6;ZNF37A;ID2;ID1;REL;ID3;CALR;RCOR3;SLC2A4RG;MESP1;TENM1;SPIN4;SRA…
cellular response to hormone stimulus (GO:0032870)	14/76	0.00926568	0.104211	0	0	2.22461	10.4144	NCOA1;MED1;NCOA2;XBP1;THRB;WBP2;NCOA3;CAV1;NCOA4;RDX;SRA1;NR3C1;AR;CTSL
positive regulation of growth (GO:0045927)	14/76	0.00926568	0.104211	0	0	2.22461	10.4144	MTPN;TGFB2;DDX3X;ADAM10;CIB1;DNPH1;TGFBR1;EGFR;RPS6KA3;EXOSC4;AGR2;PLCB1;HDGFL2;S100A9
regulation of cell division (GO:0051302)	14/76	0.00926568	0.104211	0	0	2.22461	10.4144	AHCTF1;SETD2;SMYD5;CETN2;NCOA3;PLK1;CIB1;AURKB;AURKA;KIF18B;CDK2AP2;PIN1;BIRC6;SFN
cytoplasmic microtubule organization (GO:0031122)	11/54	0.00949686	0.10535	0	0	2.51877	11.7294	DYNC1H1;PCM1;CLIP1;SLK;DST;HOOK2;CLIP4;CIB1;HOOK3;TUBGCP4;CAMSAP2
nuclear membrane reassembly (GO:0031468)	11/54	0.00949686	0.10535	0	0	2.51877	11.7294	CCNB2;AHCTF1;SEC13;CCNB1;REEP4;CDK1;CHMP2A;BANF1;RANGAP1;EMD;RAN
regulation of cellular amino acid metabolic process (GO:0006521)	11/54	0.00949686	0.10535	0	0	2.51877	11.7294	PSMA5;PSMB6;NQO1;PSMB4;PSMB5;PSMD4;PSMD13;PSMB3;ODC1;OAZ1;PSMA7
regulation of focal adhesion assembly (GO:0051893)	11/54	0.00949686	0.10535	0	0	2.51877	11.7294	MACF1;SLK;ROCK1;LIMCH1;ROCK2;DAPK3;PTEN;TSC1;PTK2;FERMT2;LIMS1
negative regulation of protein kinase B signaling (GO:0051898)	9/40	0.00950309	0.10535	0	0	2.85734	13.3041	PLEKHA1;PDCD6;PTEN;DAG1;CIB1;TRIB3;PIK3CB;PPARA;NOP53
ribosomal small subunit biogenesis (GO:0042274)	9/40	0.00950309	0.10535	0	0	2.85734	13.3041	RPS15;RPS14;RPS25;RPS28;RPS16;RPS19;RPS5;SURF6;RPSA
vascular transport (GO:0010232)	15/84	0.0096322	0.106099	0	0	2.14204	9.94475	SLC12A2;ABCC1;SLC38A1;ABCC2;ATP8A1;SLC44A1;TFRC;LRP1;ABCC5;ATP2A3;ATP2B4;SLC5A3;SLC7A2;SLC38A2;ABCG2
epidermal growth factor receptor signaling pathway (GO:0007173)	10/47	0.00963914	0.106099	0	0	2.66055	12.3501	GAREM1;ERBIN;PTPN11;IQGAP1;CBL;PIK3C2A;SOS1;EGFR;PTK2;FAM83A
regulation of cellular metabolic process (GO:0031323)	10/47	0.00963914	0.106099	0	0	2.66055	12.3501	ARF4;MKLN1;ARF1;FASN;PDK4;CYP1B1;STUB1;LAMTOR1;PPARA;ACACA
positive regulation of gene silencing by miRNA (GO:2000637)	7/27	0.0097093	0.106367	0	0	3.44303	15.9573	DDX6;ZFP36;MAP2K2;PUM1;EGFR;PUM2;TNRC6B
regulation of cell junction assembly (GO:1901888)	7/27	0.0097093	0.106367	0	0	3.44303	15.9573	TJP1;CLDN3;ROCK1;ROCK2;RAPGEF2;PDLIM5;RUNX1
negative regulation of cell differentiation (GO:0045596)	28/191	0.00985261	0.106648	0	0	1.69582	7.83474	YAP1;PTEN;LRP5;HNRNPU;SRA1;TSKU;EGFR;SPRED1;CCDC85B;ITGAV;ZBED6;SUZ12;MED1;ADGRV1;CAV1;NR1H2;CRIM1;PTPN11;VASN;TGFBR1;MAD2L2;REST;ID2;TRIB3;ANP32B;CALR;PPARA;FERMT2
cellular response to decreased oxygen levels (GO:0036294)	13/69	0.00988104	0.106648	0	0	2.28655	10.5573	EPAS1;TSC1;HIF1A;HIPK2;MDM2;HMOX1;ADAM8;HYOU1;MDM4;STUB1;P4HB;NOP53;CPEB4
regulation of protein-containing complex assembly (GO:0043254)	19/116	0.00997616	0.106648	0	0	1.93127	8.89843	ATF7IP;GSK3B;VCP;DDX3X;TFRC;HSPA5;HJURP;EIF2AK2;TRAF2;PTPN11;RHOC;CLU;SORL1;RPS3;EP300;PREB;BMF;CRYAB;NOP53
aerobic respiration (GO:0009060)	6/21	0.0099772	0.106648	0	0	3.93384	18.125	SURF1;NDUFS8;MDH2;UQCRC1;ATP5F1D;UQCRH
mitotic spindle assembly checkpoint signaling (GO:0007094)	6/21	0.0099772	0.106648	0	0	3.93384	18.125	CDC20;MAD2L2;CENPF;PLK1;TPR;ATM
mitotic spindle checkpoint signaling (GO:0071174)	6/21	0.0099772	0.106648	0	0	3.93384	18.125	CDC20;MAD2L2;CENPF;PLK1;TPR;ATM
positive regulation of glycolytic process (GO:0045821)	6/21	0.0099772	0.106648	0	0	3.93384	18.125	APP;PRKAA1;PFKFB3;PRKAA2;ARNT;HIF1A
positive regulation of purine nucleotide metabolic process (GO:1900544)	6/21	0.0099772	0.106648	0	0	3.93384	18.125	APP;PRKAA1;PFKFB3;PRKAA2;ARNT;HIF1A
rRNA modification (GO:0000154)	6/21	0.0099772	0.106648	0	0	3.93384	18.125	FBL;TRMT112;MTERF4;NHP2;BUD23;NOP10
spindle assembly checkpoint signaling (GO:0071173)	6/21	0.0099772	0.106648	0	0	3.93384	18.125	CDC20;MAD2L2;CENPF;PLK1;TPR;ATM
antigen processing and presentation of peptide antigen via MHC class II (GO:0002495)	17/100	0.00998752	0.106648	0	0	2.01881	9.29946	DYNC1H1;ARF1;SEC13;SEC23A;SEC24A;DCTN3;KIF22;DYNLL1;DYNC1LI2;PIKFYVE;AP1G1;CTSL;CANX;AP2S1;KIF2C;CTSD;SEC31A
negative regulation of transmembrane receptor protein serine/threonine kinase signaling pathway (GO:0090101)	18/108	0.0100189	0.106738	0	0	1.97162	9.07591	ZNF451;CAV1;CRIM1;SMAD5;SORL1;VASN;TGFBR1;TGFBR2;HIPK2;PPM1A;SPRED1;CD109;UBC;PIN1;STUB1;PPARA;SKIL;TRIM33
regulation of G2/M transition of mitotic cell cycle (GO:0010389)	23/149	0.0100811	0.107155	0	0	1.80082	8.27853	DYNC1H1;PSMD13;ODF2;CETN2;PLK1;DCTN3;DYNLL1;TUBB4B;PSMA7;AURKA;PSMA5;PSMB6;TPX2;CCNB1;PCM1;PSMB4;CENPF;PSMB5;PSMD4;PSMB3;AKAP9;ALMS1;CDK1
mitotic cell cycle phase transition (GO:0044772)	30/209	0.0103622	0.109892	0	0	1.65489	7.56216	CCNI;CUL5;CETN2;DCTN3;PKMYT1;ARPP19;AURKA;PPP1CB;CCNB2;PCM1;CCNB1;CDC27;EIF4EBP1;DYNC1H1;ANAPC7;ODF2;UBE2C;PLK1;FBXL15;DYNLL1;TUBB4B;UBE2S;AKAP9;ALMS1;TACC3;CDK1;CHMP2A;PLCB1;CCNP;CCNO
positive regulation of type I interferon production (GO:0032481)	14/77	0.0103868	0.109901	0	0	2.18918	9.99847	SETD2;CREBBP;DDX3X;PRKDC;PTPN11;HSPD1;NFKB2;MAVS;IRF3;G3BP1;EP300;CTNNB1;LRRFIP1;POLR2L
negative regulation of kinase activity (GO:0033673)	12/62	0.0104435	0.11025	0	0	2.36344	10.7815	SPRED1;GSTP1;GNAQ;NF1;HNRNPU;HSPB1;TRIB3;SFN;PPIA;PAK2;LRP6;RTRAF
regulation of cell adhesion (GO:0030155)	21/133	0.0105689	0.111321	0	0	1.84917	8.4134	CD164;ZFHX3;PLXND1;ROCK1;ROCK2;TESC;IL18;ADAM10;MIA3;PTPN11;PTK2;RND1;PPP1CB;PPP3CA;ERBB3;FES;ADAM8;ATM;ITGAV;P4HB;TGM2
regulation of amyloid-beta formation (GO:1902003)	8/34	0.010778	0.113267	0	0	3.02748	13.7152	PRNP;ROCK1;ROCK2;SP1;PIN1;CLU;SORL1;PICALM
protein targeting to mitochondrion (GO:0006626)	11/55	0.0109044	0.114336	0	0	2.46139	11.122	BCAP31;FIS1;AIP;TOMM7;TIMM17B;TSPO;PMPCA;ROMO1;SLC25A6;HSPD1;TIMM50
positive regulation of gene expression (GO:0010628)	60/482	0.0109758	0.114826	0	0	1.40814	6.35361	ATF2;APP;GSK3B;CALCOCO1;DDX3X;TFRC;CTCF;PIK3CB;CLU;ITGB8;EP300;MED1;MAP2K2;TESC;CIRBP;MITF;ANK3;MIF;BAZ1B;PRKAB1;TGFBR1;AR;CLDN3;ERP29;PKP3;ATF4;YAP1;PRKAA1;ROCK1;PRKDC;ROCK2;WBP2;RPL11;MAZ;HIF1A;AGPAT2;EGFR;UBR5;AGR2;RPS3;SLC38A2;POLR2L;EGR1;RDX;FN1;EIF2AK2;SNF8;DEK;LARP4;SETX;AFDN;SP1;ID2;ATM;KRAS;CPEB3;TNRC6A;LAMTOR5;LIMS1;TNRC6B
positive regulation of cell-substrate adhesion (GO:0010811)	13/70	0.0111349	0.115872	0	0	2.24631	10.1032	DOCK5;GSK3B;FN1;NEDD9;CIB1;AGR2;FLNA;CALR;P4HB;UTRN;RREB1;FERMT2;LIMS1
establishment of protein localization to mitochondrion (GO:0072655)	10/48	0.0111918	0.115872	0	0	2.59039	11.6375	BCAP31;FIS1;AIP;TOMM7;TIMM17B;TSPO;ROMO1;HSPD1;TIMM50;SLC25A6
Ras protein signal transduction (GO:0007265)	22/142	0.0111973	0.115872	0	0	1.80826	8.12286	NCKAP1;USP8;RIPOR1;DBNL;ROCK1;ROCK2;ARHGAP29;ARHGAP5;RAP2C;GNA13;SHTN1;TRIM28;SGSM3;CFL1;G3BP1;CDC42EP3;NF1;RAPGEF2;EPS8L1;KRAS;SOS1;RREB1
negative regulation of cell-cell adhesion (GO:0022408)	9/41	0.0112005	0.115872	0	0	2.76789	12.4328	MAD2L2;CDH1;WNK1;RDX;MIA3;SPINT2;FXYD5;PPARA;PTK2
regulation of viral transcription (GO:0046782)	9/41	0.0112005	0.115872	0	0	2.76789	12.4328	IFITM3;ZFP36;MDFIC;POLR2C;RSF1;MID2;TRIM11;NELFE;POLR2L
protein modification process (GO:0036211)	14/78	0.0116113	0.119854	0	0	2.15485	9.60155	ATG3;USP25;PARP4;YES1;RPN2;PRKDC;RPN1;PLOD2;FBXW2;SERP1;UBE2S;STK38;B4GALT7;UBE2M
cellular response to reactive oxygen species (GO:0034614)	12/63	0.0118443	0.121301	0	0	2.31697	10.2779	SETX;PRDX5;PLEKHA1;PPIF;RPS3;CYP1B1;SIRPA;ROMO1;PTPRK;ECT2;EGFR;MAP3K5
negative regulation of phosphorylation (GO:0042326)	15/86	0.01191	0.121301	0	0	2.08148	9.22173	PRNP;ROCK1;PRKDC;PTEN;HNRNPU;CIB1;DYNLL1;LRP6;NCOR1;FKBP8;SIRPA;NUPR1;PPARA;PPIA;CDK5RAP3
positive regulation of endothelial cell migration (GO:0010595)	15/86	0.01191	0.121301	0	0	2.08148	9.22173	MAP2K3;ROCK2;PDCD6;HSPB1;EMC10;PIK3CB;HIF1A;ATP5F1B;SP1;TMSB4X;ATOH8;CALR;GFUS;MET;SASH1
transport across blood-brain barrier (GO:0150104)	15/86	0.01191	0.121301	0	0	2.08148	9.22173	SLC12A2;ABCC1;SLC38A1;ABCC2;ATP8A1;SLC44A1;TFRC;LRP1;ABCC5;ATP2A3;ATP2B4;SLC5A3;SLC7A2;SLC38A2;ABCG2
cellular response to acid chemical (GO:0071229)	7/28	0.0119343	0.121301	0	0	3.27889	14.5201	XBP1;CAPN2;SH3BP4;LAMTOR1;CPEB3;CPEB4;LAMTOR5
cristae formation (GO:0042407)	7/28	0.0119343	0.121301	0	0	3.27889	14.5201	ATP5F1B;UQCC3;ATP5MG;ATP5F1D;ATP5MF;ATP5F1E;ATP5MC1
histone mRNA metabolic process (GO:0008334)	7/28	0.0119343	0.121301	0	0	3.27889	14.5201	TUT7;EXOSC4;XRN1;TUT4;ATM;DCP2;SNRPB
nucleosome organization (GO:0034728)	16/94	0.0120634	0.121429	0	0	2.02131	8.92929	H2AX;SETD2;SMARCC2;SRCAP;ATRX;HMGB2;RSF1;CTCF;ARID1A;H1-2;H2BC12;ZNHIT1;ANP32E;ANP32B;ARID2;BPTF
receptor-mediated endocytosis (GO:0006898)	22/143	0.0121116	0.121429	0	0	1.79322	7.91453	TFRC;AMBP;LRP1;CD81;CAV1;DNAJC13;FNBP1L;HSPG2;SORL1;IGF2R;HSP90B1;LRP6;PIKFYVE;GRK2;AP1G1;CTSL;CANX;FCHO2;AP2S1;HYOU1;CALR;PICALM
positive regulation of developmental process (GO:0051094)	26/177	0.0122287	0.121429	0	0	1.6991	7.48281	TFRC;NR2C2;CORO1B;AURKA;CDC20;RPS6KA3;BASP1;CFL1;DAG1;AGR2;CCN2;RREB1;FIS1;XBP1;FZD4;NCOA3;COBL;KRT10;SORL1;MAD2L2;AR;REST;DLG5;SPIRE1;CPEB3;PLCB1
mitotic sister chromatid cohesion (GO:0007064)	5/16	0.0123455	0.121429	0	0	4.46883	19.6381	NIPBL;BOD1;CDCA5;POGZ;PDS5A
negative regulation of telomere maintenance (GO:0032205)	5/16	0.0123455	0.121429	0	0	4.46883	19.6381	RAD50;TNKS2;TNKS;ERCC4;ATM
positive regulation of alpha-beta T cell proliferation (GO:0046641)	5/16	0.0123455	0.121429	0	0	4.46883	19.6381	CD81;IL18;HLA-A;HLA-E;TGFBR2
cholesterol homeostasis (GO:0042632)	13/71	0.0125087	0.121429	0	0	2.20746	9.67162	GRAMD1B;XBP1;INSIG1;CAV1;CNBP;NR1H2;IL18;LRP5;TSKU;EHD1;LIMA1;RALY;LAMTOR1
positive regulation of cellular protein localization (GO:1903829)	13/71	0.0125087	0.121429	0	0	2.20746	9.67162	YAP1;GSK3B;PRKAA1;PRKAA2;TFRC;PLK1;SLC5A3;NDC80;CDK1;CDK5RAP3;VPS28;FERMT2;LAMTOR5
regulation of TOR signaling (GO:0032006)	13/71	0.0125087	0.121429	0	0	2.20746	9.67162	SEC13;PRKAA1;PRKAA2;PDCD6;TSC1;UBR2;UBR1;TBCK;DDIT4;SH3BP4;RICTOR;LAMTOR1;LAMTOR5
negative regulation of mitotic metaphase/anaphase transition (GO:0045841)	6/22	0.012666	0.121429	0	0	3.68777	16.1113	CDC20;MAD2L2;CENPF;PLK1;TPR;ATM
positive regulation of signal transduction by p53 class mediator (GO:1901798)	6/22	0.012666	0.121429	0	0	3.68777	16.1113	EIF5A;RPS15;SPRED1;ATM;RPL37;CDK5RAP3
proteasomal ubiquitin-independent protein catabolic process (GO:0010499)	6/22	0.012666	0.121429	0	0	3.68777	16.1113	PSMA5;PSMB6;PSMB4;PSMB5;PSMB3;PSMA7
aminophospholipid transport (GO:0015917)	3/6	0.0127573	0.121429	0	0	9.82512	42.8538	TMEM30A;ATP8A1;ATP11B
bundle of His cell-Purkinje myocyte adhesion involved in cell communication (GO:0086073)	3/6	0.0127573	0.121429	0	0	9.82512	42.8538	DSP;DSG2;DSC2
choline transport (GO:0015871)	3/6	0.0127573	0.121429	0	0	9.82512	42.8538	SEC14L1;SLC44A1;SLC44A2
GDP-mannose metabolic process (GO:0019673)	3/6	0.0127573	0.121429	0	0	9.82512	42.8538	GMPPB;GMDS;GFUS
metaphase/anaphase transition of cell cycle (GO:0044784)	3/6	0.0127573	0.121429	0	0	9.82512	42.8538	ANAPC7;CDC27;TACC3
metaphase/anaphase transition of mitotic cell cycle (GO:0007091)	3/6	0.0127573	0.121429	0	0	9.82512	42.8538	ANAPC7;CDC27;TACC3
negative regulation of endoplasmic reticulum calcium ion concentration (GO:0032471)	3/6	0.0127573	0.121429	0	0	9.82512	42.8538	BCAP31;FIS1;TGM2
peptidyl-glutamine methylation (GO:0018364)	3/6	0.0127573	0.121429	0	0	9.82512	42.8538	FBL;TRMT112;CREBBP
positive regulation of autophagy of mitochondrion in response to mitochondrial depolarization (GO:1904925)	3/6	0.0127573	0.121429	0	0	9.82512	42.8538	ATP5IF1;HUWE1;TOMM7
positive regulation of granulocyte differentiation (GO:0030854)	3/6	0.0127573	0.121429	0	0	9.82512	42.8538	HAX1;TESC;RUNX1
protection from natural killer cell mediated cytotoxicity (GO:0042270)	3/6	0.0127573	0.121429	0	0	9.82512	42.8538	HLA-B;HLA-A;HLA-E
protein K29-linked ubiquitination (GO:0035519)	3/6	0.0127573	0.121429	0	0	9.82512	42.8538	ITCH;UBE2S;UBE2T
protein localization to perinuclear region of cytoplasm (GO:1905719)	3/6	0.0127573	0.121429	0	0	9.82512	42.8538	HOOK2;HOOK3;SQSTM1
regulation of cell cycle checkpoint (GO:1901976)	3/6	0.0127573	0.121429	0	0	9.82512	42.8538	ETAA1;FEM1B;RPA2
regulation of hormone biosynthetic process (GO:0046885)	3/6	0.0127573	0.121429	0	0	9.82512	42.8538	EGR1;ARNT;HIF1A
regulation of protein targeting (GO:1903533)	3/6	0.0127573	0.121429	0	0	9.82512	42.8538	ATP5IF1;SREBF1;HAX1
response to testosterone (GO:0033574)	3/6	0.0127573	0.121429	0	0	9.82512	42.8538	AR;ROCK2;NCOA4
snRNA modification (GO:0040031)	3/6	0.0127573	0.121429	0	0	9.82512	42.8538	MEPCE;NHP2;NOP10
xenobiotic transport across blood-brain barrier (GO:1990962)	3/6	0.0127573	0.121429	0	0	9.82512	42.8538	ABCC1;ABCC2;ABCG2
cellular response to hydrogen peroxide (GO:0070301)	8/35	0.0128658	0.121545	0	0	2.91519	12.6903	SETX;PLEKHA1;RPS3;PPIF;CYP1B1;SIRPA;ECT2;MAP3K5
negative regulation of neurogenesis (GO:0050768)	8/35	0.0128658	0.121545	0	0	2.91519	12.6903	PCM1;REST;PTEN;NF1;LRP4;RAPGEF2;HOOK3;SORL1
regulation of mitotic spindle organization (GO:0060236)	8/35	0.0128658	0.121545	0	0	2.91519	12.6903	DYNC1H1;TPX2;PSRC1;TPR;PLK1;CHMP2A;TACC3;HNRNPU
inner mitochondrial membrane organization (GO:0007007)	10/49	0.0129265	0.121545	0	0	2.52383	10.9748	ATP5F1B;UQCC3;MTX2;TMEM11;ROMO1;ATP5MG;ATP5F1D;ATP5MF;ATP5F1E;ATP5MC1
negative regulation of catabolic process (GO:0009895)	10/49	0.0129265	0.121545	0	0	2.52383	10.9748	CST3;MAD2L2;PRKAA1;NCOR1;FLNA;PIN1;MDM4;NUPR1;PPARA;EGFR
response to unfolded protein (GO:0006986)	10/49	0.0129265	0.121545	0	0	2.52383	10.9748	DNAJB2;ERP44;HSPA5;DERL1;SERPINH1;HSPB1;HSPA2;STT3B;HERPUD1;HSPD1
cellular respiration (GO:0045333)	9/42	0.013115	0.123069	0	0	2.68387	11.6319	SURF1;NDUFS8;MDH2;UQCRC1;UQCRFS1;ETFB;SDHA;ATP5F1D;UQCRH
negative regulation of angiogenesis (GO:0016525)	15/87	0.0131964	0.123583	0	0	2.05245	8.88263	SLC12A2;ATF2;TGFB2;NAXE;ROCK1;ROCK2;ATP2B4;PTPRM;SEMA3E;PIK3CB;HSPG2;EPN1;SPRED1;CTNNB1;GTF2I
regulation of protein phosphorylation (GO:0001932)	36/266	0.0132484	0.123821	0	0	1.54623	6.68573	APP;TFRC;PRKDC;ROCK2;FAXDC2;PELI2;PTEN;HSPB1;CIB1;ARRB1;EGFR;LRP6;MYDGF;PPP2R5E;NSD1;RB1CC1;SIRPA;ECT2;PDE8A;CDK5RAP3;PRNP;LIMCH1;FN1;PTK2;MOB1B;MAVS;CLDN3;ERP29;FKBP8;PIN1;PHIP;KRAS;TNIK;PPIA;NOP53;ATF4
regulation of transcription initiation from RNA polymerase II promoter (GO:0060260)	12/64	0.0133849	0.124845	0	0	2.27229	9.8018	ATF7IP;ZNF451;MED1;MED14;CCNB1;MED13;TRIM28;PTEN;CDK1;CTNNB1;TNRC6A;TNRC6B
fatty acid homeostasis (GO:0055089)	4/11	0.0141581	0.130485	0	0	5.61616	23.9106	PRKAA1;XBP1;PRKAA2;ABCD1
glutamine family amino acid biosynthetic process (GO:0009084)	4/11	0.0141581	0.130485	0	0	5.61616	23.9106	LGSN;PYCR1;PYCR2;GLUL
positive regulation by host of viral process (GO:0044794)	4/11	0.0141581	0.130485	0	0	5.61616	23.9106	YTHDC2;CFL1;PPIB;IGF2R
positive regulation of cellular respiration (GO:1901857)	4/11	0.0141581	0.130485	0	0	5.61616	23.9106	PRELID1;VCP;NUPR1;ISCU
regulation of endocytic recycling (GO:2001135)	4/11	0.0141581	0.130485	0	0	5.61616	23.9106	EHD1;SORL1;ATP9A;RAB11B
response to sterol (GO:0036314)	4/11	0.0141581	0.130485	0	0	5.61616	23.9106	INSIG1;PMVK;TGFBR1;TGFBR2
positive regulation of cell adhesion (GO:0045785)	14/80	0.0143949	0.132143	0	0	2.08932	8.86058	TGFB2;ZFHX3;CIB1;FUT3;PPP3CA;AFDN;AGR2;ADAM9;ITGAV;ADAM8;ATM;P4HB;TGM2;LIMS1
regulation of protein localization to plasma membrane (GO:1903076)	14/80	0.0143949	0.132143	0	0	2.08932	8.86058	PRKCI;LRP1;STX7;ATP2B4;CIB1;EGFR;NKD2;AR;KIF5B;AGR2;SQSTM1;SPTBN1;PLS1;PICALM
protein K11-linked ubiquitination (GO:0070979)	7/29	0.0145047	0.132627	0	0	3.12968	13.2488	ANAPC7;UBE2C;UBE2S;CDC26;UBE2T;CDC27;ANAPC11
regulation of fatty acid biosynthetic process (GO:0042304)	7/29	0.0145047	0.132627	0	0	3.12968	13.2488	ACADVL;LPGAT1;PRKAA2;MID1IP1;NR1H2;PDK4;TRIB3
regulation of vesicle-mediated transport (GO:0060627)	16/96	0.0146283	0.133494	0	0	1.97056	8.3252	RAB5B;MAP2K2;DNAJC13;ARFGAP1;BET1L;SYT7;RAB11B;ZFYVE16;OPHN1;RAB26;FES;RAB15;AP2S1;ITGAV;ATP9A;PICALM
iron ion transport (GO:0006826)	10/50	0.0148555	0.135301	0	0	2.4606	10.3576	STEAP3;ATP6V0B;TFRC;ATP6AP1;FTH1;IREB2;ATP6V1E1;ATP6V0D1;CP;RAB11B
cellular response to DNA damage stimulus (GO:0006974)	45/350	0.0149264	0.135681	0	0	1.45865	6.13309	H2AX;YAP1;ATF2;VCP;WDR48;DCUN1D5;PRKDC;SETD7;BOD1L1;NUDT1;SMC5;CIB1;ALKBH7;PDS5A;BACH1;RECQL4;NIPBL;TRIM28;PAXX;UBR5;RPS3;CASP2;SFN;ZNF385A;VAV3;SHPRH;PARP4;CBX5;NCOA6;ZBTB38;BAZ1B;SETX;ETAA1;RAD50;BCL6;IRF3;ERCC4;TAOK1;UBE2T;WAC;CDK1;NABP1;ATM;TRIP12;NOP53
establishment of protein localization to plasma membrane (GO:0061951)	8/36	0.0152347	0.138214	0	0	2.81092	11.7614	GGA2;MACF1;AFDN;GOLGA4;RAB26;GCC2;ANK3;SPTBN1
protein maturation (GO:0051604)	16/97	0.0160601	0.14447	0	0	1.94612	8.04024	CPM;TESC;MAGEF1;ADAM10;FURIN;ECE2;SORL1;HSPD1;CPD;DDI2;DNAJB11;NDUFAB1;CASP2;STUB1;CIAO2B;OGT
transforming growth factor beta receptor signaling pathway (GO:0007179)	15/89	0.0160908	0.14447	0	0	1.99676	8.24563	TGFB2;GDF15;USP9X;FURIN;PTPRK;CBL;SMAD5;TGFBR1;PTK2;TGFBR2;PARD3;UBC;ID1;ADAM9;FERMT2
mitochondrial respiratory chain complex I assembly (GO:0032981)	11/58	0.0160919	0.14447	0	0	2.3039	9.51381	NDUFS8;NDUFB7;NDUFA6;NDUFB10;NDUFS6;NDUFB11;NDUFS5;NDUFAB1;NDUFA1;NDUFC1;NDUFV1
NADH dehydrogenase complex assembly (GO:0010257)	11/58	0.0160919	0.14447	0	0	2.3039	9.51381	NDUFS8;NDUFB7;NDUFA6;NDUFB10;NDUFS6;NDUFB11;NDUFS5;NDUFAB1;NDUFA1;NDUFC1;NDUFV1
negative regulation of amyloid-beta formation (GO:1902430)	5/17	0.0161822	0.14447	0	0	4.09621	16.8921	PRNP;ROCK1;PIN1;CLU;SORL1
negative regulation of ATP metabolic process (GO:1903579)	5/17	0.0161822	0.14447	0	0	4.09621	16.8921	FIS1;NCOR1;PPIF;NUPR1;PPARA
positive regulation of transcription of Notch receptor target (GO:0007221)	5/17	0.0161822	0.14447	0	0	4.09621	16.8921	CREBBP;MAML2;PLXND1;EP300;PBX1
G2/M transition of mitotic cell cycle (GO:0000086)	20/130	0.0162042	0.14447	0	0	1.79235	7.38893	DYNC1H1;ODF2;CETN2;PLK1;DCTN3;FBXL15;PKMYT1;DYNLL1;TUBB4B;BACH1;ARPP19;AURKA;PPP1CB;CCNB2;CCNB1;PCM1;AKAP9;ALMS1;CDK1;PLCB1
protein glycosylation (GO:0006486)	20/130	0.0162042	0.14447	0	0	1.79235	7.38893	GALNT7;RPN2;RPN1;ALG2;PLOD3;ALG3;PLOD2;MOGS;ALG1;TRAK1;DDOST;DPM3;SERP1;DAD1;ST3GAL5;MGAT1;STT3B;OGT;B4GALT7;ST3GAL3
negative regulation of G2/M transition of mitotic cell cycle (GO:0010972)	12/66	0.0169192	0.15033	0	0	2.18789	8.92506	PSMA5;PSMB6;PSMB4;PSMB5;PSMD4;PSMD13;PSMB3;NABP1;CDK5RAP3;AURKB;PSMA7;AURKA
positive regulation of fat cell differentiation (GO:0045600)	10/51	0.016991	0.15033	0	0	2.40045	9.78201	ZFP36;XBP1;CREB1;ID2;ASXL2;LRP5;HNRNPU;METRNL;RREB1;ZNF385A
regulation of protein modification process (GO:0031399)	10/51	0.016991	0.15033	0	0	2.40045	9.78201	SPRED1;PPP1R16A;ASPSCR1;FN1;HSPB1;PIN1;PHIP;PPIB;NOP53;PTK2
regulation of substrate adhesion-dependent cell spreading (GO:1900024)	10/51	0.016991	0.15033	0	0	2.40045	9.78201	DOCK5;NEDD9;FLNA;CIB1;CALR;P4HB;RREB1;PTK2;FERMT2;LIMS1
negative regulation of Wnt signaling pathway (GO:0030178)	27/191	0.0173943	0.152621	0	0	1.62431	6.58106	GSK3B;LRP1;PSMD13;CHD8;CTNND1;JADE1;LRP4;CXXC4;TSKU;PSMA7;LRP6;NKD2;PSMB6;PSMB4;RNF213;PSMB5;PSMD4;PSMB3;EMD;SCYL2;IGFBP4;FZD4;CAV1;IGFBP2;TLE5;PSMA5;MAD2L2
mitotic nuclear division (GO:0140014)	13/74	0.0174206	0.152621	0	0	2.09855	8.49933	UBE2C;PLK1;CDCA8;AAAS;NDC80;TPX2;STAG1;KIF18B;STAG2;UBE2S;CHMP2A;FLNA;RAN
NIK/NF-kappaB signaling (GO:0038061)	13/74	0.0174206	0.152621	0	0	2.09855	8.49933	PSMD13;ZFP91;TRAF2;DICER1;PSMA7;NFKB2;PSMA5;PSMB6;PSMB4;PSMB5;PSMD4;PSMB3;REL
proteolysis involved in cellular protein catabolic process (GO:0051603)	13/74	0.0174206	0.152621	0	0	2.09855	8.49933	VCP;USP9X;OTUD7B;IDE;CTSL;DDI2;CLPP;UBC;CAPN2;LONP1;MDM2;STUB1;CTSC
maturation of SSU-rRNA from tricistronic rRNA transcript (SSU-rRNA, 5.8S rRNA, LSU-rRNA) (GO:0000462)	7/30	0.0174467	0.152621	0	0	2.99344	12.1193	RPS14;UTP6;RPS16;RPS19;HEATR1;RPS21;DCAF13
negative regulation of canonical Wnt signaling pathway (GO:0090090)	24/165	0.0174471	0.152621	0	0	1.67873	6.79648	GSK3B;MESP1;IGFBP4;PSMD13;FZD4;CAV1;CHD8;CTNND1;IGFBP2;JADE1;LRP4;PSMA7;TLE5;LRP6;NKD2;PSMA5;PSMB6;MAD2L2;PSMB4;PSMB5;PSMD4;PSMB3;EMD;SCYL2
negative regulation of protein kinase activity (GO:0006469)	15/90	0.0177096	0.154626	0	0	1.97003	7.9464	GSTP1;CAV1;LRP5;HSPB1;SORL1;LRP6;SPRED1;GNAQ;NF1;TRIB3;SFN;PPIA;PAK2;CDK5RAP3;RTRAF
regulation of cell population proliferation (GO:0042127)	88/764	0.0182412	0.158969	0	0	1.29099	5.16921	APP;TENM1;TFRC;CD81;PTEN;HMGB2;CIB1;CTCF;PTPRK;CLU;IGF1R;ZNF609;FTH1;CYP1B1;TSPO;ITGAV;TIMP1;ARID2;JUNB;IL13RA1;RPS9;PBRM1;TESC;ITGA1;P3H2;ADAM10;TSC1;TGFBR1;PIAS1;RUNX1;TGFBR2;AR;AZGP1;CLDN3;GAREM1;SAPCD2;MZB1;RAPGEF2;BIRC5;PHIP;BIRC6;MVD;NUPR1;IL6ST;SLC25A5;YAP1;KMT2D;CTBP1;PRKDC;MAZ;LRP5;EGFR;FUT3;DNAJB2;ERBB3;CLMN;TP53INP1;SH3BP4;ROMO1;S1PR3;S100A11;CD164;CHTOP;XBP1;TGFB2;CNBP;FN1;EIF2AK2;SOD…
positive regulation of protein metabolic process (GO:0051247)	18/115	0.0185135	0.16104	0	0	1.82863	7.29485	APP;GSK3B;MTPN;VCP;TIPARP;ROCK2;RAB1B;NR1H2;IL18;HUWE1;WWP1;SNF8;IDE;CLU;OAZ1;SORL1;ITCH;VPS28
myeloid cell differentiation (GO:0030099)	10/52	0.0193449	0.163494	0	0	2.34317	9.24456	ATP5IF1;KMT2E;RPS14;MFHAS1;RPS19;NCOA6;KAT6A;SLC25A5;RUNX1;HIPK2
regulation of telomere maintenance via telomerase (GO:0032210)	10/52	0.0193449	0.163494	0	0	2.34317	9.24456	PIF1;XRN1;TNKS2;TNKS;HNRNPU;CTNNB1;ATM;CCT7;DCP2;AURKB
cellular response to starvation (GO:0009267)	23/158	0.0194778	0.163494	0	0	1.67992	6.61635	ATF2;SREBF1;RIPOR1;SZT2;XBP1;ATP6V0B;SEC13;PRKAA1;PRKAA2;HSPA5;USP33;EIF2AK2;BHLHA15;ELAPOR1;PDK4;LAMTOR1;ATP6V1E1;ATP6V0D1;PPARA;MAP3K5;ATF4;CPEB4;LAMTOR5
lipid translocation (GO:0034204)	6/24	0.0194877	0.163494	0	0	3.27766	12.9073	ABCC1;TMEM30A;ATP8A1;ATP11B;ATP11A;ATP9A
negative regulation of protein depolymerization (GO:1901880)	6/24	0.0194877	0.163494	0	0	3.27766	12.9073	LIMA1;TPX2;MID1IP1;TAOK1;CIB1;CAMSAP2
positive regulation of carbohydrate metabolic process (GO:0045913)	6/24	0.0194877	0.163494	0	0	3.27766	12.9073	APP;PRKAA1;PFKFB3;PRKAA2;ARNT;HIF1A
positive regulation of neuron apoptotic process (GO:0043525)	6/24	0.0194877	0.163494	0	0	3.27766	12.9073	PRNP;TGFB2;NF1;CTNNB1;NUPR1;ATF4
purine nucleotide metabolic process (GO:0006163)	6/24	0.0194877	0.163494	0	0	3.27766	12.9073	NT5C;NT5E;GPX1;GUK1;NT5C2;DNPH1
positive regulation of apoptotic process (GO:0043065)	40/310	0.0196925	0.163494	0	0	1.46347	5.74782	DDX3X;ITSN1;CLU;HSPD1;GNA13;AKAP13;UBC;RPS3;CYP1B1;CASP2;BMF;ECT2;CTSD;SPDEF;MAP3K5;TGM2;VAV3;PRNP;TGFB2;ARHGEF12;GADD45B;TNFRSF12A;DAPK1;DAPK3;PAWR;ANO6;TGFBR1;TLE5;REST;OBSCN;BCL6;JMY;NF1;CTNNB1;ATM;NUPR1;SOS1;SQSTM1;MAP3K11;ATF4
cellular response to thyroid hormone stimulus (GO:0097067)	4/12	0.0197066	0.163494	0	0	4.91387	19.2958	MED1;THRB;CTSL;RDX
posttranslational protein targeting to endoplasmic reticulum membrane (GO:0006620)	4/12	0.0197066	0.163494	0	0	4.91387	19.2958	HSPA5;SGTA;SEC61B;GET3
protein auto-ADP-ribosylation (GO:0070213)	4/12	0.0197066	0.163494	0	0	4.91387	19.2958	PARP10;TNKS2;TIPARP;TNKS
protein mono-ADP-ribosylation (GO:0140289)	4/12	0.0197066	0.163494	0	0	4.91387	19.2958	PARP10;PARP4;TIPARP;PARP14
regulation of amyloid precursor protein catabolic process (GO:1902991)	4/12	0.0197066	0.163494	0	0	4.91387	19.2958	PRNP;ROCK1;ROCK2;PICALM
regulation of ventricular cardiac muscle cell action potential (GO:0098911)	4/12	0.0197066	0.163494	0	0	4.91387	19.2958	DSP;CAV1;DSG2;DSC2
cytosolic transport (GO:0016482)	18/116	0.0200816	0.163494	0	0	1.80987	7.07286	SPAG9;VPS13C;ARL1;RHOBTB3;VPS13A;GCC2;HOOK3;SNF8;BET1L;EEA1;MYO1D;PIKFYVE;HOOK2;AP1G1;HEATR5B;DOP1B;ERC1;YKT6
amino acid transmembrane transport (GO:0003333)	9/45	0.020312	0.163494	0	0	2.4598	9.58474	SLC38A1;SLC7A6;SLC38A10;LRRC8D;SLC3A2;SLC7A11;SLC25A22;SLC38A2;MFSD12
mitotic G2/M transition checkpoint (GO:0044818)	9/45	0.020312	0.163494	0	0	2.4598	9.58474	TAOK1;PLK1;CDK1;NABP1;ATM;FOXN3;NOP53;CDK5RAP3;CDC14B
positive regulation of Notch signaling pathway (GO:0045747)	9/45	0.020312	0.163494	0	0	2.4598	9.58474	YAP1;MESP1;CREBBP;PRKCI;TGFB2;MAML2;ELF3;EP300;IL6ST
Notch signaling pathway (GO:0007219)	11/60	0.0204542	0.163494	0	0	2.20962	8.59447	NOTCH2;CREBBP;ITCH;MAML2;PLXND1;GMDS;EP300;ADAM10;DTX4;PBX1;MIB1
cellular response to glucocorticoid stimulus (GO:0071385)	5/18	0.0207363	0.163494	0	0	3.7809	14.6543	REST;ZFP36;HNRNPU;NR3C1;PCK2
interleukin-6-mediated signaling pathway (GO:0070102)	5/18	0.0207363	0.163494	0	0	3.7809	14.6543	YAP1;PTPN11;CBL;IL6ST;JAK1
positive regulation of stress-activated protein kinase signaling cascade (GO:0070304)	5/18	0.0207363	0.163494	0	0	3.7809	14.6543	TGFB2;TAOK1;SEMA4C;EIF2AK2;MID1
protein localization to centrosome (GO:0071539)	5/18	0.0207363	0.163494	0	0	3.7809	14.6543	PCM1;CCDC14;GOLGB1;SNX10;HOOK3
regulation of catabolic process (GO:0009894)	5/18	0.0207363	0.163494	0	0	3.7809	14.6543	ODC1;MDM2;FURIN;SNF8;TMEM9
regulation of chromosome segregation (GO:0051983)	5/18	0.0207363	0.163494	0	0	3.7809	14.6543	SMC5;KIF2C;PUM1;AURKB;PUM2
regulation of fatty acid metabolic process (GO:0019217)	5/18	0.0207363	0.163494	0	0	3.7809	14.6543	PRKAA2;NCOR1;CAV1;PDK4;PPARA
regulation of transcription by RNA polymerase I (GO:0006356)	5/18	0.0207363	0.163494	0	0	3.7809	14.6543	HEATR1;FLNA;MAF1;ATF4;POLR2L
release of cytochrome c from mitochondria (GO:0001836)	5/18	0.0207363	0.163494	0	0	3.7809	14.6543	FIS1;SFN;SOD2;CLU;TIMM50
RNA destabilization (GO:0050779)	5/18	0.0207363	0.163494	0	0	3.7809	14.6543	FTO;ROCK1;ROCK2;PUM1;GIGYF2
phospholipid translocation (GO:0045332)	7/31	0.0207847	0.163494	0	0	2.86856	11.1115	ABCC1;TMEM30A;ATP8A1;ANO6;ATP11B;ATP11A;ATP9A
cardiac muscle cell-cardiac muscle cell adhesion (GO:0086042)	3/7	0.020802	0.163494	0	0	7.36844	28.5358	DSP;DSG2;DSC2
Cdc42 protein signal transduction (GO:0032488)	3/7	0.020802	0.163494	0	0	7.36844	28.5358	SHTN1;RHOU;RHOV
cleavage furrow formation (GO:0036089)	3/7	0.020802	0.163494	0	0	7.36844	28.5358	SNX18;SPIRE1;AURKB
desmosome organization (GO:0002934)	3/7	0.020802	0.163494	0	0	7.36844	28.5358	DSP;DSG2;PKP3
gas homeostasis (GO:0033483)	3/7	0.020802	0.163494	0	0	7.36844	28.5358	CAV1;SOD2;HIF1A
glyceraldehyde-3-phosphate metabolic process (GO:0019682)	3/7	0.020802	0.163494	0	0	7.36844	28.5358	TKFC;TPI1;ALDH1A1
membrane invagination (GO:0010324)	3/7	0.020802	0.163494	0	0	7.36844	28.5358	FCHO2;CHMP2A;FNBP1L
negative regulation of DNA repair (GO:0045738)	3/7	0.020802	0.163494	0	0	7.36844	28.5358	UBR5;RPS3;TRIP12
negative regulation of membrane protein ectodomain proteolysis (GO:0051045)	3/7	0.020802	0.163494	0	0	7.36844	28.5358	ROCK1;TIMP2;TIMP1
negative regulation of protein K63-linked ubiquitination (GO:1900045)	3/7	0.020802	0.163494	0	0	7.36844	28.5358	PARP10;UBR5;TRIP12
negative regulation of telomere capping (GO:1904354)	3/7	0.020802	0.163494	0	0	7.36844	28.5358	RAD50;ERCC4;ATM
positive regulation of amyloid-beta clearance (GO:1900223)	3/7	0.020802	0.163494	0	0	7.36844	28.5358	LRPAP1;LRP1;ROCK1
positive regulation of cardiac epithelial to mesenchymal transition (GO:0062043)	3/7	0.020802	0.163494	0	0	7.36844	28.5358	TGFB2;TGFBR1;TGFBR2
positive regulation of hormone metabolic process (GO:0032352)	3/7	0.020802	0.163494	0	0	7.36844	28.5358	EGR1;ARNT;HIF1A
positive regulation of integrin-mediated signaling pathway (GO:2001046)	3/7	0.020802	0.163494	0	0	7.36844	28.5358	CD63;FLNA;LIMS1
positive regulation of intracellular estrogen receptor signaling pathway (GO:0033148)	3/7	0.020802	0.163494	0	0	7.36844	28.5358	YAP1;KMT2D;WBP2
positive regulation of protein deubiquitination (GO:1903003)	3/7	0.020802	0.163494	0	0	7.36844	28.5358	VCP;WDR48;NOP53
receptor-mediated endocytosis of virus by host cell (GO:0019065)	3/7	0.020802	0.163494	0	0	7.36844	28.5358	PIKFYVE;CTSL;CAV1
regulation of protein deubiquitination (GO:0090085)	3/7	0.020802	0.163494	0	0	7.36844	28.5358	OTUD4;ITCH;WDR48
regulation of transforming growth factor beta activation (GO:1901388)	3/7	0.020802	0.163494	0	0	7.36844	28.5358	ITGB8;ITGAV;ITGB6
regulation of tubulin deacetylation (GO:0090043)	3/7	0.020802	0.163494	0	0	7.36844	28.5358	PRKAA1;PRKAA2;EP300
ribosomal small subunit export from nucleus (GO:0000056)	3/7	0.020802	0.163494	0	0	7.36844	28.5358	RPS15;XPO1;RAN
rRNA-containing ribonucleoprotein complex export from nucleus (GO:0071428)	3/7	0.020802	0.163494	0	0	7.36844	28.5358	XPO1;TSC1;RAN
selenocysteine incorporation (GO:0001514)	3/7	0.020802	0.163494	0	0	7.36844	28.5358	SEPSECS;SECISBP2L;DIO2
substrate-dependent cell migration, cell extension (GO:0006930)	3/7	0.020802	0.163494	0	0	7.36844	28.5358	SHTN1;OPHN1;CD2AP
translational readthrough (GO:0006451)	3/7	0.020802	0.163494	0	0	7.36844	28.5358	SEPSECS;SECISBP2L;DIO2
regulation of axon extension (GO:0030516)	8/38	0.0208927	0.16393	0	0	2.62324	10.1476	GSK3B;MACF1;SHTN1;GOLGA4;PTPRS;DBNL;MAP2;DIP2B
cell-matrix adhesion (GO:0007160)	16/100	0.0210094	0.164568	0	0	1.8763	7.24776	COL17A1;CD63;ITGA2;ITGA1;FN1;TSC1;PTPRK;MKLN1;ADAM15;ITGA10;ADAM9;ITGB8;ITGAV;ITGB6;FERMT2;CD44
regulation of phosphorylation (GO:0042325)	19/125	0.0210838	0.164823	0	0	1.76641	6.81703	RANBP2;APP;SEC13;ROCK1;FN1;HSPB1;MIF;AAAS;DYNLL1;HIF1A;PTK2;EGFR;AR;TPR;EP300;PIN1;PHIP;OGT;NOP53
regulation of myeloid cell differentiation (GO:0045637)	12/68	0.0211129	0.164823	0	0	2.10951	8.13823	KMT2E;PURB;KMT2D;CREBBP;KMT2A;FES;KMT2C;WDR5;EP300;TNRC6A;RUNX1;TNRC6B
positive regulation of cell motility (GO:2000147)	30/221	0.0213795	0.166624	0	0	1.54988	5.9598	RIPOR1;SEMA3C;ROCK2;MAZ;NEDD9;CIB1;SEMA3E;EGFR;SYNE2;IGF1R;PPP3CA;CPNE3;SPAG9;XBP1;HSPA5;CAV1;RDX;SEMA4C;ADAM10;RHOC;SOD2;PTK2;TGFBR1;TJP1;CLDN4;CLDN3;ADAM9;ATM;PHPT1;FERMT2
MAPK cascade (GO:0000165)	39/303	0.021833	0.169873	0	0	1.459	5.5797	PSMD13;PIK3CB;EGFR;PSMA7;PSMB6;PPP1CB;PSMB4;ZFP36;SPRED1;PSMB5;PSMD4;ERBB3;PSMB3;UBC;ITGAV;RCE1;SPTAN1;SPTBN1;JAK1;MAP3K5;DUSP5;MAP2K2;IL18;FRS2;PTK2;SETX;PSMA5;KITLG;ARTN;ABHD17A;TAOK1;RASA2;CDK1;NF1;RAPGEF2;KRAS;TNIK;SOS1;MET
positive regulation of NIK/NF-kappaB signaling (GO:1901224)	10/53	0.021929	0.170335	0	0	2.28855	8.74213	APP;NFAT5;DDX3X;RPS3;EP300;EIF2AK2;EGFR;SASH1;TRIM44;LIMS1
axonogenesis (GO:0007409)	32/240	0.0226399	0.175563	0	0	1.51832	5.75146	NOTCH2;APP;SEMA3C;USP33;LAMA3;PTEN;NTN4;SEMA3E;PIK3CB;ARHGAP35;OPHN1;GPC1;KIF5B;BSG;DAG1;SPTAN1;SPTBN1;LYPLA2;USP9X;SEMA4C;VSTM2L;FRS2;PTPN11;ANK3;PTK2;ENAH;SHTN1;KLF7;ARTN;PALLD;PARD3;SOS1
organelle assembly (GO:0070925)	52/425	0.0227294	0.175963	0	0	1.37836	5.21585	ARF4;DDX3X;SNX10;FNBP1L;CDC14B;PCM1;RB1CC1;SH3PXD2B;POGZ;SYNPO;CFAP44;DYNC2H1;ATG3;ACTR2;DBNL;TMOD3;STX7;VPS37C;CIRBP;RC3H1;DYNLL1;ELAPOR1;TRAPPC6A;NCOR1;CSDE1;EXOC5;ATP6V0D1;VPS28;CCNO;DDX6;TNKS;RAB1B;ASAP1;ABLIM1;ATG101;G3BP1;TP53INP1;RPS3;FLNA;E2F4;SAC3D1;DYNC1H1;PRRC2C;CPLANE1;SNF8;LSM4;LSM3;EHD1;CENPF;CHMP2A;TUBGCP4;RPS23
alpha-amino acid metabolic process (GO:1901605)	9/46	0.0232445	0.179353	0	0	2.39319	9.00244	MTRR;GOT1;CPS1;DDAH2;GPT2;PYCR1;PYCR2;PYCR3;GLUL
regulation of cellular protein localization (GO:1903827)	9/46	0.0232445	0.179353	0	0	2.39319	9.00244	PRKAA1;SETD2;VCP;PRKAA2;MAP2;GPC1;CTNNB1;PIN1;RAB11B
negative regulation of protein phosphorylation (GO:0001933)	22/152	0.0232913	0.179417	0	0	1.66824	6.27203	PRNP;PRKDC;CAV1;PDE4D;GSTP1;PTEN;HSPB1;CIB1;LRP6;SPRED1;PARD3;GNAQ;DDIT4;FKBP8;NF1;SIRPA;TRIB3;SFN;PPIA;PAK2;CDK5RAP3;RTRAF
RNA 3'-end processing (GO:0031123)	12/69	0.0234776	0.180552	0	0	2.07239	7.77501	CHTOP;TUT7;PNPT1;RBM8A;FIP1L1;TUT4;ALYREF;PAPOLA;THOC2;RPRD1A;RPRD2;SRRM1
regulation of cell cycle G2/M phase transition (GO:1902749)	14/85	0.0235914	0.181127	0	0	1.94165	7.27513	DYNC1H1;ODF2;CETN2;DCTN3;PLK1;DYNLL1;TUBB4B;AURKA;TPX2;PCM1;CENPF;AKAP9;ALMS1;CDK1
peripheral nervous system development (GO:0007422)	6/25	0.0236878	0.181268	0	0	3.10498	11.6213	ALDH3A2;ERBB3;ARTN;GPC1;ADGRG6;NF1
regulation of interferon-alpha production (GO:0032647)	6/25	0.0236878	0.181268	0	0	3.10498	11.6213	SETD2;MAVS;DDX3X;PTPRS;IRF3;HSPD1
positive regulation of protein kinase B signaling (GO:0051897)	23/161	0.0238022	0.181844	0	0	1.64313	6.14199	OSBPL8;GDF15;MAZ;IL18;FRS2;PTPN11;TXN;PIK3CB;PTK2;TGFBR1;EGFR;IGF1R;MFHAS1;MYDGF;KITLG;HAX1;ERBB3;ADAM8;TRIB3;STRN;RICTOR;MET;FERMT2
protein K63-linked deubiquitination (GO:0070536)	7/32	0.0245418	0.186574	0	0	2.75366	10.2089	OTUD4;USP25;USP8;SHMT2;USP33;OTUD7B;YOD1
regulation of cellular amide metabolic process (GO:0034248)	7/32	0.0245418	0.186574	0	0	2.75366	10.2089	APP;MTPN;ROCK1;RPL10;TSC1;PKP3;PICALM
response to amino acid (GO:0043200)	7/32	0.0245418	0.186574	0	0	2.75366	10.2089	XBP1;CAPN2;SH3BP4;LAMTOR1;CPEB3;CPEB4;LAMTOR5
regulation of proteolysis (GO:0030162)	10/54	0.0247545	0.187577	0	0	2.23641	8.27193	CST3;CSTB;ITCH;PERP;CAV1;PLK1;LTBP4;STUB1;AURKAIP1;OGT
unsaturated fatty acid metabolic process (GO:0033559)	10/54	0.0247545	0.187577	0	0	2.23641	8.27193	FADS2;GPX1;GPX4;ACSL1;SCD;GSTP1;CYP1B1;ABCD1;MGLL;PTGS1
positive regulation of cell growth (GO:0030307)	16/102	0.0249011	0.188134	0	0	1.83247	6.76701	MACF1;MTPN;TGFB2;DDX3X;DBNL;ADAM10;CIB1;DNPH1;TGFBR1;EGFR;RPS6KA3;SHTN1;GOLGA4;EXOSC4;HDGFL2;S100A9
dephosphorylation (GO:0016311)	22/153	0.024909	0.188134	0	0	1.65541	6.11265	DUSP5;PTPRS;PPM1L;PTEN;PTPRM;DUSP28;PTPRK;PPP2R3A;PTPN12;PTPN14;PTPRF;CDC14B;TIMM50;PPP1CB;NT5C;PPP3CA;PPM1A;PPP2R5E;CTDSP2;PHPT1;PTPN4;PLPP2
positive regulation of protein phosphorylation (GO:0001934)	46/371	0.0250125	0.188609	0	0	1.39852	5.15826	APP;TENM1;DDX3X;TFRC;CD81;ROCK2;FAXDC2;PELI2;CIB1;ARRB1;IQGAP1;TXN;EGFR;MYDGF;RB1CC1;PAK2;PDE8A;MAP2K3;PRNP;TGFB2;LIMCH1;GDF15;CAV1;PLK1;ATP2B4;PTPN11;MIF;PTK2;TGFBR1;RAP2C;MAD2L2;MAVS;RAD50;CLDN3;HAX1;AKAP9;CAPRIN2;ERP29;JTB;RAPGEF2;PIN1;TAB2;KRAS;TNIK;PPIA;CD44
membrane organization (GO:0061024)	32/242	0.0251508	0.189345	0	0	1.50369	5.5379	TFRC;ITSN1;ARPC1A;ARRB1;WASL;FNBP1L;PIK3C2A;ATP2C1;CBL;EGFR;TIMM50;TGOLN2;SYNGR2;SERP1;UBC;FCHO2;AP2S1;EMD;SPTBN1;ACTR2;PRKCI;FNBP1;FZD4;MYOF;HUWE1;ANK3;GAPVD1;IGF2R;EPN1;REEP4;CHMP2A;PICALM
positive regulation of cysteine-type endopeptidase activity involved in apoptotic process (GO:0043280)	18/119	0.0254008	0.19057	0	0	1.75582	6.44906	BCAP31;BEX3;FIS1;VCP;DDX3X;DAPK1;PDCD6;ATP2A3;TRAF2;GRAMD4;HSPD1;REST;RPS3;CASP2;ANP32B;S100A9;CTSD;MAP3K5
interleukin-1-mediated signaling pathway (GO:0070498)	15/94	0.0254529	0.19057	0	0	1.86987	6.86414	EGR1;PSMD13;PELI2;PSMA7;PSMA5;PSMB6;PSMB4;PSMB5;PSMD4;PSMB3;UBC;TAB3;TAB2;PLCB1;SQSTM1
negative regulation of MAPK cascade (GO:0043409)	15/94	0.0254529	0.19057	0	0	1.86987	6.86414	PSCA;GSTP1;CAV1;PTEN;PIK3CB;SORL1;SPRED1;UCHL1;STK38;DAG1;NF1;SIRPA;PIN1;PPIA;CDK5RAP3
I-kappaB kinase/NF-kappaB signaling (GO:0007249)	11/62	0.0256301	0.19057	0	0	2.12273	7.77766	PRDX4;ROCK1;ROCK2;NFKBIL1;UBC;REL;TAB3;TRAF2;TAB2;ERC1;RBCK1
negative regulation of viral process (GO:0048525)	12/70	0.0260312	0.19057	0	0	2.03655	7.43026	IFITM3;ISG20;PARP10;ZFP36;MAVS;TRIM28;EIF2AK2;BANF1;ZC3HAV1;PPIA;MID2;TRIM11
DNA alkylation (GO:0006305)	5/19	0.0260508	0.19057	0	0	3.51065	12.8058	ATF7IP;KMT2E;MTRR;ATRX;BAZ2A
DNA methylation or demethylation (GO:0044728)	5/19	0.0260508	0.19057	0	0	3.51065	12.8058	ATF7IP;KMT2E;MTRR;ATRX;BAZ2A
establishment of skin barrier (GO:0061436)	5/19	0.0260508	0.19057	0	0	3.51065	12.8058	CLDN4;STMN1;LSR;SFN;MET
establishment or maintenance of apical/basal cell polarity (GO:0035088)	5/19	0.0260508	0.19057	0	0	3.51065	12.8058	CLIC4;PATJ;PRKCI;PARD3;ERBIN
negative regulation of oxidative stress-induced intrinsic apoptotic signaling pathway (GO:1902176)	5/19	0.0260508	0.19057	0	0	3.51065	12.8058	TRAP1;HSPB1;SOD2;HIF1A;PPIA
peptidyl-lysine dimethylation (GO:0018027)	5/19	0.0260508	0.19057	0	0	3.51065	12.8058	KMT2D;SETD2;KMT2A;SETD7;ASH1L
regulation of bicellular tight junction assembly (GO:2000810)	5/19	0.0260508	0.19057	0	0	3.51065	12.8058	TJP1;CLDN3;ROCK1;ROCK2;RUNX1
regulation of RIG-I signaling pathway (GO:0039535)	5/19	0.0260508	0.19057	0	0	3.51065	12.8058	ANKRD17;SEC14L1;PUM1;NOP53;PUM2
regulation of water loss via skin (GO:0033561)	5/19	0.0260508	0.19057	0	0	3.51065	12.8058	CLDN4;STMN1;LSR;SFN;MET
response to cholesterol (GO:0070723)	5/19	0.0260508	0.19057	0	0	3.51065	12.8058	GRAMD1B;PMVK;TGFBR1;LRP6;TGFBR2
negative regulation of protein serine/threonine kinase activity (GO:0071901)	13/78	0.0260784	0.19057	0	0	1.96897	7.18014	HEG1;GSTP1;PLK1;PTEN;LRP5;PIK3CB;IPO7;SORL1;LRP6;UCHL1;STK38;NF1;CDK5RAP3
DNA catabolic process (GO:0006308)	4/13	0.0264213	0.19057	0	0	4.36764	15.8702	ISG20;XRN2;DNASE1;DNASE1L1
embryonic hemopoiesis (GO:0035162)	4/13	0.0264213	0.19057	0	0	4.36764	15.8702	KITLG;KMT2A;TGFBR2;ATF4
myelination in peripheral nervous system (GO:0022011)	4/13	0.0264213	0.19057	0	0	4.36764	15.8702	PARD3;ADGRG6;NF1;DICER1
negative regulation of hydrogen peroxide-induced cell death (GO:1903206)	4/13	0.0264213	0.19057	0	0	4.36764	15.8702	PYCR1;TXN;MET;PDE8A
positive regulation of fatty acid biosynthetic process (GO:0045723)	4/13	0.0264213	0.19057	0	0	4.36764	15.8702	LPGAT1;MID1IP1;NR1H2;ABCD1
positive regulation of heterochromatin assembly (GO:0031453)	4/13	0.0264213	0.19057	0	0	4.36764	15.8702	ATF7IP;TRIM28;TASOR;TPR
positive regulation of mRNA metabolic process (GO:1903313)	4/13	0.0264213	0.19057	0	0	4.36764	15.8702	PNPT1;CNOT1;RC3H1;ZC3HAV1
positive regulation of neuron migration (GO:2001224)	4/13	0.0264213	0.19057	0	0	4.36764	15.8702	SHTN1;NIPBL;ZNF609;RAPGEF2
positive regulation of protein exit from endoplasmic reticulum (GO:0070863)	4/13	0.0264213	0.19057	0	0	4.36764	15.8702	BCAP31;TMEM30A;CD81;SORL1
regulation of nucleocytoplasmic transport (GO:0046822)	4/13	0.0264213	0.19057	0	0	4.36764	15.8702	TPR;AAAS;PTPN14;UHMK1
response to thyroid hormone (GO:0097066)	4/13	0.0264213	0.19057	0	0	4.36764	15.8702	MED1;THRB;CTSL;RDX
positive regulation of protein kinase activity (GO:0045860)	22/154	0.0266114	0.191643	0	0	1.64278	5.9574	MAP2K3;EGR1;PRNP;TGFB2;MAP2K2;DDX3X;NEDD9;CIB1;IQGAP1;CLU;PTK2;TGFBR2;TPX2;ETAA1;ERBB3;TAOK1;JTB;RAPGEF2;TAB2;TNIK;ECT2;PAK2
cellular response to organonitrogen compound (GO:0071417)	16/103	0.0270385	0.194417	0	0	1.8113	6.5397	EGR1;XBP1;IGFBP5;AHR;HSP90B1;P2RY6;CDH1;AKAP9;CAPN2;RAPGEF2;SH3BP4;CTNNB1;LAMTOR1;CPEB3;CPEB4;LAMTOR5
regulation of gene silencing by RNA (GO:0060966)	10/55	0.0278323	0.199354	0	0	2.18659	7.83142	RANBP2;IPO8;SEC13;POLR2C;TPR;AAAS;PUM1;TNRC6A;POLR2L;PUM2
regulation of posttranscriptional gene silencing (GO:0060147)	10/55	0.0278323	0.199354	0	0	2.18659	7.83142	RANBP2;IPO8;SEC13;POLR2C;TPR;AAAS;PUM1;TNRC6A;POLR2L;PUM2
bone development (GO:0060348)	8/40	0.0278967	0.199354	0	0	2.45901	8.80141	AKAP13;SH3PXD2B;LRP5;PLS3;RPL13;PPIB;LRP6;TGM2
positive regulation of intrinsic apoptotic signaling pathway (GO:2001244)	8/40	0.0278967	0.199354	0	0	2.45901	8.80141	BCAP31;EIF5A;FIS1;CAV1;RPS3;BMF;NUPR1;S100A9
regulation of cell growth (GO:0001558)	29/217	0.0281115	0.20058	0	0	1.52155	5.43432	MTPN;DDX3X;TFRC;DCUN1D5;JADE1;LTBP4;CIB1;DNPH1;EGFR;DNAJB2;RPS6KA3;KIAA1109;EXOSC4;CCDC85B;SH3BP4;TGFB2;ADAM10;OSGIN2;ATAD3A;TGFBR1;MAD2L2;ITCH;PSRC1;ADAM15;BCL6;CAPRIN2;LAMTOR1;HDGFL2;S100A9
clathrin-dependent endocytosis (GO:0072583)	6/26	0.0284533	0.20086	0	0	2.94957	10.499	ITSN1;FCHO2;CANX;AP2S1;FNBP1L;PICALM
hippo signaling (GO:0035329)	6/26	0.0284533	0.20086	0	0	2.94957	10.499	YAP1;MOB1B;TJP1;MOB1A;AMOTL1;TEAD1
histone methylation (GO:0016571)	6/26	0.0284533	0.20086	0	0	2.94957	10.499	NSD3;FBL;TRMT112;CREBBP;NSD1;NTMT1
positive regulation of G1/S transition of mitotic cell cycle (GO:1900087)	6/26	0.0284533	0.20086	0	0	2.94957	10.499	ANKRD17;KMT2E;DDX3X;RDX;PLCB1;EGFR
positive regulation of microtubule polymerization or depolymerization (GO:0031112)	6/26	0.0284533	0.20086	0	0	2.94957	10.499	CLIP1;PSRC1;FES;AKAP9;RPS3;MET
positive regulation of T cell mediated cytotoxicity (GO:0001916)	6/26	0.0284533	0.20086	0	0	2.94957	10.499	AZGP1;STX7;HLA-B;HLA-A;MR1;HLA-E
regulation of mitotic metaphase/anaphase transition (GO:0030071)	6/26	0.0284533	0.20086	0	0	2.94957	10.499	CCNB1;ANAPC7;UBE2C;CDC27;PLK1;ANAPC11
apoptotic mitochondrial changes (GO:0008637)	7/33	0.0287392	0.201645	0	0	2.64761	9.39766	ATG3;FIS1;SFN;SOD2;CLU;HSPD1;TIMM50
exonucleolytic catabolism of deadenylated mRNA (GO:0043928)	7/33	0.0287392	0.201645	0	0	2.64761	9.39766	DDX6;TTC37;LSM7;EXOSC4;LSM4;LSM3;DCP2
negative regulation of JNK cascade (GO:0046329)	7/33	0.0287392	0.201645	0	0	2.64761	9.39766	ITCH;NCOR1;AMBP;GSTP1;SIRPA;ZMYND11;HIPK3
phosphatidylinositol-mediated signaling (GO:0048015)	12/71	0.0287816	0.201645	0	0	2.00192	7.10285	ERBB3;PLEKHA1;PITPNM2;PTEN;NF1;PI4KA;PLCH1;PIK3CB;PIK3C2A;PLCB1;OGT;IGF1R
response to metal ion (GO:0010038)	12/71	0.0287816	0.201645	0	0	2.00192	7.10285	PPP3CA;MT2A;HOMER1;PDCD6;CAV1;ALG2;ADAM9;ITPR3;HIF1A;ATP5F1D;PAM;SEC31A
Golgi to plasma membrane transport (GO:0006893)	9/48	0.0299918	0.206457	0	0	2.27021	7.96126	GGA2;MACF1;ARFGEF2;GOLGA4;RAB26;GCC2;ANK3;EXOC5;SPTBN1
positive regulation of blood vessel endothelial cell migration (GO:0043536)	9/48	0.0299918	0.206457	0	0	2.27021	7.96126	MAP2K3;ATP5F1B;SP1;TMSB4X;HSPB1;HMOX1;CIB1;PIK3C2A;HIF1A
regulation of protein metabolic process (GO:0051246)	9/48	0.0299918	0.206457	0	0	2.27021	7.96126	APP;MTPN;ROCK2;ODC1;LTBP4;MDM2;FURIN;SNF8;TMEM9
transmembrane receptor protein tyrosine kinase signaling pathway (GO:0007169)	49/404	0.0302408	0.206457	0	0	1.3638	4.77136	NCKAP1;GSK3B;ITSN1;ARPC1A;PIK3CB;IDE;WASL;PIK3C2A;SOGA1;IGF1R;SPRED1;STMN1;PDK4;ITGAV;ATP6V1E1;VAV3;ACTR2;ATP6V0B;ATP6AP1;FRS2;DDIT4;RAPGEF2;PHIP;PLCB1;SOS1;ATP6V0D1;MET;ROCK1;ROCK2;ARHGEF28;NEDD9;CBL;GIGYF2;EGFR;ERBB3;POLR2C;AP2S1;PAK2;POLR2L;TIA1;YES1;GDF15;PTPN11;SHCBP1;PTK2;SETX;HNRNPM;FES;FRK
positive regulation of cellular process (GO:0048522)	72/625	0.0302497	0.206457	0	0	1.28859	4.50783	DDX3X;CD81;PTEN;SMC5;CIB1;DNPH1;IGF1R;RPS6KA3;PPP3CA;ZFP36;RPS19;SIRPA;ITGAV;TIMP1;CCN2;IL13RA1;TGM2;RPS9;CAMK1D;ADAM10;RAD23A;DICER1;TGFBR1;TGFBR2;AR;GAREM1;SAPCD2;PARD3;BIRC5;ADAM8;PHIP;MVD;NUPR1;IL6ST;SLC25A5;S100A9;HDGFL2;ANKRD17;KMT2D;MTPN;PRKAA1;PRKAA2;LRP1;MAZ;LRP5;EGFR;ACACA;LRP6;EXOSC4;ERBB3;LMAN2;ROMO1;S1PR3;ZBED6;DYNC1H1;CHTOP;XBP1;TGFB2;ZFHX3;CNBP;CAV1;FN1;PTK2;TJP1;KITLG;FASN;MDM2;AT…
positive regulation of metabolic process (GO:0009893)	17/113	0.0306288	0.206457	0	0	1.74417	6.07985	DYNC1H1;CAMK1D;THRA;ACSL1;EPAS1;CAV1;DIO2;IL18;PRKAB1;ACACA;IGF1R;SCD;FASN;UCP2;ALMS1;LCN2;OGT
aspartate family amino acid biosynthetic process (GO:0009067)	3/8	0.031024	0.206457	0	0	5.89442	20.4713	MTRR;GOT1;PLOD2
ER overload response (GO:0006983)	3/8	0.031024	0.206457	0	0	5.89442	20.4713	GSK3B;SELENOS;TMCO1
establishment of Golgi localization (GO:0051683)	3/8	0.031024	0.206457	0	0	5.89442	20.4713	ARHGAP21;RIPOR1;YWHAZ
histone H3-K4 monomethylation (GO:0097692)	3/8	0.031024	0.206457	0	0	5.89442	20.4713	KMT2D;KMT2A;KMT2C
integrin activation (GO:0033622)	3/8	0.031024	0.206457	0	0	5.89442	20.4713	FN1;MZB1;FERMT2
negative regulation of B cell apoptotic process (GO:0002903)	3/8	0.031024	0.206457	0	0	5.89442	20.4713	BCL6;NOC2L;AURKB
negative regulation of response to reactive oxygen species (GO:1901032)	3/8	0.031024	0.206457	0	0	5.89442	20.4713	PYCR1;TXN;PDE8A
peptidyl-lysine hydroxylation (GO:0017185)	3/8	0.031024	0.206457	0	0	5.89442	20.4713	PLOD3;P3H4;PLOD2
peptidyl-serine autophosphorylation (GO:0036289)	3/8	0.031024	0.206457	0	0	5.89442	20.4713	PIKFYVE;MAP2K2;ATM
positive regulation of intracellular steroid hormone receptor signaling pathway (GO:0033145)	3/8	0.031024	0.206457	0	0	5.89442	20.4713	YAP1;KMT2D;WBP2
positive regulation of protein localization to early endosome (GO:1902966)	3/8	0.031024	0.206457	0	0	5.89442	20.4713	ROCK2;RDX;SORL1
positive regulation of protein localization to endosome (GO:1905668)	3/8	0.031024	0.206457	0	0	5.89442	20.4713	ROCK2;RDX;SORL1
progesterone receptor signaling pathway (GO:0050847)	3/8	0.031024	0.206457	0	0	5.89442	20.4713	YAP1;WBP2;UBR5
protein localization to microtubule (GO:0035372)	3/8	0.031024	0.206457	0	0	5.89442	20.4713	HNRNPU;MID1;MID2
protein retention in ER lumen (GO:0006621)	3/8	0.031024	0.206457	0	0	5.89442	20.4713	OS9;GPAA1;KDELR1
regulation of acetyl-CoA biosynthetic process from pyruvate (GO:0010510)	3/8	0.031024	0.206457	0	0	5.89442	20.4713	GSTZ1;PDPR;PDK4
regulation of acyl-CoA biosynthetic process (GO:0050812)	3/8	0.031024	0.206457	0	0	5.89442	20.4713	GSTZ1;PDPR;PDK4
regulation of chemokine (C-C motif) ligand 5 production (GO:0071649)	3/8	0.031024	0.206457	0	0	5.89442	20.4713	MAVS;DDX3X;SIRPA
regulation of epithelial to mesenchymal transition involved in endocardial cushion formation (GO:1905005)	3/8	0.031024	0.206457	0	0	5.89442	20.4713	TGFB2;TGFBR1;TGFBR2
regulation of establishment of protein localization to mitochondrion (GO:1903747)	3/8	0.031024	0.206457	0	0	5.89442	20.4713	ATP5IF1;SREBF1;HAX1
regulation of oxidative stress-induced neuron death (GO:1903203)	3/8	0.031024	0.206457	0	0	5.89442	20.4713	REST;LANCL1;ATF4
regulation of protein K63-linked ubiquitination (GO:1900044)	3/8	0.031024	0.206457	0	0	5.89442	20.4713	PARP10;DDX3X;SASH1
regulation of protein localization to chromatin (GO:1905634)	3/8	0.031024	0.206457	0	0	5.89442	20.4713	SETD2;VCP;CDCA5
regulation of protein localization to early endosome (GO:1902965)	3/8	0.031024	0.206457	0	0	5.89442	20.4713	ROCK2;RDX;SORL1
regulation of RNA biosynthetic process (GO:2001141)	3/8	0.031024	0.206457	0	0	5.89442	20.4713	MED1;MITF;RALY
regulation of stem cell division (GO:2000035)	3/8	0.031024	0.206457	0	0	5.89442	20.4713	SMYD5;NCOA3;CDK2AP2
regulation of striated muscle tissue development (GO:0016202)	3/8	0.031024	0.206457	0	0	5.89442	20.4713	MTPN;CENPF;MRTFB
regulation of wound healing, spreading of epidermal cells (GO:1903689)	3/8	0.031024	0.206457	0	0	5.89442	20.4713	PTEN;RREB1;FERMT2
response to hydroperoxide (GO:0033194)	3/8	0.031024	0.206457	0	0	5.89442	20.4713	DAPK1;GPX3;SP1
mitochondrial transport (GO:0006839)	10/56	0.0311728	0.20715	0	0	2.13894	7.4183	BCAP31;FIS1;MTX2;AIP;PPIF;TOMM7;TIMM17B;TSPO;SLC25A5;SLC25A6
cellular response to lipid (GO:0071396)	29/219	0.0312759	0.207538	0	0	1.50536	5.21594	ROCK2;GSTP1;INSIG1;HMGB2;AHR;NR3C1;EGFR;ZFP36;NRIP1;PDK4;SIRPA;MED1;XBP1;TRIM41;FZD4;NFKBIL1;NCOA3;TESC;NCOA4;SETX;AR;CREB1;ADAM15;SELENOS;FES;ADAM9;LCOR;ATM;NFKBIB
negative regulation of cellular component organization (GO:0051129)	13/80	0.0314341	0.20829	0	0	1.90998	6.60828	GSK3B;DDX3X;HSPA5;RDX;WASL;HSPA2;CLU;SORL1;DNAJB2;AR;EP300;CRYAB;NOP53
positive regulation of cellular metabolic process (GO:0031325)	16/105	0.0317188	0.20952	0	0	1.7704	6.10939	CD63;STARD4;PRELID1;DCXR;RAB1B;NR1H2;ARRB1;ACACA;TGFBR2;CHCHD2;CCNB1;FASN;CDK1;ROMO1;PPARA;SCYL2
positive regulation of secretion by cell (GO:1903532)	12/72	0.031736	0.20952	0	0	1.96844	6.79173	SLC12A2;CADPS2;NMB;TGFB2;GRK2;ATP6AP1;ADAM9;ADAM8;RAB27B;PPIA;CD2AP;EXPH5
cortical cytoskeleton organization (GO:0030865)	8/41	0.0319443	0.20952	0	0	2.38436	8.21119	NCKAP1;FMNL2;ROCK1;ROCK2;FHOD1;RHOBTB3;RHOC;RND1
cellular response to nitrogen compound (GO:1901699)	5/20	0.032161	0.20952	0	0	3.27642	11.2611	CPS1;ROCK2;DDI2;ATRX;ATP2B4
cortical actin cytoskeleton organization (GO:0030866)	5/20	0.032161	0.20952	0	0	3.27642	11.2611	NCKAP1;FMNL2;ROCK1;ROCK2;FHOD1
endoplasmic reticulum calcium ion homeostasis (GO:0032469)	5/20	0.032161	0.20952	0	0	3.27642	11.2611	BCAP31;FIS1;HERPUD1;TMCO1;TGM2
miRNA metabolic process (GO:0010586)	5/20	0.032161	0.20952	0	0	3.27642	11.2611	DDX17;TUT7;TUT4;DICER1;RAN
negative regulation of viral life cycle (GO:1903901)	5/20	0.032161	0.20952	0	0	3.27642	11.2611	IFITM3;PPIA;MID2;TRIM11;LY6E
organic cation transport (GO:0015695)	5/20	0.032161	0.20952	0	0	3.27642	11.2611	SLC25A29;SEC14L1;SLC44A1;SLC44A2;SLC22A18
positive regulation of interferon-alpha production (GO:0032727)	5/20	0.032161	0.20952	0	0	3.27642	11.2611	SETD2;MAVS;DDX3X;IRF3;HSPD1
regulation of acute inflammatory response (GO:0002673)	5/20	0.032161	0.20952	0	0	3.27642	11.2611	GSTP1;ADAM8;DNASE1;IL6ST;PTGES
xenobiotic transport (GO:0042908)	5/20	0.032161	0.20952	0	0	3.27642	11.2611	ABCC1;ABCC2;ABCC5;SLC22A18;ABCG2
cell cycle G2/M phase transition (GO:0044839)	19/131	0.032612	0.212161	0	0	1.67123	5.72074	DYNC1H1;ODF2;CETN2;PLK1;DCTN3;FBXL15;PKMYT1;DYNLL1;TUBB4B;ARPP19;AURKA;PPP1CB;CCNB2;CCNB1;PCM1;AKAP9;ALMS1;CDK1;PLCB1
cellular response to transforming growth factor beta stimulus (GO:0071560)	17/114	0.03301	0.21445	0	0	1.72609	5.8876	TGFB2;GDF15;USP9X;FURIN;PTPRK;NR3C1;CBL;SMAD5;PTK2;TGFBR1;TGFBR2;PARD3;UBC;ID1;ADAM9;FERMT2;LIMS1
neuron projection morphogenesis (GO:0048812)	20/140	0.0333282	0.214555	0	0	1.64208	5.58528	APP;NCKAP1;FARP1;DBNL;ROCK1;PTEN;LRP4;ANK3;DICER1;IQGAP1;WASL;SHTN1;KLF7;ALCAM;MAP2;PARD3;TAOK1;CTNNB1;TNIK;SRGAP2
negative regulation of mitochondrion organization (GO:0010823)	7/34	0.0333958	0.214555	0	0	2.54941	8.66626	PRELID1;GPX1;TFRC;HUWE1;PPIF;SLC25A5;CLU
phosphatidylinositol 3-kinase signaling (GO:0014065)	7/34	0.0333958	0.214555	0	0	2.54941	8.66626	ERBB3;PLEKHA1;PTEN;NF1;PIK3CB;PIK3C2A;IGF1R
positive regulation of pri-miRNA transcription by RNA polymerase II (GO:1902895)	7/34	0.0333958	0.214555	0	0	2.54941	8.66626	EGR1;TGFB2;KLF5;ATOH8;NR3C1;HIF1A;TEAD1
protein localization to chromosome (GO:0034502)	7/34	0.0333958	0.214555	0	0	2.54941	8.66626	TNKS2;TNKS;BOD1;ATRX;PLK1;RPA2;CTCF
regulation of cell adhesion mediated by integrin (GO:0033628)	7/34	0.0333958	0.214555	0	0	2.54941	8.66626	TGFB2;TESC;CYP1B1;ADAM9;CIB1;PTPN11;PTK2
regulation of keratinocyte differentiation (GO:0045616)	7/34	0.0333958	0.214555	0	0	2.54941	8.66626	MED1;ZFP36;ROCK1;ROCK2;CTSL;NCOA3;RUNX1
response to steroid hormone (GO:0048545)	7/34	0.0333958	0.214555	0	0	2.54941	8.66626	YAP1;MED1;AR;TGFB2;WBP2;CAV1;NR3C1
nucleobase-containing small molecule interconversion (GO:0015949)	6/27	0.0338087	0.216013	0	0	2.80896	9.51403	DTYMK;RRM2;GUK1;TXNRD1;NME3;NME4
protein peptidyl-prolyl isomerization (GO:0000413)	6/27	0.0338087	0.216013	0	0	2.80896	9.51403	PPIL1;PPIF;PIN1;PPIB;PPIA;NKTR
regulation of cardiac muscle cell contraction (GO:0086004)	6/27	0.0338087	0.216013	0	0	2.80896	9.51403	DSP;CAV1;PDE4D;AKAP9;DSG2;DSC2
response to glucocorticoid (GO:0051384)	6/27	0.0338087	0.216013	0	0	2.80896	9.51403	ZFP36;REST;GOT1;HNRNPU;ADAM9;NR3C1
protein localization to nucleus (GO:0034504)	16/106	0.0342705	0.216752	0	0	1.75064	5.90572	SEC13;PLK1;RPL11;HNRNPU;CHCHD10;IPO7;IPO8;PIKFYVE;IPO9;TPR;MDM2;CALR;TNPO1;GBP2;NOP53;RAN
antigen processing and presentation of endogenous peptide antigen (GO:0002483)	4/14	0.0343443	0.216752	0	0	3.93066	13.2515	AZGP1;HLA-A;IDE;HLA-E
cellular copper ion homeostasis (GO:0006878)	4/14	0.0343443	0.216752	0	0	3.93066	13.2515	APP;PRNP;ARF1;MT2A
microvillus organization (GO:0032528)	4/14	0.0343443	0.216752	0	0	3.93066	13.2515	RAP2C;RAPGEF2;FXYD5;TNIK
negative regulation of viral transcription (GO:0032897)	4/14	0.0343443	0.216752	0	0	3.93066	13.2515	IFITM3;ZFP36;MID2;TRIM11
protein localization to vacuole (GO:0072665)	4/14	0.0343443	0.216752	0	0	3.93066	13.2515	SZT2;CD81;SH3BP4;LAMTOR5
regulation of integrin-mediated signaling pathway (GO:2001044)	4/14	0.0343443	0.216752	0	0	3.93066	13.2515	CD63;FLNA;TIMP1;LIMS1
regulation of response to endoplasmic reticulum stress (GO:1905897)	4/14	0.0343443	0.216752	0	0	3.93066	13.2515	NR1H2;NUPR1;CLU;MANF
substrate-dependent cell migration (GO:0006929)	4/14	0.0343443	0.216752	0	0	3.93066	13.2515	SHTN1;OPHN1;ITGA2;CD2AP
cellular response to peptide (GO:1901653)	10/57	0.0347857	0.21924	0	0	2.09332	7.0305	APP;GSK3B;PRNP;ABCC1;XBP1;TRIM41;LRP1;CAV1;MDM2;IGF1R
insulin receptor signaling pathway (GO:0008286)	12/73	0.0349016	0.219374	0	0	1.93607	6.49594	GSK3B;ATP6V0B;ATP6AP1;PDK4;PHIP;IDE;PIK3C2A;ATP6V1E1;ATP6V0D1;SOS1;SOGA1;IGF1R
positive regulation of JNK cascade (GO:0046330)	12/73	0.0349016	0.219374	0	0	1.93607	6.49594	APP;MFHAS1;GADD45B;TAOK1;TRAF2;CCN2;LTBR;PLCB1;PJA2;MAP3K11;MAP3K5;HIPK2
cellular response to type I interferon (GO:0071357)	11/65	0.0350786	0.219892	0	0	2.00447	6.71531	IFITM3;ISG20;EGR1;IRF3;HLA-B;HLA-C;HLA-A;TYK2;GBP2;JAK1;HLA-E
type I interferon signaling pathway (GO:0060337)	11/65	0.0350786	0.219892	0	0	2.00447	6.71531	IFITM3;ISG20;EGR1;IRF3;HLA-B;HLA-C;HLA-A;TYK2;GBP2;JAK1;HLA-E
brain development (GO:0007420)	21/150	0.0361032	0.225706	0	0	1.60396	5.32737	ARNT2;ZFHX3;NCOA6;CHD8;AMIGO2;PTEN;PTPN11;HSPG2;PBX1;TGFBR2;NIPBL;CENPF;ATXN1;NFIB;DDIT4;NF1;RAPGEF2;PHGDH;CDK5RAP3;SCYL2;BPTF
response to cytokine (GO:0034097)	21/150	0.0361032	0.225706	0	0	1.60396	5.32737	IFITM3;APP;NFAT5;SETD2;SHMT2;YTHDC2;ADAM10;EIF2AK2;PTPN11;PTPN12;PTPN14;DDOST;TLE5;HAX1;REL;TIMP2;ADAM9;TIMP1;IL6ST;PTPN4;MAP4K3
regulation of double-strand break repair (GO:2000779)	8/42	0.0363747	0.227097	0	0	2.31411	7.66868	ACTR2;SETD2;PPP4C;UBR5;RPA2;SPIRE1;TRIP12;DEK
protein autophosphorylation (GO:0046777)	22/159	0.036482	0.227461	0	0	1.58238	5.23918	GSK3B;SMG1;MAP2K2;DAPK1;DAPK3;EIF2AK2;PTK2;AURKB;EGFR;IGF1R;UHMK1;AURKA;PIKFYVE;SLK;FES;TAOK1;PIM3;ATM;MAP3K9;TNIK;PAK2;MAP3K11
mitochondrial respiratory chain complex assembly (GO:0033108)	14/90	0.0365817	0.227777	0	0	1.81341	5.99914	SURF1;NDUFB7;NDUFA6;NDUFB10;UQCC3;NDUFB11;NDUFA1;NDUFC1;NDUFS8;NDUFS6;NDUFS5;NDUFAB1;UQCRFS1;NDUFV1
cellular protein-containing complex assembly (GO:0034622)	23/168	0.0367417	0.228467	0	0	1.5632	5.16457	AHCTF1;GPX4;PSMD13;MID1IP1;ADRM1;DNAJB14;COX7A2;TRAF2;PIK3C2A;CLU;HIGD2A;HSPD1;CENPF;PSMD4;POGZ;TPR;FCHO2;LONP1;CHMP2A;PSMG3;AP2S1;RPL38;PICALM
regulation of cyclin-dependent protein serine/threonine kinase activity (GO:0000079)	13/82	0.0375425	0.233135	0	0	1.85442	6.08672	CCNI;PLK1;PTEN;PKMYT1;IPO7;EGFR;CCNB2;CCNB1;PSRC1;CDC37;CCNP;CDK5RAP3;CCNO
amino acid transport (GO:0006865)	9/50	0.0379969	0.235642	0	0	2.15923	7.06123	SLC38A1;SLC7A6;SLC25A29;SLC38A10;SH3BP4;SLC3A2;SLC7A11;SLC38A2;SLC7A2
positive regulation of angiogenesis (GO:0045766)	17/116	0.0381766	0.23644	0	0	1.69103	5.52213	XBP1;PDCD6;HSPB1;EMC10;HIPK1;HIF1A;RUNX1;HIPK2;TJP1;MYDGF;SP1;CYP1B1;HMOX1;ITGB8;ANGPTL4;SASH1;JAK1
maturation of SSU-rRNA (GO:0030490)	7/35	0.0385283	0.237067	0	0	2.45822	8.00485	RPS14;UTP6;RPS28;RPS16;RPS19;HEATR1;DCAF13
nuclear-transcribed mRNA catabolic process, exonucleolytic (GO:0000291)	7/35	0.0385283	0.237067	0	0	2.45822	8.00485	DDX6;TTC37;LSM7;EXOSC4;LSM4;LSM3;DCP2
regulation of JUN kinase activity (GO:0043506)	7/35	0.0385283	0.237067	0	0	2.45822	8.00485	GSTP1;RPS3;TRAF2;SASH1;HIPK3;MAP3K11;MAP3K5
response to estrogen (GO:0043627)	7/35	0.0385283	0.237067	0	0	2.45822	8.00485	KMT2D;AR;WBP2;CAV1;NCOA4;SRA1;EP300
regulation of cellular macromolecule biosynthetic process (GO:2000112)	55/468	0.038533	0.237067	0	0	1.31592	4.28494	ATF2;APP;SPIN4;JMJD1C;AHR;CHD3;NR3C1;BACH1;RPL6;WWC3;EP300;ERC1;ZFPL1;NCOA2;ZNF281;ZBTB38;DAPK3;ATRX;MITF;EDF1;TSC1;TGFBR1;MLF2;ATF7;ZNF117;PKP3;CLOCK;ATF4;ANKRD17;KMT2D;MTPN;RPL10;BAZ2A;NR2C2;HIF1A;NSD3;ATXN1;NSD1;GPBP1L1;RREB1;ZNF664;ARNT2;CREBBP;ZFHX3;CNBP;NR1D2;FOXN3;NFKB2;ZNF33A;DRAP1;REST;ZNF37A;SP1;CALR;SLC2A4RG
cellular component disassembly (GO:0022411)	11/66	0.0387104	0.23753	0	0	1.96792	6.39897	ADAM15;CTSL;BSG;SH3PXD2B;CAPN2;TIMP2;ADAM10;ADAM8;FURIN;TIMP1;CD44
extracellular matrix disassembly (GO:0022617)	11/66	0.0387104	0.23753	0	0	1.96792	6.39897	ADAM15;CTSL;BSG;SH3PXD2B;CAPN2;TIMP2;ADAM10;ADAM8;FURIN;TIMP1;CD44
actin nucleation (GO:0045010)	5/21	0.0390934	0.237682	0	0	3.07148	9.95712	ACTR2;ARPC1A;JMY;ARPC5L;SPIRE1
heparan sulfate proteoglycan metabolic process (GO:0030201)	5/21	0.0390934	0.237682	0	0	3.07148	9.95712	EXT1;UGDH;B3GAT3;GLCE;GPC1
hydrogen peroxide catabolic process (GO:0042744)	5/21	0.0390934	0.237682	0	0	3.07148	9.95712	PRDX2;PRDX5;GPX1;PRDX4;GPX3
negative regulation of microtubule depolymerization (GO:0007026)	5/21	0.0390934	0.237682	0	0	3.07148	9.95712	TPX2;MID1IP1;TAOK1;CIB1;CAMSAP2
neurotrophin signaling pathway (GO:0038179)	5/21	0.0390934	0.237682	0	0	3.07148	9.95712	KIDINS220;DDIT4;RAPGEF2;FRS2;SOS1
purinergic nucleotide receptor signaling pathway (GO:0035590)	5/21	0.0390934	0.237682	0	0	3.07148	9.95712	APP;NT5E;IL18;ANO6;TXN
regulation of transcription by RNA polymerase III (GO:0006359)	5/21	0.0390934	0.237682	0	0	3.07148	9.95712	TENM1;AR;PRDX5;CHD8;MAF1
positive regulation of supramolecular fiber organization (GO:1902905)	14/91	0.0396965	0.24025	0	0	1.78976	5.77465	APP;NCKAP1;TENM1;GPX1;CLU;CLIP1;PSRC1;FES;AKAP9;CDC42EP3;RPS3;SYNPO;PFN1;MET
regulation of actin cytoskeleton organization (GO:0032956)	14/91	0.0396965	0.24025	0	0	1.78976	5.77465	NOTCH2;LRP1;ROCK1;ROCK2;DAPK3;RHOBTB3;SEMA3E;IQGAP1;RHOC;ARHGAP35;RND1;TAOK1;RICTOR;PHPT1
cellular zinc ion homeostasis (GO:0006882)	6/28	0.0397745	0.24025	0	0	2.68113	8.64538	MT2A;MT1F;SLC39A10;SLC30A1;SLC39A13;SLC39A7
glycogen metabolic process (GO:0005977)	6/28	0.0397745	0.24025	0	0	2.68113	8.64538	GSK3B;PPP1R3C;AGL;GAA;PHKB;PGM2L1
positive regulation of microtubule polymerization (GO:0031116)	6/28	0.0397745	0.24025	0	0	2.68113	8.64538	CLIP1;PSRC1;FES;AKAP9;RPS3;MET
cellular response to glucose starvation (GO:0042149)	8/43	0.0412005	0.248541	0	0	2.24787	7.16913	PRKAA1;SZT2;XBP1;PRKAA2;HSPA5;BHLHA15;ATF4;CPEB4
RNA processing (GO:0006396)	24/179	0.0412958	0.248793	0	0	1.52592	4.86308	DDX17;TSEN34;MBNL1;TUT7;RBM8A;SCAF11;TUT4;HNRNPU;PRPF4B;DICER1;PRPF8;LSM4;LSM3;SRRM1;SETX;ATXN1;SON;SCNM1;SNRPD2;XRN2;LUC7L3;AURKAIP1;RBMS2;SNRPB
circulatory system development (GO:0072359)	18/126	0.041868	0.250052	0	0	1.64138	5.20847	TGFB2;NCOA6;HEG1;FN1;PTEN;PTPN11;HSPG2;TGFBR1;TGFBR2;AKAP13;RBP4;ERBB3;ID2;SH3PXD2B;NF1;ALPK3;TAB2;PDLIM5
positive regulation of actin filament bundle assembly (GO:0032233)	9/51	0.0424982	0.250052	0	0	2.10771	6.65675	LIMCH1;ROCK2;FHOD1;CCN2;SYNPO;RHOC;PFN1;TGFBR1;FERMT2
regulation of epithelial cell migration (GO:0010632)	9/51	0.0424982	0.250052	0	0	2.10771	6.65675	DOCK5;MACF1;TGFB2;PFN1;GLUL;HIF1A;RREB1;SASH1;PTK2
positive regulation of catabolic process (GO:0009896)	11/67	0.042596	0.250052	0	0	1.93267	6.09949	GSK3B;VCP;ITCH;TIPARP;HUWE1;WWP1;IDE;SNF8;OAZ1;SORL1;VPS28
regulation of gene silencing by miRNA (GO:0060964)	11/67	0.042596	0.250052	0	0	1.93267	6.09949	RANBP2;IPO8;ZFP36;SEC13;POLR2C;TPR;AAAS;PUM1;TNRC6A;POLR2L;PUM2
regulation of viral genome replication (GO:0045069)	11/67	0.042596	0.250052	0	0	1.93267	6.09949	IFITM3;ISG20;PARP10;MAVS;DDX3X;EIF2AK2;BANF1;RAD23A;ZC3HAV1;PPARA;PPIA
regulation of protein ubiquitination (GO:0031396)	16/109	0.0428211	0.250052	0	0	1.69388	5.33696	CENPX;CAV1;DCUN1D1;DERL1;HUWE1;ARRB1;HSPBP1;TGFBR1;DNAJB2;RPS3;STUB1;SQSTM1;OGT;CDK5RAP3;VPS28;SASH1
selective autophagy (GO:0061912)	10/59	0.0428648	0.250052	0	0	2.00765	6.32351	DYNC1H1;DYNC1LI2;TEX264;RB1CC1;UBC;WDFY3;ATM;LGALS8;DYNLL1;SQSTM1
regulation of endothelial cell proliferation (GO:0001936)	14/92	0.0429954	0.250052	0	0	1.76672	5.55926	EGFL7;PDCD6;CAV1;HMGB2;PTPRM;ARNT;EMC10;HIF1A;TGFBR1;ATP5IF1;MYDGF;NR4A1;ATOH8;NF1
Wnt signaling pathway (GO:0016055)	14/92	0.0429954	0.250052	0	0	1.76672	5.55926	GSK3B;DDX3X;FZD4;USP34;DIXDC1;PTEN;LRP5;LRP6;BCL9;UBC;CTNNB1;STRN;FERMT2;CSNK1G1
bundle of His cell to Purkinje myocyte communication (GO:0086069)	3/9	0.0433943	0.250052	0	0	4.91175	15.4103	DSP;DSG2;DSC2
peripheral nervous system axon ensheathment (GO:0032292)	3/9	0.0433943	0.250052	0	0	4.91175	15.4103	PARD3;ADGRG6;NF1
positive regulation of ATP biosynthetic process (GO:2001171)	3/9	0.0433943	0.250052	0	0	4.91175	15.4103	VCP;TMSB4X;PPARA
positive regulation of CD8-positive, alpha-beta T cell activation (GO:2001187)	3/9	0.0433943	0.250052	0	0	4.91175	15.4103	HLA-A;HLA-E;RUNX1
positive regulation of mitochondrial membrane permeability involved in apoptotic process (GO:1902110)	3/9	0.0433943	0.250052	0	0	4.91175	15.4103	ATF2;RHOT2;RTL10
regulation of aspartic-type endopeptidase activity involved in amyloid precursor protein catabolic process (GO:1902959)	3/9	0.0433943	0.250052	0	0	4.91175	15.4103	ROCK2;SORL1;PICALM
regulation of skeletal muscle cell differentiation (GO:2001014)	3/9	0.0433943	0.250052	0	0	4.91175	15.4103	DDX17;GPC1;NR1D2
response to misfolded protein (GO:0051788)	3/9	0.0433943	0.250052	0	0	4.91175	15.4103	DNAJB14;STUB1;CLU
Schwann cell development (GO:0014044)	3/9	0.0433943	0.250052	0	0	4.91175	15.4103	PARD3;ADGRG6;NF1
Arp2/3 complex-mediated actin nucleation (GO:0034314)	4/15	0.0434967	0.250052	0	0	3.57313	11.202	ACTR2;ARPC1A;JMY;ARPC5L
cellular response to estrogen stimulus (GO:0071391)	4/15	0.0434967	0.250052	0	0	3.57313	11.202	AR;WBP2;NCOA4;SRA1
central nervous system neuron development (GO:0021954)	4/15	0.0434967	0.250052	0	0	3.57313	11.202	MAP2;PTEN;RAPGEF2;ARHGAP35
clathrin coat assembly (GO:0048268)	4/15	0.0434967	0.250052	0	0	3.57313	11.202	FCHO2;AP2S1;PIK3C2A;PICALM
electron transport chain (GO:0022900)	4/15	0.0434967	0.250052	0	0	3.57313	11.202	UQCRFS1;ETFB;SDHA;CYB561
glucan catabolic process (GO:0009251)	4/15	0.0434967	0.250052	0	0	3.57313	11.202	AGL;GAA;PHKB;PGM2L1
interleukin-27-mediated signaling pathway (GO:0070106)	4/15	0.0434967	0.250052	0	0	3.57313	11.202	CANX;TYK2;IL6ST;JAK1
microvillus assembly (GO:0030033)	4/15	0.0434967	0.250052	0	0	3.57313	11.202	RAP2C;RAPGEF2;FXYD5;TNIK
myoblast differentiation (GO:0045445)	4/15	0.0434967	0.250052	0	0	3.57313	11.202	DDX17;MBNL1;REST;EPAS1
positive regulation of histone H3-K4 methylation (GO:0051571)	4/15	0.0434967	0.250052	0	0	3.57313	11.202	KMT2E;KMT2A;WDR5;CTNNB1
positive regulation of membrane protein ectodomain proteolysis (GO:0051044)	4/15	0.0434967	0.250052	0	0	3.57313	11.202	ADAM9;FURIN;ADAM8;SH3D19
positive regulation of nuclear-transcribed mRNA catabolic process, deadenylation-dependent decay (GO:1900153)	4/15	0.0434967	0.250052	0	0	3.57313	11.202	ZFP36;CNOT1;CPEB3;TNRC6B
positive regulation of protein export from nucleus (GO:0046827)	4/15	0.0434967	0.250052	0	0	3.57313	11.202	GSK3B;TPR;ANP32B;EMD
protein hydroxylation (GO:0018126)	4/15	0.0434967	0.250052	0	0	3.57313	11.202	P3H2;PLOD3;P3H4;PLOD2
regulation of amyloid fibril formation (GO:1905906)	4/15	0.0434967	0.250052	0	0	3.57313	11.202	APP;PFDN2;CLU;CRYAB
regulation of cytoplasmic translation (GO:2000765)	4/15	0.0434967	0.250052	0	0	3.57313	11.202	CNBP;CPEB3;ZNF385A;CPEB4
regulation of nuclear-transcribed mRNA catabolic process, deadenylation-dependent decay (GO:1900151)	4/15	0.0434967	0.250052	0	0	3.57313	11.202	ZFP36;CNOT1;CPEB3;TNRC6B
steroid hormone mediated signaling pathway (GO:0043401)	4/15	0.0434967	0.250052	0	0	3.57313	11.202	MED1;AR;CALCOCO1;NR3C1
regulated exocytosis (GO:0045055)	24/180	0.0436346	0.250535	0	0	1.51605	4.74813	CFD;APP;SNAP25;CD63;TGFB2;TEX264;FN1;RAB27B;SYT13;CLU;SYT7;MANF;RAB11B;SYNGR2;RAB26;CD109;TMSB4X;SELENOP;PHACTR2;SDF4;FLNA;MAGED2;TIMP1;ALDOA
membrane assembly (GO:0071709)	7/36	0.0441509	0.251942	0	0	2.37332	7.4051	PTEN;CHMP2A;LRP4;ANK3;STX2;SPTBN1;PICALM
positive regulation of T cell mediated immunity (GO:0002711)	7/36	0.0441509	0.251942	0	0	2.37332	7.4051	AZGP1;STX7;HLA-B;TRAF2;HLA-A;HSPD1;HLA-E
regulation of embryonic development (GO:0045995)	7/36	0.0441509	0.251942	0	0	2.37332	7.4051	NIPBL;CFL1;DAG1;CDK1;TRIP12;NR2C2;PLCB1
regulation of receptor internalization (GO:0002090)	7/36	0.0441509	0.251942	0	0	2.37332	7.4051	CD63;LRPAP1;MKLN1;ARF1;ARRB1;ANKRD13A;SCYL2
transferrin transport (GO:0033572)	7/36	0.0441509	0.251942	0	0	2.37332	7.4051	STEAP3;ATP6V0B;TFRC;ATP6AP1;ATP6V1E1;ATP6V0D1;RAB11B
response to insulin (GO:0032868)	13/84	0.0444495	0.253335	0	0	1.80198	5.61029	PRKCI;XBP1;GOT1;PRKDC;INSIG1;DENND4C;TSC1;SELENOS;TBC1D4;RAB15;TRIB3;OGT;PCK2
actin filament polymerization (GO:0030041)	6/29	0.0463666	0.262704	0	0	2.56442	7.87577	MICALL2;COBL;SPIRE1;WASL;TTC17;MSRB1
aggrephagy (GO:0035973)	6/29	0.0463666	0.262704	0	0	2.56442	7.87577	DYNC1H1;DYNC1LI2;UBC;WDFY3;DYNLL1;SQSTM1
negative regulation of transferase activity (GO:0051348)	6/29	0.0463666	0.262704	0	0	2.56442	7.87577	GSK3B;PIF1;ZFP36;ERCC4;HNRNPU;PHPT1
homotypic cell-cell adhesion (GO:0034109)	8/44	0.0464327	0.262704	0	0	2.18531	6.70835	FN1;HSPB1;FLNA;PIK3CB;CLIC1;PPIA;CD99;DSC2
positive regulation of cell-matrix adhesion (GO:0001954)	8/44	0.0464327	0.262704	0	0	2.18531	6.70835	GSK3B;ROCK1;CIB1;TSC1;GFUS;UTRN;FERMT2;LIMS1
protein K63-linked ubiquitination (GO:0070534)	8/44	0.0464327	0.262704	0	0	2.18531	6.70835	RNF115;ITCH;HECTD1;UBE2S;UBE2T;ZFP91;TRAF2;STUB1
cellular response to nerve growth factor stimulus (GO:1990090)	5/22	0.0468662	0.263552	0	0	2.89064	8.84669	EHD1;ACAP2;KIDINS220;RAPGEF2;CIB1
mitochondrial calcium ion homeostasis (GO:0051560)	5/22	0.0468662	0.263552	0	0	2.89064	8.84669	BCAP31;FIS1;SLC25A23;PDZD8;TGM2
negative regulation of protein dephosphorylation (GO:0035308)	5/22	0.0468662	0.263552	0	0	2.89064	8.84669	GSK3B;MFHAS1;BOD1;BOD1L1;ARPP19
positive regulation of DNA-templated transcription, initiation (GO:2000144)	5/22	0.0468662	0.263552	0	0	2.89064	8.84669	SETX;MED1;MED14;MED13;MITF
protein mannosylation (GO:0035268)	5/22	0.0468662	0.263552	0	0	2.89064	8.84669	DPM2;DPM3;SDF2L1;DPY19L3;TMTC3
negative regulation of cellular biosynthetic process (GO:0031327)	9/52	0.0473442	0.265918	0	0	2.05858	6.27929	ACADVL;ROCK2;CAV1;ATP2B4;EP300;SIRPA;RAPGEF2;TRIB3;SOGA1
positive regulation of vasculature development (GO:1904018)	15/102	0.048078	0.269713	0	0	1.69717	5.1508	XBP1;PDCD6;HSPB1;EMC10;HIPK1;HIF1A;RUNX1;HIPK2;MYDGF;SP1;CYP1B1;HMOX1;ITGB8;ANGPTL4;SASH1
negative regulation of cell population proliferation (GO:0008285)	45/379	0.0492284	0.275602	0	0	1.32984	4.00452	APP;TENM1;CTBP1;GSTP1;PTEN;CIB1;CTCF;PTPRK;ATRAID;DNAJB2;CLMN;FTH1;TP53INP1;CYP1B1;HMOX1;SH3BP4;ARID2;EMD;S100A11;CD164;PBRM1;TGFB2;IGFBP5;TESC;ITGA1;P3H2;EIF2AK2;TSC1;SOD2;PTPN14;PARP10;AR;AZGP1;RBP4;REST;CLDN3;DLG5;NF1;RAPGEF2;CTNNB1;STRN;MDM4;NUPR1;B4GALT7;FRK
Fc-epsilon receptor signaling pathway (GO:0038095)	16/111	0.0493058	0.275602	0	0	1.65804	4.99022	VAV3;MAP3K1;PSMD13;PIK3CB;PSMA7;PSMA5;PSMB6;PPP3CA;PSMB4;PSMB5;PSMD4;PSMB3;TAB3;TAB2;SOS1;PAK2
regulation of protein serine/threonine kinase activity (GO:0071900)	16/111	0.0493058	0.275602	0	0	1.65804	4.99022	MAP2K2;DDX3X;CCNI;LRP5;CIB1;SNF8;PKMYT1;LRP6;CCNB2;ETAA1;CCNB1;CDC37;TRIB3;CCNP;CDK5RAP3;CCNO
negative regulation of developmental process (GO:0051093)	12/77	0.0498034	0.278049	0	0	1.81652	5.44897	CST3;SUZ12;KLF7;PTPRS;TFRC;ROCK1;ROCK2;NFIB;HUWE1;RC3H1;MIF;ANP32B
negative regulation of cell death (GO:0060548)	14/94	0.0501631	0.278341	0	0	1.72236	5.15411	GSK3B;LRPAP1;AMIGO2;TXNDC12;TRAF2;CLU;SORL1;AGR2;CHMP2A;CCN2;SRGAP2;ZBED6;PDE8A;FERMT2
positive regulation of epithelial cell migration (GO:0010634)	14/94	0.0501631	0.278341	0	0	1.72236	5.15411	DOCK5;TGFB2;ROCK2;PDCD6;EMC10;PIK3CB;HIF1A;ATOH8;ADAM9;CALR;GFUS;PFN1;RREB1;SASH1
glutamine family amino acid metabolic process (GO:0009064)	7/37	0.0502751	0.278341	0	0	2.29409	6.85988	GOT1;CPS1;DDAH2;PYCR1;PYCR2;PYCR3;GLUL
negative regulation of stress-activated MAPK cascade (GO:0032873)	7/37	0.0502751	0.278341	0	0	2.29409	6.85988	ITCH;NCOR1;AMBP;GSTP1;SIRPA;ZMYND11;PPIA
positive regulation of exocytosis (GO:0045921)	7/37	0.0502751	0.278341	0	0	2.29409	6.85988	CADPS2;ATP6AP1;RAB15;CHMP2A;RAB27B;SNF8;EXPH5
regulation of actin cytoskeleton reorganization (GO:2000249)	7/37	0.0502751	0.278341	0	0	2.29409	6.85988	NOTCH2;TJP1;HAX1;FES;DAPK3;SEMA3E;PHPT1
regulation of microtubule cytoskeleton organization (GO:0070507)	7/37	0.0502751	0.278341	0	0	2.29409	6.85988	GSK3B;PRKAA1;PRKAA2;ROCK1;TAOK1;STMN1;CDK2AP2
chromatin remodeling (GO:0006338)	15/103	0.0516643	0.285691	0	0	1.67779	4.97128	KDM5B;PBRM1;SMARCC2;SRCAP;CHD8;ATRX;BAZ2A;RSF1;CHD3;ARID1A;BAZ1B;ARID1B;GATAD2B;CECR2;BPTF
positive regulation of RNA metabolic process (GO:0051254)	8/45	0.0520804	0.287605	0	0	2.12613	6.28263	SETX;TRMT112;MAP2K2;PNPT1;HEATR1;BUD23;SLC38A2;EGFR
regulation of neuron death (GO:1901214)	13/86	0.0521962	0.287605	0	0	1.75242	5.17444	GSK3B;EGR1;PRNP;LANCL1;TRAF2;TSC1;CLU;SORL1;REST;TRIM2;DDIT4;MAP3K5;PICALM
regulation of Ras protein signal transduction (GO:0046578)	13/86	0.0521962	0.287605	0	0	1.75242	5.17444	NOTCH2;TGFB2;ARHGEF28;DENND4C;RDX;ERBIN;ARFGAP1;AKAP13;OPHN1;SGSM3;EPS8L1;SQSTM1;OGT
negative regulation of cysteine-type endopeptidase activity (GO:2000117)	9/53	0.0525428	0.289172	0	0	2.01168	5.92666	CAST;RPS6KA3;BEX3;DDX3X;GPX1;SFN;MAGEA3;CD44;LAMTOR5
Fc receptor signaling pathway (GO:0038093)	16/112	0.0527939	0.29021	0	0	1.64068	4.82582	VAV3;MAP3K1;PSMD13;PIK3CB;PSMA7;PSMA5;PSMB6;PPP3CA;PSMB4;PSMB5;PSMD4;PSMB3;TAB3;TAB2;SOS1;PAK2
fatty-acyl-CoA biosynthetic process (GO:0046949)	6/30	0.0535966	0.292036	0	0	2.45743	7.1911	SLC25A1;ACSL1;SCD;FASN;HACD2;ACACA
regulation of cation transmembrane transport (GO:1904062)	6/30	0.0535966	0.292036	0	0	2.45743	7.1911	CD63;HOMER1;WNK1;SLMAP;ATP2B4;CACNA1D
zinc ion homeostasis (GO:0055069)	6/30	0.0535966	0.292036	0	0	2.45743	7.1911	MT2A;MT1F;SLC39A10;SLC30A1;SLC39A13;SLC39A7
cellular polysaccharide catabolic process (GO:0044247)	4/16	0.0538804	0.292036	0	0	3.27519	9.56679	AGL;GAA;PHKB;PGM2L1
cellular response to corticosteroid stimulus (GO:0071384)	4/16	0.0538804	0.292036	0	0	3.27519	9.56679	REST;ZFP36;HNRNPU;NR3C1
epiboly involved in wound healing (GO:0090505)	4/16	0.0538804	0.292036	0	0	3.27519	9.56679	FLNA;RHOC;ARHGAP35;CD44
negative regulation of release of cytochrome c from mitochondria (GO:0090201)	4/16	0.0538804	0.292036	0	0	3.27519	9.56679	PRELID1;GPX1;PPIF;CLU
protein localization to microtubule organizing center (GO:1905508)	4/16	0.0538804	0.292036	0	0	3.27519	9.56679	PCM1;CCDC14;SNX10;HOOK3
regulation of amyloid-beta clearance (GO:1900221)	4/16	0.0538804	0.292036	0	0	3.27519	9.56679	LRPAP1;LRP1;ROCK1;CLU
regulation of establishment of cell polarity (GO:2000114)	4/16	0.0538804	0.292036	0	0	3.27519	9.56679	ARFGEF1;SHTN1;ROCK1;ROCK2
regulation of fatty acid oxidation (GO:0046320)	4/16	0.0538804	0.292036	0	0	3.27519	9.56679	ACADVL;PDK4;PPARA;ABCD1
transepithelial transport (GO:0070633)	4/16	0.0538804	0.292036	0	0	3.27519	9.56679	SLC12A2;ABCC1;ABCC2;ABCG2
negative regulation of blood vessel morphogenesis (GO:2000181)	12/78	0.054117	0.292934	0	0	1.7889	5.21752	ATF2;SPRED1;TGFB2;NAXE;ROCK1;ROCK2;ATP2B4;PTPRM;CTNNB1;SEMA3E;HSPG2;GTF2I
Golgi organization (GO:0007030)	18/130	0.0541723	0.292934	0	0	1.5824	4.61364	DYNC2H1;ARFGEF1;TMED9;ATL3;SURF4;ARL1;HUWE1;GCC2;LYSMD3;YWHAZ;ARHGAP21;GOLGB1;LMAN2;CDK1;TMED3;TRIP11;TMED1;TMED7
regulation of nucleic acid-templated transcription (GO:1903506)	50/430	0.0543391	0.293495	0	0	1.29898	3.78328	ATF2;SPIN4;JMJD1C;AHR;CHD3;NR3C1;BACH1;RPL6;WWC3;EP300;ERC1;ZFPL1;NCOA2;ZNF281;ZBTB38;DAPK3;ATRX;MITF;EDF1;TGFBR1;MLF2;ATF7;ZNF117;CLOCK;ATF4;KMT2D;BAZ2A;NR2C2;HIF1A;NSD3;ATXN1;NSD1;GPBP1L1;RALY;RREB1;ZNF664;ARNT2;CREBBP;ZFHX3;CNBP;NR1D2;FOXN3;NFKB2;ZNF33A;DRAP1;REST;ZNF37A;SP1;CALR;SLC2A4RG
transcription, DNA-templated (GO:0006351)	28/221	0.0544407	0.293702	0	0	1.42984	4.16174	NFIX;THRB;THRA;BAZ2A;RSF1;MRPL12;AFF4;POLR2C;ELOB;ELOC;RREB1;NELFE;POLR2L;XBP1;TAF15;TSC22D1;NCOA6;TAF10;DEK;HIPK3;SETX;DRAP1;XAB2;PIR;TRIP11;PTMA;ATF4;NFKBIB
DNA catabolic process, endonucleolytic (GO:0000737)	5/23	0.055489	0.296816	0	0	2.7299	7.8937	CECR2;HMGB2;DICER1;DNASE1;DNASE1L1
DNA methylation (GO:0006306)	5/23	0.055489	0.296816	0	0	2.7299	7.8937	ATF7IP;KMT2E;MTRR;ATRX;BAZ2A
negative regulation of GTPase activity (GO:0034260)	5/23	0.055489	0.296816	0	0	2.7299	7.8937	ARFGEF1;FICD;WNK1;RDX;SH3BP4
negative regulation of phosphoprotein phosphatase activity (GO:0032515)	5/23	0.055489	0.296816	0	0	2.7299	7.8937	GSK3B;ROCK1;BOD1;ROCK2;BOD1L1
positive regulation of JUN kinase activity (GO:0043507)	5/23	0.055489	0.296816	0	0	2.7299	7.8937	RPS3;TRAF2;MAP3K11;SASH1;MAP3K5
regulation of interferon-gamma-mediated signaling pathway (GO:0060334)	5/23	0.055489	0.296816	0	0	2.7299	7.8937	NR1H2;CDC37;PARP14;PIAS1;JAK1
regulation of telomere capping (GO:1904353)	5/23	0.055489	0.296816	0	0	2.7299	7.8937	RAD50;TNKS2;TNKS;ATM;AURKB
histone exchange (GO:0043486)	7/38	0.0569099	0.296816	0	0	2.21996	6.36304	ZNHIT1;SRCAP;CENPX;MIS18BP1;HJURP;ANP32E;RSF1
sterol biosynthetic process (GO:0016126)	7/38	0.0569099	0.296816	0	0	2.21996	6.36304	FDPS;EBP;G6PD;FAXDC2;INSIG1;PMVK;MVD
positive regulation of cysteine-type endopeptidase activity (GO:2001056)	10/62	0.0572303	0.296816	0	0	1.89151	5.411	BCAP31;FIS1;REST;DDX3X;DAPK1;PDCD6;PERP;CTSD;GRAMD4;MAP3K5
positive regulation of multicellular organismal process (GO:0051240)	41/345	0.0575298	0.296816	0	0	1.33049	3.79916	LRPAP1;MESP1;TFRC;THRA;LRP1;ROCK1;EPAS1;NR2C2;AGPAT2;TSKU;IGF1R;RPS19;UCP2;CFL1;RREB1;MED1;DYNC1H1;XBP1;TGFB2;ACSL1;NCOA3;CAV1;IL18;DIO2;EIF2AK2;PTPN11;MIF;PRKAB1;SORL1;TGFBR1;TGFBR2;MAD2L2;REST;SCD;ALMS1;LCN2;CTNNB1;PLCB1;PPIB;OGT;FERMT2
cellular biogenic amine catabolic process (GO:0042402)	3/10	0.0578295	0.296816	0	0	4.20984	11.9991	SLC44A1;SMOX;COMT
cellular response to oxygen levels (GO:0071453)	3/10	0.0578295	0.296816	0	0	4.20984	11.9991	ATP6AP1;ATP6V0D1;CPEB4
inner ear receptor cell stereocilium organization (GO:0060122)	3/10	0.0578295	0.296816	0	0	4.20984	11.9991	ADGRV1;TSKU;PLS1
microtubule anchoring at centrosome (GO:0034454)	3/10	0.0578295	0.296816	0	0	4.20984	11.9991	NIN;PCM1;HOOK3
modification-dependent macromolecule catabolic process (GO:0043632)	3/10	0.0578295	0.296816	0	0	4.20984	11.9991	TUT7;TUT4;UBC
myelin maintenance (GO:0043217)	3/10	0.0578295	0.296816	0	0	4.20984	11.9991	PTEN;ABCD1;CLU
negative regulation of cellular protein catabolic process (GO:1903363)	3/10	0.0578295	0.296816	0	0	4.20984	11.9991	FURIN;ATRAID;CDK5RAP3
negative regulation of glycolytic process (GO:0045820)	3/10	0.0578295	0.296816	0	0	4.20984	11.9991	NCOR1;NUPR1;PPARA
negative regulation of inclusion body assembly (GO:0090084)	3/10	0.0578295	0.296816	0	0	4.20984	11.9991	DNAJB2;HSPA2;SORL1
negative regulation of interferon-beta production (GO:0032688)	3/10	0.0578295	0.296816	0	0	4.20984	11.9991	PTPRS;REL;SIRPA
negative regulation of lymphocyte apoptotic process (GO:0070229)	3/10	0.0578295	0.296816	0	0	4.20984	11.9991	BCL6;NOC2L;AURKB
negative regulation of purine nucleotide metabolic process (GO:1900543)	3/10	0.0578295	0.296816	0	0	4.20984	11.9991	NCOR1;NUPR1;PPARA
negative regulation of receptor binding (GO:1900121)	3/10	0.0578295	0.296816	0	0	4.20984	11.9991	ADAM15;ATP2A3;PTPRF
negative regulation of transforming growth factor beta production (GO:0071635)	3/10	0.0578295	0.296816	0	0	4.20984	11.9991	FN1;FURIN;TSKU
neuron projection maintenance (GO:1990535)	3/10	0.0578295	0.296816	0	0	4.20984	11.9991	APP;PRNP;ABCD1
positive regulation by symbiont of entry into host (GO:0075294)	3/10	0.0578295	0.296816	0	0	4.20984	11.9991	LGALS1;P4HB;TRIM11
positive regulation of RIG-I signaling pathway (GO:1900246)	3/10	0.0578295	0.296816	0	0	4.20984	11.9991	ANKRD17;PUM1;PUM2
positive regulation of rRNA processing (GO:2000234)	3/10	0.0578295	0.296816	0	0	4.20984	11.9991	TRMT112;HEATR1;BUD23
positive regulation of tissue remodeling (GO:0034105)	3/10	0.0578295	0.296816	0	0	4.20984	11.9991	ROCK1;ROCK2;IL18
positive regulation of viral entry into host cell (GO:0046598)	3/10	0.0578295	0.296816	0	0	4.20984	11.9991	LGALS1;P4HB;TRIM11
protein prenylation (GO:0018342)	3/10	0.0578295	0.296816	0	0	4.20984	11.9991	PTAR1;CHM;RCE1
Rap protein signal transduction (GO:0032486)	3/10	0.0578295	0.296816	0	0	4.20984	11.9991	RAP2C;SGSM3;RAPGEF2
receptor recycling (GO:0001881)	3/10	0.0578295	0.296816	0	0	4.20984	11.9991	ARFGEF2;SORL1;RAB11B
regulation of DNA damage checkpoint (GO:2000001)	3/10	0.0578295	0.296816	0	0	4.20984	11.9991	ETAA1;FEM1B;RPA2
regulation of endoplasmic reticulum unfolded protein response (GO:1900101)	3/10	0.0578295	0.296816	0	0	4.20984	11.9991	XBP1;FICD;HSPA5
regulation of epithelial cell apoptotic process (GO:1904035)	3/10	0.0578295	0.296816	0	0	4.20984	11.9991	YAP1;ZFP36;NUPR1
regulation of granulocyte differentiation (GO:0030852)	3/10	0.0578295	0.296816	0	0	4.20984	11.9991	HAX1;TESC;RUNX1
regulation of hair cycle (GO:0042634)	3/10	0.0578295	0.296816	0	0	4.20984	11.9991	NIPBL;CLOCK;TSKU
regulation of hydrogen peroxide-induced cell death (GO:1903205)	3/10	0.0578295	0.296816	0	0	4.20984	11.9991	PYCR1;TXN;PDE8A
regulation of peptidyl-lysine acetylation (GO:2000756)	3/10	0.0578295	0.296816	0	0	4.20984	11.9991	PRKAA1;PRKAA2;DIP2B
regulation of receptor binding (GO:1900120)	3/10	0.0578295	0.296816	0	0	4.20984	11.9991	ADAM15;ATP2A3;PTPRF
regulation of tau-protein kinase activity (GO:1902947)	3/10	0.0578295	0.296816	0	0	4.20984	11.9991	EGR1;CLU;SORL1
sulfur amino acid catabolic process (GO:0000098)	3/10	0.0578295	0.296816	0	0	4.20984	11.9991	MTRR;TST;TXN2
glycosaminoglycan metabolic process (GO:0030203)	9/54	0.0581005	0.296827	0	0	1.96687	5.59688	EXT1;HGSNAT;UGDH;B3GAT3;GPC1;SDC3;HSPG2;B4GALT7;GNS
establishment of protein localization to extracellular region (GO:0035592)	8/46	0.0581512	0.296827	0	0	2.07006	5.88872	STEAP3;RAB15;SEL1L;CANX;MIA3;PREB;ARFGAP3;PDIA4
regulation of B cell proliferation (GO:0030888)	8/46	0.0581512	0.296827	0	0	2.07006	5.88872	VAV3;TFRC;CD81;MZB1;RC3H1;ATM;AHR;MIF
regulation of double-strand break repair via homologous recombination (GO:0010569)	8/46	0.0581512	0.296827	0	0	2.07006	5.88872	MAD2L2;ACTR2;SETD2;WDR48;PPP4C;MAGEF1;RPA2;ARID2
regulation of telomerase activity (GO:0051972)	8/46	0.0581512	0.296827	0	0	2.07006	5.88872	PIF1;PARM1;PARP4;TNKS;ERCC4;CTNNB1;ATM;AURKB
histone modification (GO:0016570)	16/114	0.0602769	0.307339	0	0	1.60701	4.51379	ENY2;CREBBP;TAF10;HUWE1;BAZ2A;BAZ1B;AURKB;NSD3;TBL1XR1;KAT6A;NTMT1;NSD1;MIER1;EP300;TBL1X;RCOR3
Fc-gamma receptor signaling pathway involved in phagocytosis (GO:0038096)	11/71	0.0607983	0.308403	0	0	1.80343	5.04994	VAV3;NCKAP1;ACTR2;YES1;MYO10;WIPF1;WIPF2;ARPC1A;PIK3CB;WASL;PTK2
gland development (GO:0048732)	11/71	0.0607983	0.308403	0	0	1.80343	5.04994	XBP1;PRKCSH;CAV1;NF1;ARID5B;COBL;LSR;MET;ARHGAP35;CDK5RAP3;TGFBR1
regulation of G1/S transition of mitotic cell cycle (GO:2000045)	11/71	0.0607983	0.308403	0	0	1.80343	5.04994	RBL2;ANKRD17;KMT2E;DDX3X;ID2;RDX;JADE1;PTEN;CDK2AP2;PLCB1;EGFR
negative regulation of binding (GO:0051100)	13/88	0.0608175	0.308403	0	0	1.7055	4.77519	GSK3B;LRPAP1;ROCK1;USP33;CAV1;RSF1;SORL1;AURKB;TLE5;AURKA;DNAJB2;BTAF1;PIN1
regulation of establishment of planar polarity (GO:0090175)	13/88	0.0608175	0.308403	0	0	1.7055	4.77519	PSMD13;FZD4;PSMA7;PSMA5;PSMB6;PSMB4;PSMB5;PSMD4;DAAM1;SAPCD2;PSMB3;AP2S1;PFN1
cellular nitrogen compound biosynthetic process (GO:0044271)	6/31	0.0614715	0.310027	0	0	2.359	6.57969	NQO1;CYB5R3;CPS1;MTARC1;DDAH2;CYP1B1
negative regulation of axon extension (GO:0030517)	6/31	0.0614715	0.310027	0	0	2.359	6.57969	PTPRS;SEMA3C;MAP2;SEMA4C;SEMA3E;DIP2B
proteoglycan biosynthetic process (GO:0030166)	6/31	0.0614715	0.310027	0	0	2.359	6.57969	EXT1;UGDH;CANT1;B3GAT3;GLCE;B4GALT7
regulation of cellular component size (GO:0032535)	6/31	0.0614715	0.310027	0	0	2.359	6.57969	VAV3;MTPN;RDX;PTEN;LAMTOR5;PICALM
regulation of developmental growth (GO:0048638)	6/31	0.0614715	0.310027	0	0	2.359	6.57969	APP;GSK3B;NIPBL;MBD5;AGR2;PLCB1
positive regulation of signal transduction (GO:0009967)	31/252	0.0621332	0.313024	0	0	1.38259	3.84149	YAP1;MACF1;MESP1;CD63;MAML2;PTEN;HIF1A;AGPAT2;P2RY6;RPS3;FLNA;EP300;ITGAV;SASH1;TRIM44;PRKCI;CREBBP;XBP1;MBD5;TGFB2;HOMER1;ARNT;PTPN11;SORL1;TGFBR1;ELF3;DLG5;ASXL2;PHIP;IL6ST;LIMS1
positive regulation of cold-induced thermogenesis (GO:0120162)	14/97	0.0623984	0.31402	0	0	1.65983	4.60472	DYNC1H1;THRA;ACSL1;EPAS1;CAV1;DIO2;IL18;PRKAB1;IGF1R;SCD;UCP2;ALMS1;LCN2;OGT
actin cytoskeleton reorganization (GO:0031532)	10/63	0.0626423	0.314226	0	0	1.85572	5.14093	MKLN1;CLDN3;MICALL2;NEDD9;FLNA;RICTOR;TNIK;CDC42BPB;ATP2C1;CDC42BPA
amyloid fibril formation (GO:1990000)	10/63	0.0626423	0.314226	0	0	1.85572	5.14093	CST3;GGA2;APP;USP9X;UBC;MDM2;ADAM10;FURIN;HSPG2;SORL1
positive regulation of viral process (GO:0048524)	10/63	0.0626423	0.314226	0	0	1.85572	5.14093	DDX3X;MDFIC;POLR2C;RSF1;RAD23A;KPNA2;PPARA;PPIA;NELFE;POLR2L
lipid biosynthetic process (GO:0008610)	12/80	0.0634828	0.316497	0	0	1.73609	4.78639	SREBF1;PRKAA1;XBP1;PRKAA2;ACSL1;SCD;AGPS;NDUFAB1;LPCAT1;MVD;PAM;ACACA
negative regulation of extrinsic apoptotic signaling pathway (GO:2001237)	12/80	0.0634828	0.316497	0	0	1.73609	4.78639	GSK3B;AR;DDX3X;GPX1;GSTP1;HMOX1;ITGAV;TRAF2;BIRC6;PHIP;ZMYND11;TGFBR1
regulation of fat cell differentiation (GO:0045598)	12/80	0.0634828	0.316497	0	0	1.73609	4.78639	FTO;YAP1;ZFP36;XBP1;CREB1;CCDC85B;ID2;ASXL2;LRP5;TRIB3;ZNF385A;FERMT2
regulation of NIK/NF-kappaB signaling (GO:1901222)	12/80	0.0634828	0.316497	0	0	1.73609	4.78639	APP;PPM1A;NFAT5;DDX3X;TMSB4X;RPS3;EP300;EIF2AK2;EGFR;SASH1;TRIM44;LIMS1
regulation of phosphatidylinositol 3-kinase signaling (GO:0014066)	15/106	0.0635238	0.316497	0	0	1.62221	4.47137	TGFB2;MAZ;FN1;PTEN;IL18;PIK3CB;CBL;PTK2;EGFR;IGF1R;MYDGF;HAX1;ERBB3;NOP53;IER3
mRNA processing (GO:0006397)	36/300	0.0637703	0.316497	0	0	1.34454	3.70081	SF3B5;RBM8A;DDX46;HNRNPU;PRPF8;SART1;SNRPD2;FIP1L1;PUF60;POLR2C;PAPOLA;RALY;RPRD1A;POLR2L;SRRM2;SPEN;CHTOP;PPIL1;SCAF11;ALYREF;BUD31;PRPF4B;THOC2;RPRD2;LSM4;LSM3;U2SURP;SRRM1;HNRNPM;XAB2;LSM7;SON;RBM41;AURKAIP1;SNRNP200;SNRPB
negative regulation of cysteine-type endopeptidase activity involved in apoptotic process (GO:0043154)	9/55	0.0640225	0.316497	0	0	1.924	5.28816	RPS6KA3;BEX3;DDX3X;GPX1;SFN;PAK2;MAGEA3;CD44;LAMTOR5
cellular response to ketone (GO:1901655)	7/39	0.0640613	0.316497	0	0	2.15047	5.9093	AR;ADAM15;ROCK2;NCOA4;AHR;NR3C1;PCK2
endothelial cell migration (GO:0043542)	7/39	0.0640613	0.316497	0	0	2.15047	5.9093	NR4A1;PLXND1;S100A2;ID1;CYP1B1;LGALS8;CORO1B
regulation of intracellular transport (GO:0032386)	7/39	0.0640613	0.316497	0	0	2.15047	5.9093	DYNC1H1;MAP2;REEP6;AAAS;CRYAB;ATP9A;RAB11B
regulation of nitric-oxide synthase activity (GO:0050999)	7/39	0.0640613	0.316497	0	0	2.15047	5.9093	DDAH2;CAV1;ATP2B4;PIK3CB;WASL;HIF1A;EGFR
regulation of protein targeting to mitochondrion (GO:1903214)	7/39	0.0640613	0.316497	0	0	2.15047	5.9093	ATP5IF1;SREBF1;HAX1;MICALL2;HUWE1;TOMM7;RHOU
regulation of receptor-mediated endocytosis (GO:0048259)	7/39	0.0640613	0.316497	0	0	2.15047	5.9093	LRPAP1;MKLN1;ARF1;PIK3CB;CBL;CLU;PICALM
non-canonical Wnt signaling pathway (GO:0035567)	17/124	0.0647256	0.316497	0	0	1.56391	4.28136	PSMD13;FZD4;PSMA7;PSMA5;PSMB6;PPP3CA;PSMB4;PSMB5;PSMD4;DAAM1;PSMB3;AP2S1;CTNNB1;PFN1;PLCB1;TNRC6A;TNRC6B
positive regulation of phosphorylation (GO:0042327)	31/253	0.0647996	0.316497	0	0	1.37628	3.76614	APP;PRKAA1;PFKFB3;PRKAA2;TFRC;ROCK2;FAXDC2;PELI2;CIB1;ARRB1;HIF1A;EGFR;IGF1R;MYDGF;ERBB3;RB1CC1;PDE8A;LIMCH1;ARNT;MIF;PTK2;AR;MAVS;RAD50;CLDN3;ERP29;PIN1;KRAS;TNIK;PPIA;MET
transmembrane receptor protein serine/threonine kinase signaling pathway (GO:0007178)	18/133	0.0649224	0.316497	0	0	1.54087	4.2136	TGFB2;GDF15;USP9X;FURIN;PTPRK;CBL;SMAD5;PTK2;TGFBR1;TGFBR2;ZFYVE16;PARD3;UBC;ID1;HIVEP1;ADAM9;STUB1;FERMT2
negative regulation of stress fiber assembly (GO:0051497)	5/24	0.064963	0.316497	0	0	2.58608	7.07018	TJP1;STMN1;PFN1;MET;PAK2
positive regulation of p38MAPK cascade (GO:1900745)	5/24	0.064963	0.316497	0	0	2.58608	7.07018	MFHAS1;GADD45B;EMC10;PJA2;SASH1
positive regulation of protein targeting to membrane (GO:0090314)	5/24	0.064963	0.316497	0	0	2.58608	7.07018	FIS1;PRNP;TCAF1;CIB1;ANK3
positive regulation of viral life cycle (GO:1903902)	5/24	0.064963	0.316497	0	0	2.58608	7.07018	LGALS1;CHMP2A;P4HB;KPNA2;TRIM11
protein alpha-1,2-demannosylation (GO:0036508)	5/24	0.064963	0.316497	0	0	2.58608	7.07018	OS9;MAN1A2;SEL1L;UBC;SYVN1
regulation of cell size (GO:0008361)	5/24	0.064963	0.316497	0	0	2.58608	7.07018	VAV3;MTPN;RDX;PTEN;LAMTOR5
response to gamma radiation (GO:0010332)	5/24	0.064963	0.316497	0	0	2.58608	7.07018	YAP1;PRKAA1;MDM2;ATM;CRYAB
regulation of type I interferon production (GO:0032479)	13/89	0.0654653	0.316497	0	0	1.68296	4.58816	CREBBP;PRKDC;DTX4;NFKB2;ITCH;MAVS;IRF3;G3BP1;EP300;CTNNB1;PIN1;LRRFIP1;POLR2L
acyl-CoA biosynthetic process (GO:0071616)	4/17	0.0654798	0.316497	0	0	3.02309	8.24097	SLC25A1;SCD;FASN;ACACA
cellular response to gamma radiation (GO:0071480)	4/17	0.0654798	0.316497	0	0	3.02309	8.24097	YAP1;MDM2;ATM;CRYAB
copper ion homeostasis (GO:0055070)	4/17	0.0654798	0.316497	0	0	3.02309	8.24097	APP;PRNP;ARF1;MT2A
dolichol-linked oligosaccharide biosynthetic process (GO:0006488)	4/17	0.0654798	0.316497	0	0	3.02309	8.24097	ALG2;ALG3;MVD;ALG1
mitochondrial electron transport, cytochrome c to oxygen (GO:0006123)	4/17	0.0654798	0.316497	0	0	3.02309	8.24097	COX8A;COX4I1;COX5B;COX6B1
negative regulation of intrinsic apoptotic signaling pathway by p53 class mediator (GO:1902254)	4/17	0.0654798	0.316497	0	0	3.02309	8.24097	MDM2;MIF;CD44;ZNF385A
negative regulation of viral entry into host cell (GO:0046597)	4/17	0.0654798	0.316497	0	0	3.02309	8.24097	IFITM3;MID2;TRIM11;LY6E
positive regulation of muscle hypertrophy (GO:0014742)	4/17	0.0654798	0.316497	0	0	3.02309	8.24097	MTPN;ROCK1;ROCK2;IL6ST
protein localization to chromosome, centromeric region (GO:0071459)	4/17	0.0654798	0.316497	0	0	3.02309	8.24097	BOD1;CDK1;CTCF;AURKB
regulation of Arp2/3 complex-mediated actin nucleation (GO:0034315)	4/17	0.0654798	0.316497	0	0	3.02309	8.24097	NCKAP1;ARF1;GMFB;CORO1B
regulation of stem cell proliferation (GO:0072091)	4/17	0.0654798	0.316497	0	0	3.02309	8.24097	YAP1;HMGB2;EIF2AK2;HNRNPU
Fc-gamma receptor signaling pathway (GO:0038094)	11/72	0.0660391	0.317359	0	0	1.77376	4.82022	VAV3;NCKAP1;ACTR2;YES1;MYO10;WIPF1;WIPF2;ARPC1A;PIK3CB;WASL;PTK2
regulation of neuron apoptotic process (GO:0043523)	14/98	0.0668859	0.317359	0	0	1.63998	4.43576	PRNP;PRKCI;TGFB2;LANCL1;VSTM2L;SOD2;ERBB3;TRIM2;NF1;CTNNB1;ADAM8;NUPR1;ATF4;CPEB4
plasma membrane organization (GO:0007009)	10/64	0.0683737	0.317359	0	0	1.82126	4.88601	SERP1;MYOF;AHNAK2;ANO6;ANK3;FNBP1L;STX2;ABCD1;SPTBN1;SYT7
platelet degranulation (GO:0002576)	17/125	0.0687535	0.317359	0	0	1.54934	4.14794	CFD;APP;CD63;TGFB2;TEX264;FN1;RAB27B;CLU;MANF;CD109;TMSB4X;SELENOP;PHACTR2;FLNA;MAGED2;TIMP1;ALDOA
cellular response to glucose stimulus (GO:0071333)	6/32	0.0699937	0.317359	0	0	2.26815	6.03179	PRKAA1;XBP1;PRKAA2;IGF1R;PCK2;RAB11B
mitochondrial membrane organization (GO:0007006)	6/32	0.0699937	0.317359	0	0	2.26815	6.03179	MTX2;TMEM11;PPIF;SLC25A5;RCC1L;TIMM50
negative regulation of developmental growth (GO:0048640)	6/32	0.0699937	0.317359	0	0	2.26815	6.03179	PTPRS;MAP2;GDF15;PTEN;WWC3;DIP2B
positive regulation of telomere maintenance (GO:0032206)	6/32	0.0699937	0.317359	0	0	2.26815	6.03179	RAD50;TNKS2;TNKS;ATRX;ATM;AURKB
regulation of cellular biosynthetic process (GO:0031326)	6/32	0.0699937	0.317359	0	0	2.26815	6.03179	MED1;PRKAA2;PDK4;SIRPA;MITF;MFSD12
regulation of dendritic spine morphogenesis (GO:0061001)	6/32	0.0699937	0.317359	0	0	2.26815	6.03179	DBNL;CFL1;CAPRIN2;PTEN;PDLIM5;TANC2
blood vessel morphogenesis (GO:0048514)	9/56	0.0703129	0.317359	0	0	1.88296	4.99889	EGFL7;CAV1;ID1;LRP5;NF1;CYP1B1;ITGB8;TGFBR1;TGFBR2
protein complex oligomerization (GO:0051259)	13/90	0.0703418	0.317359	0	0	1.66102	4.40898	GSDMD;HGSNAT;PNPT1;ATL3;HOMER1;SHMT2;KCNC3;EHD1;UGDH;RNF213;CHMP2A;LRRC8D;ECT2
AMP biosynthetic process (GO:0006167)	2/5	0.0707824	0.317359	0	0	6.54654	17.3362	ADSS1;APRT
anion homeostasis (GO:0055081)	2/5	0.0707824	0.317359	0	0	6.54654	17.3362	CYBRD1;CYB561
cellular response to indole-3-methanol (GO:0071681)	2/5	0.0707824	0.317359	0	0	6.54654	17.3362	CDH1;CTNNB1
cellular response to vitamin D (GO:0071305)	2/5	0.0707824	0.317359	0	0	6.54654	17.3362	CYP24A1;FES
dephosphorylation of RNA polymerase II C-terminal domain (GO:0070940)	2/5	0.0707824	0.317359	0	0	6.54654	17.3362	SSU72;RPRD1A
DNA catabolic process, exonucleolytic (GO:0000738)	2/5	0.0707824	0.317359	0	0	6.54654	17.3362	ISG20;XRN2
establishment of protein localization to vacuole (GO:0072666)	2/5	0.0707824	0.317359	0	0	6.54654	17.3362	SNF8;VPS28
fructose catabolic process (GO:0006001)	2/5	0.0707824	0.317359	0	0	6.54654	17.3362	TKFC;ALDH1A1
fructose catabolic process to hydroxyacetone phosphate and glyceraldehyde-3-phosphate (GO:0061624)	2/5	0.0707824	0.317359	0	0	6.54654	17.3362	TKFC;ALDH1A1
glucuronate catabolic process (GO:0006064)	2/5	0.0707824	0.317359	0	0	6.54654	17.3362	DCXR;AKR1A1
glucuronate catabolic process to xylulose 5-phosphate (GO:0019640)	2/5	0.0707824	0.317359	0	0	6.54654	17.3362	DCXR;AKR1A1
glutathione transport (GO:0034635)	2/5	0.0707824	0.317359	0	0	6.54654	17.3362	ABCC1;ABCC5
glycerol biosynthetic process (GO:0006114)	2/5	0.0707824	0.317359	0	0	6.54654	17.3362	GOT1;PCK2
His-Purkinje system development (GO:0003164)	2/5	0.0707824	0.317359	0	0	6.54654	17.3362	ID2;DSG2
immature B cell differentiation (GO:0002327)	2/5	0.0707824	0.317359	0	0	6.54654	17.3362	SYVN1;IRF2BP2
intracellular sequestering of iron ion (GO:0006880)	2/5	0.0707824	0.317359	0	0	6.54654	17.3362	FTH1;FTL
isocitrate metabolic process (GO:0006102)	2/5	0.0707824	0.317359	0	0	6.54654	17.3362	IDH3G;IDH2
isopentenyl diphosphate biosynthetic process (GO:0009240)	2/5	0.0707824	0.317359	0	0	6.54654	17.3362	PMVK;MVD
mammary gland duct morphogenesis (GO:0060603)	2/5	0.0707824	0.317359	0	0	6.54654	17.3362	LRP5;LRP6
mitochondrial RNA 3'-end processing (GO:0000965)	2/5	0.0707824	0.317359	0	0	6.54654	17.3362	PNPT1;HSD17B10
negative regulation of CD4-positive, alpha-beta T cell differentiation (GO:0043371)	2/5	0.0707824	0.317359	0	0	6.54654	17.3362	RC3H1;RUNX1
negative regulation of cellular respiration (GO:1901856)	2/5	0.0707824	0.317359	0	0	6.54654	17.3362	TRAP1;PPIF
negative regulation of myosin-light-chain-phosphatase activity (GO:0035509)	2/5	0.0707824	0.317359	0	0	6.54654	17.3362	ROCK1;ROCK2
negative regulation of organ growth (GO:0046621)	2/5	0.0707824	0.317359	0	0	6.54654	17.3362	PTEN;WWC3
negative regulation of pinocytosis (GO:0048550)	2/5	0.0707824	0.317359	0	0	6.54654	17.3362	CAV1;NR1H2
negative regulation of transforming growth factor beta1 production (GO:0032911)	2/5	0.0707824	0.317359	0	0	6.54654	17.3362	FURIN;TSKU
negative regulation of tubulin deacetylation (GO:1904428)	2/5	0.0707824	0.317359	0	0	6.54654	17.3362	PRKAA1;PRKAA2
p38MAPK cascade (GO:0038066)	2/5	0.0707824	0.317359	0	0	6.54654	17.3362	MAP2K3;ZFP36
positive regulation by host of viral genome replication (GO:0044829)	2/5	0.0707824	0.317359	0	0	6.54654	17.3362	YTHDC2;PPIB
positive regulation of attachment of spindle microtubules to kinetochore (GO:0051987)	2/5	0.0707824	0.317359	0	0	6.54654	17.3362	CCNB1;HNRNPU
positive regulation of blood-brain barrier permeability (GO:1905605)	2/5	0.0707824	0.317359	0	0	6.54654	17.3362	TJP1;TJP3
positive regulation of cAMP-dependent protein kinase activity (GO:2000481)	2/5	0.0707824	0.317359	0	0	6.54654	17.3362	ATP2B4;RAPGEF2
positive regulation of CD4-positive, alpha-beta T cell proliferation (GO:2000563)	2/5	0.0707824	0.317359	0	0	6.54654	17.3362	CD81;TGFBR2
positive regulation of DNA demethylation (GO:1901537)	2/5	0.0707824	0.317359	0	0	6.54654	17.3362	OTUD4;USP9X
positive regulation of metallopeptidase activity (GO:1905050)	2/5	0.0707824	0.317359	0	0	6.54654	17.3362	CLDN4;CLDN3
positive regulation of natural killer cell proliferation (GO:0032819)	2/5	0.0707824	0.317359	0	0	6.54654	17.3362	IL18;HLA-E
positive regulation of neutrophil extravasation (GO:2000391)	2/5	0.0707824	0.317359	0	0	6.54654	17.3362	ADAM8;CD99
positive regulation of protein catabolic process in the vacuole (GO:1904352)	2/5	0.0707824	0.317359	0	0	6.54654	17.3362	LRP1;CD81
positive regulation of protein neddylation (GO:2000436)	2/5	0.0707824	0.317359	0	0	6.54654	17.3362	DCUN1D5;DCUN1D1
protein C-linked glycosylation via 2'-alpha-mannosyl-L-tryptophan (GO:0018406)	2/5	0.0707824	0.317359	0	0	6.54654	17.3362	DPM3;DPY19L3
protein C-linked glycosylation via tryptophan (GO:0018317)	2/5	0.0707824	0.317359	0	0	6.54654	17.3362	DPM3;DPY19L3
protein transport to vacuole involved in ubiquitin-dependent protein catabolic process via the multivesicular body sorting pathway (GO:0043328)	2/5	0.0707824	0.317359	0	0	6.54654	17.3362	SNF8;VPS28
regulation of cellular response to vascular endothelial growth factor stimulus (GO:1902547)	2/5	0.0707824	0.317359	0	0	6.54654	17.3362	CD63;ATP2B4
regulation of chaperone-mediated protein folding (GO:1903644)	2/5	0.0707824	0.317359	0	0	6.54654	17.3362	DNAJB2;SGTA
regulation of chloride transport (GO:2001225)	2/5	0.0707824	0.317359	0	0	6.54654	17.3362	PRNP;GABRE
regulation of cysteine-type endopeptidase activity involved in execution phase of apoptosis (GO:2001270)	2/5	0.0707824	0.317359	0	0	6.54654	17.3362	RPS3;PAK2
regulation of germinal center formation (GO:0002634)	2/5	0.0707824	0.317359	0	0	6.54654	17.3362	BCL6;RC3H1
regulation of growth hormone receptor signaling pathway (GO:0060398)	2/5	0.0707824	0.317359	0	0	6.54654	17.3362	MBD5;GDF15
regulation of guanyl-nucleotide exchange factor activity (GO:1905097)	2/5	0.0707824	0.317359	0	0	6.54654	17.3362	STMN1;MET
regulation of miRNA metabolic process (GO:2000628)	2/5	0.0707824	0.317359	0	0	6.54654	17.3362	RC3H1;RC3H2
regulation of mitophagy (GO:1901524)	2/5	0.0707824	0.317359	0	0	6.54654	17.3362	VPS13D;SLC25A5
regulation of platelet-derived growth factor receptor-beta signaling pathway (GO:2000586)	2/5	0.0707824	0.317359	0	0	6.54654	17.3362	LRP1;PTPN12
regulation of sterol transport (GO:0032371)	2/5	0.0707824	0.317359	0	0	6.54654	17.3362	LRP1;TSPO
regulation of vascular associated smooth muscle contraction (GO:0003056)	2/5	0.0707824	0.317359	0	0	6.54654	17.3362	DOCK5;ATP2B1
response to acetylcholine (GO:1905144)	2/5	0.0707824	0.317359	0	0	6.54654	17.3362	ROCK2;ATP2B4
response to indole-3-methanol (GO:0071680)	2/5	0.0707824	0.317359	0	0	6.54654	17.3362	CDH1;CTNNB1
ribosome localization (GO:0033750)	2/5	0.0707824	0.317359	0	0	6.54654	17.3362	XPO1;RAN
RNA import into mitochondrion (GO:0035927)	2/5	0.0707824	0.317359	0	0	6.54654	17.3362	PNPT1;TST
RNA phosphodiester bond hydrolysis, exonucleolytic (GO:0090503)	2/5	0.0707824	0.317359	0	0	6.54654	17.3362	TRIR;XRN1
spliceosomal conformational changes to generate catalytic conformation (GO:0000393)	2/5	0.0707824	0.317359	0	0	6.54654	17.3362	XAB2;SNRNP200
stress granule disassembly (GO:0035617)	2/5	0.0707824	0.317359	0	0	6.54654	17.3362	VCP;KIF5B
vesicle tethering to Golgi (GO:0099041)	2/5	0.0707824	0.317359	0	0	6.54654	17.3362	TRIP11;FAM91A1
xylulose 5-phosphate biosynthetic process (GO:1901159)	2/5	0.0707824	0.317359	0	0	6.54654	17.3362	DCXR;AKR1A1
negative regulation of cell adhesion (GO:0007162)	11/73	0.0715635	0.319098	0	0	1.74506	4.60202	CD164;PLXND1;ERBB3;CDH1;FZD4;CYP1B1;ADAM10;MIA3;SPINT2;PTK2;RND1
regulation of actin filament-based process (GO:0032970)	11/73	0.0715635	0.319098	0	0	1.74506	4.60202	CNN2;LRP1;ROCK1;ROCK2;TAOK1;RHOBTB3;RICTOR;IQGAP1;RHOC;ARHGAP35;RND1
cellular response to ionizing radiation (GO:0071479)	8/48	0.0715823	0.319098	0	0	1.96634	5.18506	YAP1;NIPBL;EEF1D;MDM2;ATM;ECT2;CLOCK;CRYAB
myelination (GO:0042552)	8/48	0.0715823	0.319098	0	0	1.96634	5.18506	GPC1;PARD3;ADGRG6;NF1;ZNF24;ABCD1;SBF2;BCAS1
negative regulation of MAP kinase activity (GO:0043407)	8/48	0.0715823	0.319098	0	0	1.96634	5.18506	UCHL1;GSTP1;STK38;NF1;PIK3CB;SORL1;CDK5RAP3;HIPK3
response to UV (GO:0009411)	14/99	0.0715823	0.319098	0	0	1.62059	4.27336	CREBBP;GPX1;TP53I13;CIRBP;PTPRK;NOC2L;AURKB;EGFR;ERCC4;EP300;SDF4;BMF;MAP4K3;ATF4
positive regulation of wound healing (GO:0090303)	7/40	0.0717325	0.319461	0	0	2.08519	5.49407	ARFGEF1;XBP1;CLDN4;CLDN3;RREB1;PTK2;FERMT2
synapse organization (GO:0050808)	17/126	0.0729466	0.323651	0	0	1.53504	4.01878	CAST;APP;FARP1;PTPRS;DBNL;PLXND1;PTEN;CHCHD10;LRP4;SEMA3E;ANK3;PTPRF;PPFIBP1;REST;CDH1;PIN1;PPFIA3
ephrin receptor signaling pathway (GO:0048013)	12/82	0.0738565	0.323651	0	0	1.6863	4.39389	VAV3;ACTR2;YES1;ROCK1;ROCK2;ARHGEF28;ARPC1A;ITSN1;AP2S1;PTPN11;WASL;PTK2
regulation of gene expression, epigenetic (GO:0040029)	12/82	0.0738565	0.323651	0	0	1.6863	4.39389	CREBZF;SUZ12;GPX1;SMYD5;WBP2;TASOR;EP300;CTCF;DEK;BMI1;BAZ1B;POLR2L
carnitine shuttle (GO:0006853)	3/11	0.0742063	0.323651	0	0	3.68341	9.58019	PRKAA2;MID1IP1;ACACA
cellular glucan metabolic process (GO:0006073)	3/11	0.0742063	0.323651	0	0	3.68341	9.58019	GSK3B;PPP1R3C;PHKB
cellular response to increased oxygen levels (GO:0036295)	3/11	0.0742063	0.323651	0	0	3.68341	9.58019	ATP6AP1;CAV1;ATP6V0D1
glycerol metabolic process (GO:0006071)	3/11	0.0742063	0.323651	0	0	3.68341	9.58019	TKFC;TPI1;GOT1
insulin-like growth factor receptor signaling pathway (GO:0048009)	3/11	0.0742063	0.323651	0	0	3.68341	9.58019	PLCB1;GIGYF2;IGF1R
interleukin-35-mediated signaling pathway (GO:0070757)	3/11	0.0742063	0.323651	0	0	3.68341	9.58019	CANX;IL6ST;JAK1
lipoprotein catabolic process (GO:0042159)	3/11	0.0742063	0.323651	0	0	3.68341	9.58019	LYPLA2;ABHD17A;CTSD
negative regulation of oxidative stress-induced neuron death (GO:1903204)	3/11	0.0742063	0.323651	0	0	3.68341	9.58019	REST;HIF1A;ATF4
nucleus localization (GO:0051647)	3/11	0.0742063	0.323651	0	0	3.68341	9.58019	DYNC1H1;CLMN;SYNE2
PERK-mediated unfolded protein response (GO:0036499)	3/11	0.0742063	0.323651	0	0	3.68341	9.58019	HSPA5;ATF4;HERPUD1
positive regulation of DNA methylation-dependent heterochromatin assembly (GO:0090309)	3/11	0.0742063	0.323651	0	0	3.68341	9.58019	ATF7IP;TRIM28;TASOR
positive regulation of posttranscriptional gene silencing (GO:0060148)	3/11	0.0742063	0.323651	0	0	3.68341	9.58019	ZFP36;PUM1;PUM2
proteasome assembly (GO:0043248)	3/11	0.0742063	0.323651	0	0	3.68341	9.58019	PSMD4;PSMD13;ADRM1
pyrimidine nucleoside catabolic process (GO:0046135)	3/11	0.0742063	0.323651	0	0	3.68341	9.58019	NT5C;NT5E;TYMP
regulation of biosynthetic process (GO:0009889)	3/11	0.0742063	0.323651	0	0	3.68341	9.58019	PIKFYVE;GSTP1;MID1IP1
regulation of cytoplasmic transport (GO:1903649)	3/11	0.0742063	0.323651	0	0	3.68341	9.58019	MAP2K2;DNAJC13;ATP9A
regulation of ERAD pathway (GO:1904292)	3/11	0.0742063	0.323651	0	0	3.68341	9.58019	USP25;TMEM259;HERPUD1
regulation of lamellipodium morphogenesis (GO:2000392)	3/11	0.0742063	0.323651	0	0	3.68341	9.58019	RREB1;CD44;CORO1B
telomere maintenance via recombination (GO:0000722)	3/11	0.0742063	0.323651	0	0	3.68341	9.58019	RAD50;ERCC4;SMC5
protein autoubiquitination (GO:0051865)	10/65	0.0744273	0.324006	0	0	1.78804	4.64522	RNF115;ITCH;RNF213;UBE2T;MDM2;RNF181;TRAF2;STUB1;KLHL24;RNF187
regulation of RNA metabolic process (GO:0051252)	10/65	0.0744273	0.324006	0	0	1.78804	4.64522	MED1;MBNL1;SON;AHNAK;FASTK;AHNAK2;RC3H1;MITF;RC3H2;PTBP3
regulation of macromolecule metabolic process (GO:0060255)	25/200	0.0748959	0.324683	0	0	1.40705	3.64658	APP;MTMR1;ZNF451;ARF1;ROCK2;CTCF;AHR;BMI1;HIF1A;AFF4;ATRAID;TSKU;AFF1;CDH1;POGZ;SIRPA;HMG20B;TRIM44;MKLN1;REST;PIN1;LAMTOR1;ADNP;TRIM11;RNF187
cellular response to hexose stimulus (GO:0071331)	5/25	0.0752818	0.324683	0	0	2.45664	6.35414	PRKAA1;XBP1;PRKAA2;IGF1R;PCK2
negative regulation of cellular carbohydrate metabolic process (GO:0010677)	5/25	0.0752818	0.324683	0	0	2.45664	6.35414	NCOR1;EP300;NUPR1;PPARA;SOGA1
positive regulation of vascular endothelial growth factor production (GO:0010575)	5/25	0.0752818	0.324683	0	0	2.45664	6.35414	CYP1B1;ARNT;IL6ST;HIF1A;ATF4
protein quality control for misfolded or incompletely synthesized proteins (GO:0006515)	5/25	0.0752818	0.324683	0	0	2.45664	6.35414	VCP;CLPP;DERL1;LONP1;STUB1
regulation of cardiac muscle cell action potential (GO:0098901)	5/25	0.0752818	0.324683	0	0	2.45664	6.35414	DSP;CAV1;AKAP9;DSG2;DSC2
regulation of cholesterol transport (GO:0032374)	5/25	0.0752818	0.324683	0	0	2.45664	6.35414	LRP1;NAXE;NR1H2;TSPO;LAMTOR1
regulation of microtubule depolymerization (GO:0031114)	5/25	0.0752818	0.324683	0	0	2.45664	6.35414	TPX2;MID1IP1;TAOK1;CIB1;CAMSAP2
regulation of protein processing (GO:0070613)	5/25	0.0752818	0.324683	0	0	2.45664	6.35414	PRNP;ADAM8;MAGEA3;NKD2;RUNX1
regulation of spindle assembly (GO:0090169)	5/25	0.0752818	0.324683	0	0	2.45664	6.35414	DYNC1H1;TPR;PLK1;CHMP2A;HNRNPU
negative regulation of cell cycle G2/M phase transition (GO:1902750)	9/57	0.0769743	0.33139	0	0	1.84363	4.72759	PSMA5;PSMB6;PSMB4;PSMB5;PSMD4;PSMD13;PSMB3;PSMA7;AURKA
cellular response to amino acid starvation (GO:0034198)	11/74	0.077374	0.33139	0	0	1.71726	4.39466	ATF2;ATP6V0B;SEC13;SZT2;EIF2AK2;LAMTOR1;ATP6V1E1;ATP6V0D1;MAP3K5;ATF4;LAMTOR5
Fc receptor mediated stimulatory signaling pathway (GO:0002431)	11/74	0.077374	0.33139	0	0	1.71726	4.39466	VAV3;NCKAP1;ACTR2;YES1;MYO10;WIPF1;WIPF2;ARPC1A;PIK3CB;WASL;PTK2
positive regulation of programmed cell death (GO:0043068)	34/286	0.0773839	0.33139	0	0	1.32974	3.40278	DDX3X;ITSN1;CLU;HSPD1;GNA13;AKAP13;UBC;CYP1B1;CASP2;BMF;ECT2;CTSD;SPDEF;MAP3K5;TGM2;VAV3;ARHGEF12;GADD45B;TNFRSF12A;DAPK1;DAPK3;PAWR;ANO6;REST;OBSCN;BCL6;JMY;NF1;CTNNB1;ATM;SOS1;SQSTM1;MAP3K11;ATF4
alternative mRNA splicing, via spliceosome (GO:0000380)	4/18	0.0782637	0.33139	0	0	2.807	7.1513	DDX17;HNRNPM;SCNM1;PUF60
embryonic axis specification (GO:0000578)	4/18	0.0782637	0.33139	0	0	2.807	7.1513	MESP1;TASOR;COBL;CXXC4
intracellular estrogen receptor signaling pathway (GO:0030520)	4/18	0.0782637	0.33139	0	0	2.807	7.1513	DDX17;AR;NCOA4;ARID1A
negative regulation of biosynthetic process (GO:0009890)	4/18	0.0782637	0.33139	0	0	2.807	7.1513	TRAP1;GSTP1;PPARA;ABCD1
negative regulation of Rho protein signal transduction (GO:0035024)	4/18	0.0782637	0.33139	0	0	2.807	7.1513	HEG1;STMN1;MET;ARHGAP35
positive regulation of amyloid-beta formation (GO:1902004)	4/18	0.0782637	0.33139	0	0	2.807	7.1513	ROCK2;SP1;CLU;PICALM
positive regulation of cardiac muscle hypertrophy (GO:0010613)	4/18	0.0782637	0.33139	0	0	2.807	7.1513	MTPN;ROCK1;ROCK2;IL6ST
positive regulation of fatty acid metabolic process (GO:0045923)	4/18	0.0782637	0.33139	0	0	2.807	7.1513	LPGAT1;MID1IP1;NR1H2;PPARA
protein O-linked mannosylation (GO:0035269)	4/18	0.0782637	0.33139	0	0	2.807	7.1513	DPM2;DPM3;SDF2L1;TMTC3
regulation of brown fat cell differentiation (GO:0090335)	4/18	0.0782637	0.33139	0	0	2.807	7.1513	FTO;HNRNPU;METRNL;RREB1
regulation of establishment or maintenance of cell polarity (GO:0032878)	4/18	0.0782637	0.33139	0	0	2.807	7.1513	ARFGEF1;SHTN1;ROCK1;ROCK2
regulation of multicellular organism growth (GO:0040014)	4/18	0.0782637	0.33139	0	0	2.807	7.1513	APP;MBD5;GDF15;PPIB
regulation of oxidative stress-induced intrinsic apoptotic signaling pathway (GO:1902175)	4/18	0.0782637	0.33139	0	0	2.807	7.1513	HSPB1;P4HB;SOD2;PPIA
regulation of spindle organization (GO:0090224)	4/18	0.0782637	0.33139	0	0	2.807	7.1513	DYNC1H1;TPX2;PSRC1;TACC3
regulation of telomerase RNA localization to Cajal body (GO:1904872)	4/18	0.0782637	0.33139	0	0	2.807	7.1513	NHP2;CCT7;DCP2;NOP10
regulation of telomere maintenance via telomere lengthening (GO:1904356)	4/18	0.0782637	0.33139	0	0	2.807	7.1513	TNKS2;TNKS;ERCC4;ATM
receptor internalization (GO:0031623)	8/49	0.0789483	0.333974	0	0	1.91828	4.87043	GRK2;TFRC;LRP1;CD81;CAV1;ARRB1;SCYL2;PICALM
positive regulation of organelle organization (GO:0010638)	6/33	0.0791614	0.333974	0	0	2.18402	5.53926	GSK3B;TMED9;ATL3;SURF4;PFDN2;ELAPOR1
positive regulation of telomere maintenance via telomerase (GO:0032212)	6/33	0.0791614	0.333974	0	0	2.18402	5.53926	TNKS2;TNKS;CTNNB1;ATM;CCT7;AURKB
primary alcohol metabolic process (GO:0034308)	6/33	0.0791614	0.333974	0	0	2.18402	5.53926	ALDH3A2;RBP4;RDH11;GPD2;CYP1A1;CYP1B1
regulation of Notch signaling pathway (GO:0008593)	12/83	0.0794277	0.334458	0	0	1.66246	4.21086	YAP1;MESP1;EGFL7;PRKCI;CREBBP;TGFB2;MAML2;ELF3;EP300;ARRB1;IL6ST;EGFR
carboxylic acid transmembrane transport (GO:1905039)	7/41	0.0799243	0.334458	0	0	2.02375	5.11335	ABCC1;SLC38A1;SLC7A6;ABCC5;SLC38A10;SLC7A11;SLC38A2
hexose metabolic process (GO:0019318)	7/41	0.0799243	0.334458	0	0	2.02375	5.11335	SLC35A2;HECTD4;DCXR;GAA;AKR1A1;ALDOC;ALDOA
JNK cascade (GO:0007254)	7/41	0.0799243	0.334458	0	0	2.02375	5.11335	GPS1;UBC;TAB3;TAB2;MAP4K3;MAP3K11;MAP3K5
keratinocyte differentiation (GO:0030216)	7/41	0.0799243	0.334458	0	0	2.02375	5.11335	DSP;MED1;CLIC4;ST14;ADAM9;KRT10;EXPH5
nucleobase-containing compound catabolic process (GO:0034655)	7/41	0.0799243	0.334458	0	0	2.02375	5.11335	ISG20;PNPT1;ENTPD6;XRN2;NUDT1;DNASE1;DNASE1L1
regulation of mitochondrial membrane potential (GO:0051881)	7/41	0.0799243	0.334458	0	0	2.02375	5.11335	ATP5IF1;VCP;PRELID1;RTL10;PYCR1;ABCD1;SLC25A36
regulation of protein dephosphorylation (GO:0035304)	7/41	0.0799243	0.334458	0	0	2.02375	5.11335	MFHAS1;PPP1R16A;PIN1;TSC1;ARPP19;PPIA;HSP90B1
visual system development (GO:0150063)	7/41	0.0799243	0.334458	0	0	2.02375	5.11335	TGFB2;RBP4;SMOC1;SH3PXD2B;HIPK1;PBX1;HIPK2
cellular response to fibroblast growth factor stimulus (GO:0044344)	13/92	0.0807898	0.336628	0	0	1.61879	4.07271	TIA1;FRS2;PTPN11;CBL;SHCBP1;SETX;HNRNPM;NR4A1;SPRED1;ZFP36;POLR2C;CD44;POLR2L
negative regulation of mitotic cell cycle phase transition (GO:1901991)	13/92	0.0807898	0.336628	0	0	1.61879	4.07271	PSMD13;JADE1;PTEN;PSMA7;AURKA;PSMA5;RBL2;PSMB6;PSMB4;PSMB5;PSMD4;PSMB3;CDK2AP2
positive regulation of cellular component biogenesis (GO:0044089)	13/92	0.0807898	0.336628	0	0	1.61879	4.07271	GSK3B;VCP;TFRC;SNF8;RHOC;CLU;CLDN3;TPR;RPS3;CHMP2A;BMF;SYNPO;PFN1
cellular response to nutrient levels (GO:0031669)	10/66	0.0808053	0.336628	0	0	1.75602	4.41763	SREBF1;RIPOR1;PRKAA1;XBP1;PRKAA2;USP33;PDK4;TSC1;PPARA;ELAPOR1
embryonic organ development (GO:0048568)	10/66	0.0808053	0.336628	0	0	1.75602	4.41763	RBP4;TGFB2;KITLG;KMT2A;RPL10;COBL;TEAD1;PBX1;TGFBR2;ATF4
neuron differentiation (GO:0030182)	22/174	0.0820442	0.341483	0	0	1.42504	3.56331	TENM1;MTPN;TGFB2;XBP1;FZD4;BHLHA15;THOC2;PBX1;TGFBR1;RUNX1;MANF;LRP6;UGDH;OPHN1;WNK1;ID2;DDIT4;ATOH8;PIN1;CTNNB1;MET;IER2
response to amino acid starvation (GO:1990928)	11/75	0.0834724	0.347117	0	0	1.69034	4.19751	ATF2;ATP6V0B;SEC13;SZT2;EIF2AK2;LAMTOR1;ATP6V1E1;ATP6V0D1;MAP3K5;ATF4;LAMTOR5
eye development (GO:0001654)	9/58	0.0840079	0.348719	0	0	1.80591	4.47295	NIPBL;RBP4;TGFB2;SMOC1;SH3PXD2B;HIPK1;TSKU;PBX1;HIPK2
negative regulation of hydrolase activity (GO:0051346)	9/58	0.0840079	0.348719	0	0	1.80591	4.47295	ATP5IF1;CST3;ARFGEF1;CSTB;FICD;MAP2;WNK1;RDX;SH3BP4
positive regulation of peptidyl-serine phosphorylation (GO:0033138)	13/93	0.0863647	0.355287	0	0	1.59846	3.91492	APP;TENM1;TFRC;CAV1;ATP2B4;MIF;TXN;EGFR;MAD2L2;HAX1;AKAP9;CAPRIN2;CD44
DNA geometric change (GO:0032392)	5/26	0.0864314	0.355287	0	0	2.33953	5.72811	RECQL4;PIF1;RAD50;HMGB2;HMGB3
mRNA polyadenylation (GO:0006378)	5/26	0.0864314	0.355287	0	0	2.33953	5.72811	APP;PNPT1;FIP1L1;PAPOLA;SSU72
negative regulation of cell development (GO:0010721)	5/26	0.0864314	0.355287	0	0	2.33953	5.72811	GSK3B;PCM1;REST;HOOK3;SORL1
negative regulation of receptor-mediated endocytosis (GO:0048261)	5/26	0.0864314	0.355287	0	0	2.33953	5.72811	APP;LRPAP1;ITGAV;ANKRD13A;PICALM
positive regulation of histone methylation (GO:0031062)	5/26	0.0864314	0.355287	0	0	2.33953	5.72811	CHTOP;KMT2A;WDR5;CTNNB1;OGT
positive regulation of interleukin-2 production (GO:0032743)	5/26	0.0864314	0.355287	0	0	2.33953	5.72811	PDE4D;RPS3;TRAF2;SPTBN1;RUNX1
positive regulation of viral transcription (GO:0050434)	5/26	0.0864314	0.355287	0	0	2.33953	5.72811	MDFIC;POLR2C;RSF1;NELFE;POLR2L
regulation of telomere maintenance (GO:0032204)	5/26	0.0864314	0.355287	0	0	2.33953	5.72811	PIF1;SMG1;RAD50;ERCC4;ATRX
RNA polyadenylation (GO:0043631)	5/26	0.0864314	0.355287	0	0	2.33953	5.72811	APP;PNPT1;FIP1L1;PAPOLA;SSU72
TOR signaling (GO:0031929)	5/26	0.0864314	0.355287	0	0	2.33953	5.72811	SMG1;RPS6KB2;EIF4EBP1;EIF4EBP2;RICTOR
actin polymerization or depolymerization (GO:0008154)	8/50	0.0867486	0.355646	0	0	1.8725	4.57777	ENAH;CFL1;MICALL2;COBL;SPIRE1;WASL;TTC17;MSRB1
regulation of cellular component movement (GO:0051270)	8/50	0.0867486	0.355646	0	0	1.8725	4.57777	RPS19;ROCK1;ERBB3;ROCK2;FES;DAPK3;TGFBR1;EGFR
regulation of generation of precursor metabolites and energy (GO:0043467)	8/50	0.0867486	0.355646	0	0	1.8725	4.57777	RANBP2;SEC13;PNPT1;TPR;EP300;AAAS;HIF1A;OGT
cell junction assembly (GO:0034329)	14/102	0.0869452	0.355824	0	0	1.56509	3.82269	FARP1;DBNL;PLXND1;CTNND1;FN1;PTEN;MYO9A;TJP1;OPHN1;CDH1;FLNA;PKP3;FERMT2;LIMS1
intrinsic apoptotic signaling pathway (GO:0097193)	14/102	0.0869452	0.355824	0	0	1.56509	3.82269	DDX3X;CUL5;PRKDC;ATP2A3;TRAF2;HIPK2;JMY;CYP1B1;CASP2;TRIB3;SFN;ATM;MAP3K5;ATF4
vascular endothelial growth factor receptor signaling pathway (GO:0048010)	10/67	0.0875087	0.357815	0	0	1.72511	4.20241	VAV3;NCKAP1;ROCK1;ROCK2;PDCD6;HSPB1;ITGAV;PIK3CB;PAK2;PTK2
mitochondrial gene expression (GO:0140053)	7/42	0.0886342	0.359056	0	0	1.96582	4.76364	MRPS15;MRPL2;MRPL51;MRPS34;MRPS18B;MRPS21;MRPL12
nucleic acid-templated transcription (GO:0097659)	7/42	0.0886342	0.359056	0	0	1.96582	4.76364	XAB2;THRB;POLR2C;BAZ2A;PTMA;POLR2L;NFKBIB
regulation of DNA recombination (GO:0000018)	7/42	0.0886342	0.359056	0	0	1.96582	4.76364	SETD2;RAD50;PPP4C;ALYREF;RPA2;KPNA2;H1-2
cell-substrate junction assembly (GO:0007044)	6/34	0.0889684	0.359056	0	0	2.1059	5.09518	COL17A1;DST;LAMA3;FN1;PTPRK;FERMT2
secondary alcohol biosynthetic process (GO:1902653)	6/34	0.0889684	0.359056	0	0	2.1059	5.09518	FDPS;EBP;G6PD;INSIG1;PMVK;MVD
termination of RNA polymerase II transcription (GO:0006369)	6/34	0.0889684	0.359056	0	0	2.1059	5.09518	SETX;FIP1L1;MAZ;PAPOLA;SSU72;SNRPB
actomyosin structure organization (GO:0031032)	11/76	0.0898595	0.359056	0	0	1.66424	4.01	FRMD3;TJP1;FRMD6;OBSCN;ROCK1;ROCK2;EPB41L1;TMOD3;ARRB1;CDC42BPB;CDC42BPA
protein import into nucleus (GO:0006606)	11/76	0.0898595	0.359056	0	0	1.66424	4.01	RANBP2;IPO8;SEC13;IPO9;TPR;CBLB;KPNA2;TNPO1;IPO7;KPNA3;RAN
regulation of RNA splicing (GO:0043484)	11/76	0.0898595	0.359056	0	0	1.66424	4.01	RPS26;SETX;MBNL1;TIA1;SON;AHNAK;FASTK;AHNAK2;SLC38A2;QKI;PTBP3
RNA transport (GO:0050658)	11/76	0.0898595	0.359056	0	0	1.66424	4.01	ZFP36;CHTOP;PNPT1;TST;RBM8A;ALYREF;TPR;THOC2;SRRM1;TGFBR2;RTRAF
Wnt signaling pathway, planar cell polarity pathway (GO:0060071)	12/85	0.0913464	0.359056	0	0	1.61674	3.86901	PSMA5;PSMB6;PSMB4;PSMB5;PSMD4;DAAM1;PSMD13;PSMB3;FZD4;AP2S1;PFN1;PSMA7
negative regulation of autophagy (GO:0010507)	9/59	0.0914136	0.359056	0	0	1.76969	4.23374	SMG1;TAB3;TSC1;BMF;TAB2;NUPR1;MET;EIF4G3;MAGEA3
hemopoiesis (GO:0030097)	13/94	0.0921748	0.359056	0	0	1.57864	3.76359	NOTCH2;CD164;TGFB2;KMT2A;NCOA6;PRRC2C;BMI1;HIPK1;RUNX1;TGFBR2;KITLG;KAT6A;ATF4
endoplasmic reticulum mannose trimming (GO:1904380)	4/19	0.0921872	0.359056	0	0	2.61972	6.24524	OS9;SEL1L;UBC;SYVN1
fatty acid transmembrane transport (GO:1902001)	4/19	0.0921872	0.359056	0	0	2.61972	6.24524	PRKAA2;MID1IP1;ABCD1;ACACA
heart trabecula morphogenesis (GO:0061384)	4/19	0.0921872	0.359056	0	0	2.61972	6.24524	TGFB2;RBP4;ADGRG6;TGFBR1
heparan sulfate proteoglycan biosynthetic process (GO:0015012)	4/19	0.0921872	0.359056	0	0	2.61972	6.24524	EXT1;UGDH;B3GAT3;GLCE
histone H4-K16 acetylation (GO:0043984)	4/19	0.0921872	0.359056	0	0	2.61972	6.24524	KMT2A;JADE1;WDR5;OGT
negative regulation of nervous system development (GO:0051961)	4/19	0.0921872	0.359056	0	0	2.61972	6.24524	PCM1;REST;HOOK3;SORL1
negative regulation of protein localization to nucleus (GO:1900181)	4/19	0.0921872	0.359056	0	0	2.61972	6.24524	GSK3B;MFHAS1;MDFIC;OTUD7B
NLS-bearing protein import into nucleus (GO:0006607)	4/19	0.0921872	0.359056	0	0	2.61972	6.24524	RANBP2;CBLB;KPNA2;KPNA3
positive regulation of cellular protein catabolic process (GO:1903364)	4/19	0.0921872	0.359056	0	0	2.61972	6.24524	ATP5IF1;CD81;RDX;CTSC
positive regulation of focal adhesion assembly (GO:0051894)	4/19	0.0921872	0.359056	0	0	2.61972	6.24524	ROCK1;TSC1;FERMT2;LIMS1
regulation of insulin-like growth factor receptor signaling pathway (GO:0043567)	4/19	0.0921872	0.359056	0	0	2.61972	6.24524	IGFBP5;IGFBP4;IGFBP2;PHIP
regulation of mitotic spindle assembly (GO:1901673)	4/19	0.0921872	0.359056	0	0	2.61972	6.24524	PLK1;TPR;CHMP2A;HNRNPU
regulation of nervous system process (GO:0031644)	4/19	0.0921872	0.359056	0	0	2.61972	6.24524	APP;ROCK2;AKAP9;TYMP
attachment of mitotic spindle microtubules to kinetochore (GO:0051315)	3/12	0.0923729	0.359056	0	0	3.27396	7.79831	BOD1;KIF2C;NDC80
autophagy of peroxisome (GO:0030242)	3/12	0.0923729	0.359056	0	0	3.27396	7.79831	RB1CC1;ATM;SQSTM1
cardiocyte differentiation (GO:0035051)	3/12	0.0923729	0.359056	0	0	3.27396	7.79831	AKAP13;MESP1;TGFB2
digestive system development (GO:0055123)	3/12	0.0923729	0.359056	0	0	3.27396	7.79831	NIPBL;CHD8;COBL
energy coupled proton transport, down electrochemical gradient (GO:0015985)	3/12	0.0923729	0.359056	0	0	3.27396	7.79831	ATP5F1D;ATP5MG;ATP5MC1
exit from mitosis (GO:0010458)	3/12	0.0923729	0.359056	0	0	3.27396	7.79831	UBE2C;UBE2S;CHMP2A
glutamine metabolic process (GO:0006541)	3/12	0.0923729	0.359056	0	0	3.27396	7.79831	CPS1;LGSN;GLUL
hemidesmosome assembly (GO:0031581)	3/12	0.0923729	0.359056	0	0	3.27396	7.79831	COL17A1;DST;LAMA3
histone H3-K9 demethylation (GO:0033169)	3/12	0.0923729	0.359056	0	0	3.27396	7.79831	KDM3B;JMJD1C;KDM7A
homocysteine metabolic process (GO:0050667)	3/12	0.0923729	0.359056	0	0	3.27396	7.79831	MTRR;CPS1;TST
microtubule anchoring (GO:0034453)	3/12	0.0923729	0.359056	0	0	3.27396	7.79831	PCM1;DAG1;GCC2
microtubule anchoring at microtubule organizing center (GO:0072393)	3/12	0.0923729	0.359056	0	0	3.27396	7.79831	NIN;PCM1;HOOK3
mitochondrial genome maintenance (GO:0000002)	3/12	0.0923729	0.359056	0	0	3.27396	7.79831	LONP1;SLC25A36;TYMP
mitotic G1/S transition checkpoint signaling (GO:0044819)	3/12	0.0923729	0.359056	0	0	3.27396	7.79831	PRKDC;WAC;RPA2
modulation by host of viral process (GO:0044788)	3/12	0.0923729	0.359056	0	0	3.27396	7.79831	CFL1;PPIB;IGF2R
mRNA transcription (GO:0009299)	3/12	0.0923729	0.359056	0	0	3.27396	7.79831	MED1;HIPK3;ATF4
negative regulation of amyloid fibril formation (GO:1905907)	3/12	0.0923729	0.359056	0	0	3.27396	7.79831	PFDN2;CLU;CRYAB
negative regulation of calcineurin-mediated signaling (GO:0106057)	3/12	0.0923729	0.359056	0	0	3.27396	7.79831	GSK3B;PRNP;ATP2B4
negative regulation of calcineurin-NFAT signaling cascade (GO:0070885)	3/12	0.0923729	0.359056	0	0	3.27396	7.79831	GSK3B;PRNP;ATP2B4
negative regulation of cilium assembly (GO:1902018)	3/12	0.0923729	0.359056	0	0	3.27396	7.79831	YAP1;ODF2L;MAP4
negative regulation of histone acetylation (GO:0035067)	3/12	0.0923729	0.359056	0	0	3.27396	7.79831	ZNF451;CTBP1;NOC2L
negative regulation of microtubule polymerization (GO:0031115)	3/12	0.0923729	0.359056	0	0	3.27396	7.79831	MAP2;STMN1;EML2
neurotransmitter uptake (GO:0001504)	3/12	0.0923729	0.359056	0	0	3.27396	7.79831	SNAP25;SLC38A1;GLUL
nucleoside catabolic process (GO:0009164)	3/12	0.0923729	0.359056	0	0	3.27396	7.79831	NT5C;NT5E;TYMP
positive regulation of metaphase/anaphase transition of cell cycle (GO:1902101)	3/12	0.0923729	0.359056	0	0	3.27396	7.79831	ANAPC7;CDC27;ANAPC11
positive regulation of mitotic metaphase/anaphase transition (GO:0045842)	3/12	0.0923729	0.359056	0	0	3.27396	7.79831	ANAPC7;CDC27;ANAPC11
positive regulation of mitotic sister chromatid separation (GO:1901970)	3/12	0.0923729	0.359056	0	0	3.27396	7.79831	ANAPC7;CDC27;ANAPC11
regulation of B cell apoptotic process (GO:0002902)	3/12	0.0923729	0.359056	0	0	3.27396	7.79831	BCL6;NOC2L;AURKB
regulation of hemopoiesis (GO:1903706)	3/12	0.0923729	0.359056	0	0	3.27396	7.79831	PURB;CREBBP;RUNX1
regulation of leukocyte cell-cell adhesion (GO:1903037)	3/12	0.0923729	0.359056	0	0	3.27396	7.79831	WNK1;MIA3;PPARA
regulation of oxidative stress-induced cell death (GO:1903201)	3/12	0.0923729	0.359056	0	0	3.27396	7.79831	REST;LANCL1;P4HB
regulation of sister chromatid cohesion (GO:0007063)	3/12	0.0923729	0.359056	0	0	3.27396	7.79831	CDCA5;CTNNB1;CTCF
tricarboxylic acid metabolic process (GO:0072350)	3/12	0.0923729	0.359056	0	0	3.27396	7.79831	IDH3G;IDH2;IREB2
canonical Wnt signaling pathway (GO:0060070)	10/68	0.0945375	0.364138	0	0	1.69528	3.99875	GSK3B;BCL9;FZD4;CAV1;DIXDC1;PTEN;LRP5;CTNNB1;SCYL2;LRP6
interferon-gamma-mediated signaling pathway (GO:0060333)	10/68	0.0945375	0.364138	0	0	1.69528	3.99875	MT2A;IRF3;HLA-B;HLA-C;HLA-A;GBP2;MID1;CD44;JAK1;HLA-E
regulation of translational initiation (GO:0006446)	10/68	0.0945375	0.364138	0	0	1.69528	3.99875	DDX3X;CSDE1;TPR;RPS6KB2;EIF4EBP1;HSPB1;EIF4EBP2;EIF4G3;UHMK1;ATF4
inositol lipid-mediated signaling (GO:0048017)	8/51	0.0949812	0.364138	0	0	1.82885	4.30526	PITPNM2;PI4KA;PLCH1;PIK3CB;PIK3C2A;PLCB1;OGT;IGF1R
intrinsic apoptotic signaling pathway in response to DNA damage (GO:0008630)	8/51	0.0949812	0.364138	0	0	1.82885	4.30526	PRKDC;DDIT4;CASP2;EP300;SFN;ATM;HIPK1;HIPK2
cellular response to metal ion (GO:0071248)	17/131	0.0964411	0.364138	0	0	1.46731	3.43178	SLC12A2;PRNP;CLIC4;PRKAA1;ADGRV1;PRKAA2;ANK3;IQGAP1;SYT13;SYT7;EGFR;MT2A;CDH1;MT1F;PPIF;CPNE3;ECT2
positive regulation of endothelial cell proliferation (GO:0001938)	11/77	0.0965355	0.364138	0	0	1.63893	3.83157	MYDGF;NR4A1;EGFL7;SP1;PDCD6;HMGB2;ARNT;HMOX1;EMC10;HIF1A;TGFBR1
positive regulation of phosphatidylinositol 3-kinase signaling (GO:0014068)	11/77	0.0965355	0.364138	0	0	1.63893	3.83157	MYDGF;TGFB2;HAX1;ERBB3;MAZ;IL18;FN1;PIK3CB;CBL;PTK2;IGF1R
positive regulation of protein modification by small protein conjugation or removal (GO:1903322)	11/77	0.0965355	0.364138	0	0	1.63893	3.83157	WDR48;DCUN1D5;CENPX;CAV1;DCUN1D1;DERL1;HUWE1;STUB1;HSPBP1;CDK5RAP3;PIAS1
cellular glucose homeostasis (GO:0001678)	7/43	0.0978574	0.364138	0	0	1.91111	4.44187	PRKAA1;XBP1;PRKAA2;LRRC8D;HIF1A;IGF1R;PCK2
negative regulation of proteolysis (GO:0045861)	7/43	0.0978574	0.364138	0	0	1.91111	4.44187	CST3;CSTB;PRNP;ROCK1;TIMP2;TIMP1;MAGEA3
negative regulation of type I interferon production (GO:0032480)	7/43	0.0978574	0.364138	0	0	1.91111	4.44187	ITCH;MAVS;PTPRS;IRF3;REL;SIRPA;PIN1
regulation of carbohydrate catabolic process (GO:0043470)	7/43	0.0978574	0.364138	0	0	1.91111	4.44187	RANBP2;SEC13;TPR;EP300;AAAS;HIF1A;OGT
regulation of cell-substrate adhesion (GO:0010810)	7/43	0.0978574	0.364138	0	0	1.91111	4.44187	FZD4;AGR2;NF1;TSC1;PIK3CB;PTK2;LIMS1
regulation of purine nucleotide metabolic process (GO:1900542)	7/43	0.0978574	0.364138	0	0	1.91111	4.44187	RANBP2;SEC13;TPR;EP300;AAAS;HIF1A;OGT
substantia nigra development (GO:0021762)	7/43	0.0978574	0.364138	0	0	1.91111	4.44187	G6PD;HSPA5;BASP1;CCDC14;ZNF148;DYNLL1;COX6B1
dendritic spine organization (GO:0097061)	5/27	0.0983911	0.364138	0	0	2.23306	5.17803	PRNP;ARF1;PTEN;WASL;IGF1R
L-alpha-amino acid transmembrane transport (GO:1902475)	5/27	0.0983911	0.364138	0	0	2.23306	5.17803	SLC25A29;SLC38A1;SLC3A2;SLC25A22;SLC7A2
negative regulation of actin filament bundle assembly (GO:0032232)	5/27	0.0983911	0.364138	0	0	2.23306	5.17803	TJP1;STMN1;PFN1;PAK2;MET
negative regulation of protein polymerization (GO:0032272)	5/27	0.0983911	0.364138	0	0	2.23306	5.17803	ARFGEF1;MAP2;STMN1;PFN1;EML2
positive regulation of erythrocyte differentiation (GO:0045648)	5/27	0.0983911	0.364138	0	0	2.23306	5.17803	MED1;PRKDC;HMGB2;ARNT;HIF1A
regulation of vascular endothelial growth factor production (GO:0010574)	5/27	0.0983911	0.364138	0	0	2.23306	5.17803	CYP1B1;ARNT;IL6ST;HIF1A;ATF4
cellular response to amyloid-beta (GO:1904646)	6/35	0.0994042	0.364138	0	0	2.03317	4.6937	APP;GSK3B;PRNP;ABCC1;LRP1;IGF1R
cellular response to virus (GO:0098586)	6/35	0.0994042	0.364138	0	0	2.03317	4.6937	EIF5A;ARF1;DDX3X;IRF3;LGALS8;HIF1A
cholesterol biosynthetic process (GO:0006695)	6/35	0.0994042	0.364138	0	0	2.03317	4.6937	FDPS;EBP;G6PD;INSIG1;PMVK;MVD
positive regulation of cell cycle G1/S phase transition (GO:1902808)	6/35	0.0994042	0.364138	0	0	2.03317	4.6937	ANKRD17;KMT2E;DDX3X;RDX;PLCB1;EGFR
positive regulation of immunoglobulin production (GO:0002639)	6/35	0.0994042	0.364138	0	0	2.03317	4.6937	MAD2L2;XBP1;RBP4;TFRC;MZB1;HLA-E
positive regulation of lipid biosynthetic process (GO:0046889)	6/35	0.0994042	0.364138	0	0	2.03317	4.6937	SREBF1;LPGAT1;CREB1;MID1IP1;NR1H2;PPARA
semaphorin-plexin signaling pathway (GO:0071526)	6/35	0.0994042	0.364138	0	0	2.03317	4.6937	PLXND1;SEMA3C;SEMA4C;FLNA;SEMA3E;MET
adherens junction maintenance (GO:0034334)	2/6	0.099795	0.364138	0	0	4.90963	11.3149	TJP1;FERMT2
aromatic amino acid transport (GO:0015801)	2/6	0.099795	0.364138	0	0	4.90963	11.3149	SLC25A29;SLC3A2
astrocyte development (GO:0014002)	2/6	0.099795	0.364138	0	0	4.90963	11.3149	NF1;S100A9
ATP synthesis coupled electron transport (GO:0042773)	2/6	0.099795	0.364138	0	0	4.90963	11.3149	NDUFV1;COA6
cellular response to X-ray (GO:0071481)	2/6	0.099795	0.364138	0	0	4.90963	11.3149	NIPBL;ATM
COPI coating of Golgi vesicle (GO:0048205)	2/6	0.099795	0.364138	0	0	4.90963	11.3149	TMED9;ARFGAP3
COPI-coated vesicle budding (GO:0035964)	2/6	0.099795	0.364138	0	0	4.90963	11.3149	TMED9;ARFGAP3
establishment of mitochondrion localization, microtubule-mediated (GO:0034643)	2/6	0.099795	0.364138	0	0	4.90963	11.3149	UXT;RHOT2
free ubiquitin chain polymerization (GO:0010994)	2/6	0.099795	0.364138	0	0	4.90963	11.3149	UBE2C;UBE2S
gastrulation with mouth forming second (GO:0001702)	2/6	0.099795	0.364138	0	0	4.90963	11.3149	UGDH;LRP5
Golgi transport vesicle coating (GO:0048200)	2/6	0.099795	0.364138	0	0	4.90963	11.3149	TMED9;ARFGAP3
histone H3-K36 methylation (GO:0010452)	2/6	0.099795	0.364138	0	0	4.90963	11.3149	SETD2;ASH1L
isoleucine metabolic process (GO:0006549)	2/6	0.099795	0.364138	0	0	4.90963	11.3149	ACADSB;HSD17B10
L-arginine transmembrane transport (GO:1903400)	2/6	0.099795	0.364138	0	0	4.90963	11.3149	SLC25A29;SLC7A2
L-ornithine transmembrane transport (GO:1903352)	2/6	0.099795	0.364138	0	0	4.90963	11.3149	SLC25A29;SLC7A2
megakaryocyte development (GO:0035855)	2/6	0.099795	0.364138	0	0	4.90963	11.3149	MED1;ZNF385A
multinuclear osteoclast differentiation (GO:0072674)	2/6	0.099795	0.364138	0	0	4.90963	11.3149	SH3PXD2A;CD81
negative regulation of Arp2/3 complex-mediated actin nucleation (GO:0034316)	2/6	0.099795	0.364138	0	0	4.90963	11.3149	GMFB;CORO1B
negative regulation of cell size (GO:0045792)	2/6	0.099795	0.364138	0	0	4.90963	11.3149	RDX;PTEN
negative regulation of ERAD pathway (GO:1904293)	2/6	0.099795	0.364138	0	0	4.90963	11.3149	USP25;SGTA
negative regulation of glycogen biosynthetic process (GO:0045719)	2/6	0.099795	0.364138	0	0	4.90963	11.3149	GSK3B;SELENOS
negative regulation of relaxation of muscle (GO:1901078)	2/6	0.099795	0.364138	0	0	4.90963	11.3149	GRK2;PDE4D
negative regulation of sequestering of triglyceride (GO:0010891)	2/6	0.099795	0.364138	0	0	4.90963	11.3149	OSBPL8;PPARA
negative regulation of trophoblast cell migration (GO:1901164)	2/6	0.099795	0.364138	0	0	4.90963	11.3149	CALR;TIMP1
nucleotide transport (GO:0006862)	2/6	0.099795	0.364138	0	0	4.90963	11.3149	ABCC5;SLC25A36
oxygen homeostasis (GO:0032364)	2/6	0.099795	0.364138	0	0	4.90963	11.3149	SOD2;HIF1A
positive regulation of T cell mediated immune response to tumor cell (GO:0002842)	2/6	0.099795	0.364138	0	0	4.90963	11.3149	MR1;HSPD1
positive regulation of tau-protein kinase activity (GO:1902949)	2/6	0.099795	0.364138	0	0	4.90963	11.3149	EGR1;CLU
positive regulation of toll-like receptor 2 signaling pathway (GO:0034137)	2/6	0.099795	0.364138	0	0	4.90963	11.3149	MFHAS1;PJA2
postsynaptic density assembly (GO:0097107)	2/6	0.099795	0.364138	0	0	4.90963	11.3149	PTEN;ZDHHC12
presynaptic active zone organization (GO:1990709)	2/6	0.099795	0.364138	0	0	4.90963	11.3149	CAST;ERC1
protein deubiquitination involved in ubiquitin-dependent protein catabolic process (GO:0071947)	2/6	0.099795	0.364138	0	0	4.90963	11.3149	USP9X;OTUD7B
protein K27-linked ubiquitination (GO:0044314)	2/6	0.099795	0.364138	0	0	4.90963	11.3149	UBE2S;UBE2T
protein-DNA covalent cross-linking repair (GO:0106300)	2/6	0.099795	0.364138	0	0	4.90963	11.3149	VCP;TEX264
regulation of adipose tissue development (GO:1904177)	2/6	0.099795	0.364138	0	0	4.90963	11.3149	KLF7;SORL1
regulation of anion channel activity (GO:0010359)	2/6	0.099795	0.364138	0	0	4.90963	11.3149	PRNP;TCAF1
regulation of cellular response to hypoxia (GO:1900037)	2/6	0.099795	0.364138	0	0	4.90963	11.3149	CHCHD2;ROCK2
regulation of DNA demethylation (GO:1901535)	2/6	0.099795	0.364138	0	0	4.90963	11.3149	OTUD4;USP9X
regulation of membrane tubulation (GO:1903525)	2/6	0.099795	0.364138	0	0	4.90963	11.3149	ASAP1;WASL
regulation of mRNA export from nucleus (GO:0010793)	2/6	0.099795	0.364138	0	0	4.90963	11.3149	SETD2;TPR
regulation of neutrophil extravasation (GO:2000389)	2/6	0.099795	0.364138	0	0	4.90963	11.3149	ADAM8;CD99
regulation of nitric oxide mediated signal transduction (GO:0010749)	2/6	0.099795	0.364138	0	0	4.90963	11.3149	ATP2B4;EGFR
regulation of peptidyl-cysteine S-nitrosylation (GO:2000169)	2/6	0.099795	0.364138	0	0	4.90963	11.3149	ATP2B4;TXN
regulation of ribonucleoprotein complex localization (GO:2000197)	2/6	0.099795	0.364138	0	0	4.90963	11.3149	SETD2;TPR
regulation of type B pancreatic cell proliferation (GO:0061469)	2/6	0.099795	0.364138	0	0	4.90963	11.3149	NR4A1;NUPR1
response to angiotensin (GO:1990776)	2/6	0.099795	0.364138	0	0	4.90963	11.3149	ROCK1;ROCK2
retinal ganglion cell axon guidance (GO:0031290)	2/6	0.099795	0.364138	0	0	4.90963	11.3149	ALCAM;PTPRM
transmembrane receptor protein tyrosine phosphatase signaling pathway (GO:0007185)	2/6	0.099795	0.364138	0	0	4.90963	11.3149	FRS2;PTPRF
ventricular compact myocardium morphogenesis (GO:0003223)	2/6	0.099795	0.364138	0	0	4.90963	11.3149	DSP;TGFBR1
mRNA splicing, via spliceosome (GO:0000398)	32/274	0.100836	0.367649	0	0	1.30253	2.98834	SF3B5;RBM8A;DDX46;HNRNPU;PRPF8;SART1;SNRPD2;FIP1L1;PUF60;POLR2C;PAPOLA;RALY;POLR2L;DDX17;SRRM2;SPEN;PPIL1;SCAF11;ALYREF;BUD31;PRPF4B;LSM4;LSM3;U2SURP;SRRM1;HNRNPM;XAB2;LSM7;SCNM1;RBM41;SNRNP200;SNRPB
cellular response to calcium ion (GO:0071277)	10/69	0.101891	0.370911	0	0	1.66645	3.80593	CLIC4;PRKAA1;ADGRV1;PRKAA2;PPIF;CPNE3;IQGAP1;SYT13;ECT2;SYT7
positive regulation of protein polymerization (GO:0032273)	10/69	0.101891	0.370911	0	0	1.66645	3.80593	NCKAP1;TENM1;CLIP1;PSRC1;FES;AKAP9;CDC42EP3;RPS3;PFN1;MET
cytokine-mediated signaling pathway (GO:0019221)	67/621	0.103017	0.374719	0	0	1.19351	2.71269	IFITM3;ARF1;RPLP0;PIK3CB;MT2A;PSMD4;TMSB4X;CFL1;TIMP1;JUNB;JAK1;IL13RA1;EIF5A;TNFRSF12A;AIP;HLA-B;IL18;HLA-C;TALDO1;TRAF2;HLA-A;MIF;TYK2;MID1;YWHAZ;HLA-E;PSMA5;IRF3;CANX;BIRC5;RHOU;PLCB1;IL6ST;SOS1;SQSTM1;PPIA;CD44;YAP1;MAOA;PSMD13;PELI2;CBL;HIF1A;PSMA7;HSP90B1;PSMB6;CNN2;PSMB4;PSMB5;PSMB3;UBC;HMOX1;GBP2;PAK2;EGR1;FN1;PTPN11;SOD2;ISG20;BCL6;LCN2;TAB3;TAB2;P4HB;LTBR;BRWD1;LIMS1
endocytic recycling (GO:0032456)	8/52	0.103643	0.376403	0	0	1.78719	4.05121	EHD1;KIAA1109;ACAP2;SNX27;MICALL2;SNF8;ANKRD50;RAB11B
response to peptide hormone (GO:0043434)	8/52	0.103643	0.376403	0	0	1.78719	4.05121	XBP1;CREB1;IGFBP5;ROCK1;ROCK2;CAV1;TSC1;OGT
activation of GTPase activity (GO:0090630)	14/105	0.104241	0.378282	0	0	1.51324	3.42151	TBC1D8B;RALGAPA1;RALGAPA2;ARHGAP29;TSC1;RANGAP1;SYDE2;TBCK;ARHGAP42;TBC1D2;RALGAPB;TBC1D4;SGSM3;ECT2
regulation of cell motility (GO:2000145)	17/133	0.107035	0.385085	0	0	1.44185	3.22196	MACF1;PLXND1;ROCK1;ROCK2;DAPK3;SPINT2;EGFR;FUT3;SLK;ERBB3;FES;TMSB4X;PIN1;FLNA;AMOTL1;PHPT1;TMSB10
cellular response to misfolded protein (GO:0071218)	4/20	0.107194	0.385085	0	0	2.45585	5.4842	VCP;DERL1;DNAJB14;STUB1
early endosome to late endosome transport (GO:0045022)	4/20	0.107194	0.385085	0	0	2.45585	5.4842	EEA1;HOOK2;HOOK3;SNF8
gastrulation (GO:0007369)	4/20	0.107194	0.385085	0	0	2.45585	5.4842	MESP1;UGDH;TASOR;LRP5
negative regulation of lipid storage (GO:0010888)	4/20	0.107194	0.385085	0	0	2.45585	5.4842	OSBPL8;NR1H2;ITGAV;PPARA
negative regulation of telomere maintenance via telomerase (GO:0032211)	4/20	0.107194	0.385085	0	0	2.45585	5.4842	PIF1;XRN1;HNRNPU;DCP2
positive regulation of epithelial cell differentiation (GO:0030858)	4/20	0.107194	0.385085	0	0	2.45585	5.4842	MESP1;ATOH8;VEZF1;SFN
positive regulation of peptidyl-lysine acetylation (GO:2000758)	4/20	0.107194	0.385085	0	0	2.45585	5.4842	PRKAA1;PRKAA2;ARRB1;DIP2B
post-transcriptional gene silencing by RNA (GO:0035194)	4/20	0.107194	0.385085	0	0	2.45585	5.4842	CNOT1;HELZ;TNRC6A;TNRC6B
regulation of programmed necrotic cell death (GO:0062098)	4/20	0.107194	0.385085	0	0	2.45585	5.4842	CDC37;STUB1;NUPR1;OGT
regulation of protein localization to cell periphery (GO:1904375)	4/20	0.107194	0.385085	0	0	2.45585	5.4842	AR;PLK1;STX7;SPTBN1
regulation of smooth muscle cell migration (GO:0014910)	4/20	0.107194	0.385085	0	0	2.45585	5.4842	IGFBP5;LRP1;SORL1;S100A11
regulation of tissue remodeling (GO:0034103)	4/20	0.107194	0.385085	0	0	2.45585	5.4842	CST3;IL18;SYT7;RUNX1
regulation of endocytosis (GO:0030100)	9/61	0.107335	0.385293	0	0	1.70144	3.79728	LRPAP1;RAB5B;ZFYVE16;OPHN1;LRP1;ROCK1;AP2S1;ARFGAP1;PICALM
negative regulation of epidermal growth factor receptor signaling pathway (GO:0042059)	7/44	0.107586	0.385601	0	0	1.85935	4.14535	RNF115;ITGA1;CBLB;CBL;EGFR;SOCS4;EPN1
positive regulation of stress fiber assembly (GO:0051496)	7/44	0.107586	0.385601	0	0	1.85935	4.14535	ROCK2;LIMCH1;FHOD1;CCN2;RHOC;TGFBR1;FERMT2
COPII-coated vesicle budding (GO:0090114)	10/70	0.109566	0.387055	0	0	1.63859	3.62329	SEC13;TRAPPC6A;SEC23A;SEC24A;PDCD6;RAB1B;MIA3;PREB;CTSC;SEC31A
dendrite morphogenesis (GO:0048813)	6/36	0.110455	0.387055	0	0	1.96529	4.32983	FARP1;KLF7;MAP2;PTEN;LRP4;WASL
embryonic limb morphogenesis (GO:0030326)	6/36	0.110455	0.387055	0	0	1.96529	4.32983	NIPBL;CREBBP;MBNL1;TGFB2;CTNNB1;LRP6
negative regulation of cellular protein localization (GO:1903828)	6/36	0.110455	0.387055	0	0	1.96529	4.32983	GSK3B;MFHAS1;ROCK2;OTUD7B;ANKRD13A;PICALM
negative regulation of toll-like receptor signaling pathway (GO:0034122)	6/36	0.110455	0.387055	0	0	1.96529	4.32983	OTUD4;MFHAS1;PTPRS;NFKBIL1;GRAMD4;LGR4
platelet aggregation (GO:0070527)	6/36	0.110455	0.387055	0	0	1.96529	4.32983	FN1;HSPB1;FLNA;PIK3CB;CLIC1;PPIA
positive regulation of mitotic nuclear division (GO:0045840)	6/36	0.110455	0.387055	0	0	1.96529	4.32983	ANAPC7;CDC27;LRP5;PHIP;ANAPC11;AURKA
positive regulation of telomere maintenance via telomere lengthening (GO:1904358)	6/36	0.110455	0.387055	0	0	1.96529	4.32983	TNKS2;TNKS;CTNNB1;ATM;CCT7;AURKB
transition metal ion transport (GO:0000041)	6/36	0.110455	0.387055	0	0	1.96529	4.32983	TFRC;FTH1;IREB2;SLC30A1;ATP2C1;CP
Wnt signaling pathway, calcium modulating pathway (GO:0007223)	6/36	0.110455	0.387055	0	0	1.96529	4.32983	PPP3CA;FZD4;CTNNB1;PLCB1;TNRC6A;TNRC6B
mRNA 3'-end processing (GO:0031124)	11/79	0.110751	0.387055	0	0	1.59055	3.49997	APP;CHTOP;RBM8A;FIP1L1;ALYREF;PAPOLA;SSU72;THOC2;RPRD1A;RPRD2;SRRM1
regulation of cellular response to heat (GO:1900034)	11/79	0.110751	0.387055	0	0	1.59055	3.49997	RANBP2;GSK3B;SEC13;CREBBP;CHORDC1;TPR;EP300;RPA2;ATM;AAAS;CRYAB
cellular response to interleukin-6 (GO:0071354)	5/28	0.111134	0.387055	0	0	2.13585	4.69251	YAP1;PTPN11;CBL;IL6ST;JAK1
negative regulation of axonogenesis (GO:0050771)	5/28	0.111134	0.387055	0	0	2.13585	4.69251	PTPRS;MAP2;PTEN;LRP4;DIP2B
protein localization to cell surface (GO:0034394)	5/28	0.111134	0.387055	0	0	2.13585	4.69251	GGA2;UNC50;FLNA;CTNNB1;PTPRK
regulation of DNA damage response, signal transduction by p53 class mediator (GO:0043516)	5/28	0.111134	0.387055	0	0	2.13585	4.69251	SPRED1;MDM2;ATM;MIF;CD44
regulation of neuron migration (GO:2001222)	5/28	0.111134	0.387055	0	0	2.13585	4.69251	SHTN1;NIPBL;ZNF609;RAPGEF2;SRGAP2
regulation of postsynapse organization (GO:0099175)	5/28	0.111134	0.387055	0	0	2.13585	4.69251	HOMER1;ABHD17A;CFL1;PDLIM5;TANC2
regulation of reactive oxygen species biosynthetic process (GO:1903426)	5/28	0.111134	0.387055	0	0	2.13585	4.69251	TRAP1;PIKFYVE;PPARA;SLC5A3;ABCD1
RNA phosphodiester bond hydrolysis (GO:0090501)	5/28	0.111134	0.387055	0	0	2.13585	4.69251	TRIR;POP7;XRN1;NHP2;DICER1
positive regulation of neuron projection development (GO:0010976)	12/88	0.111169	0.387055	0	0	1.55266	3.41073	SETX;PRKCI;CAMK1D;DBNL;KIDINS220;FES;CAPRIN2;EP300;COBL;RAPGEF2;S100A9;ARHGAP35
alpha-linolenic acid metabolic process (GO:0036109)	3/13	0.112158	0.387055	0	0	2.9464	6.44626	FADS2;ACSL1;ABCD1
cellular biogenic amine metabolic process (GO:0006576)	3/13	0.112158	0.387055	0	0	2.9464	6.44626	MAOA;ODC1;SRM
cellular component maintenance (GO:0043954)	3/13	0.112158	0.387055	0	0	2.9464	6.44626	PRNP;CLDN3;IGF1R
central nervous system projection neuron axonogenesis (GO:0021952)	3/13	0.112158	0.387055	0	0	2.9464	6.44626	SZT2;NFIB;TSKU
embryonic appendage morphogenesis (GO:0035113)	3/13	0.112158	0.387055	0	0	2.9464	6.44626	MBNL1;TGFB2;LRP6
kinetochore organization (GO:0051383)	3/13	0.112158	0.387055	0	0	2.9464	6.44626	CENPF;POGZ;NDC80
mitochondrial outer membrane permeabilization (GO:0097345)	3/13	0.112158	0.387055	0	0	2.9464	6.44626	RHOT2;RTL10;BMF
mitochondrion transport along microtubule (GO:0047497)	3/13	0.112158	0.387055	0	0	2.9464	6.44626	UXT;RHOT2;HIF1A
negative regulation of epidermal growth factor-activated receptor activity (GO:0007175)	3/13	0.112158	0.387055	0	0	2.9464	6.44626	CBLB;CBL;SOCS4
negative regulation of hippo signaling (GO:0035331)	3/13	0.112158	0.387055	0	0	2.9464	6.44626	MAP2K3;DLG5;WWC3
negative regulation of intrinsic apoptotic signaling pathway in response to DNA damage by p53 class mediator (GO:1902166)	3/13	0.112158	0.387055	0	0	2.9464	6.44626	MIF;CD44;ZNF385A
negative regulation of macromolecule biosynthetic process (GO:0010558)	3/13	0.112158	0.387055	0	0	2.9464	6.44626	AR;SELENOS;GSTP1
negative regulation of macrophage derived foam cell differentiation (GO:0010745)	3/13	0.112158	0.387055	0	0	2.9464	6.44626	NR1H2;ITGAV;PPARA
negative regulation of mononuclear cell migration (GO:0071676)	3/13	0.112158	0.387055	0	0	2.9464	6.44626	MIA3;WASL;PLCB1
negative regulation of nucleocytoplasmic transport (GO:0046823)	3/13	0.112158	0.387055	0	0	2.9464	6.44626	MDFIC;TPR;RANGAP1
negative regulation of reactive oxygen species biosynthetic process (GO:1903427)	3/13	0.112158	0.387055	0	0	2.9464	6.44626	TRAP1;PPARA;ABCD1
negative regulation of viral release from host cell (GO:1902187)	3/13	0.112158	0.387055	0	0	2.9464	6.44626	TRIM28;MID2;TRIM11
oligosaccharide-lipid intermediate biosynthetic process (GO:0006490)	3/13	0.112158	0.387055	0	0	2.9464	6.44626	ALG2;ALG3;ALG1
pathway-restricted SMAD protein phosphorylation (GO:0060389)	3/13	0.112158	0.387055	0	0	2.9464	6.44626	TGFB2;TGFBR1;TGFBR2
plasma membrane repair (GO:0001778)	3/13	0.112158	0.387055	0	0	2.9464	6.44626	AHNAK2;MYOF;SYT7
polyamine metabolic process (GO:0006595)	3/13	0.112158	0.387055	0	0	2.9464	6.44626	SMOX;ODC1;SRM
positive regulation of purine nucleotide biosynthetic process (GO:1900373)	3/13	0.112158	0.387055	0	0	2.9464	6.44626	VCP;TMSB4X;PPARA
protein neddylation (GO:0045116)	3/13	0.112158	0.387055	0	0	2.9464	6.44626	DCUN1D5;DCUN1D1;UBE2M
pseudouridine synthesis (GO:0001522)	3/13	0.112158	0.387055	0	0	2.9464	6.44626	TRUB2;NHP2;NOP10
regulation of cell communication by electrical coupling (GO:0010649)	3/13	0.112158	0.387055	0	0	2.9464	6.44626	CAV1;PDE4D;ANK3
regulation of homotypic cell-cell adhesion (GO:0034110)	3/13	0.112158	0.387055	0	0	2.9464	6.44626	RDX;ANK3;JAK1
regulation of mitotic cell cycle spindle assembly checkpoint (GO:0090266)	3/13	0.112158	0.387055	0	0	2.9464	6.44626	CCNB1;TPR;NDC80
regulation of protein acetylation (GO:1901983)	3/13	0.112158	0.387055	0	0	2.9464	6.44626	GSK3B;DDX3X;TAOK1
ribosomal subunit export from nucleus (GO:0000054)	3/13	0.112158	0.387055	0	0	2.9464	6.44626	RPS15;XPO1;RAN
positive regulation of chemokine production (GO:0032722)	8/53	0.112727	0.388728	0	0	1.74738	3.81415	APP;EGR1;MAVS;DDX3X;IL18;HMOX1;EIF2AK2;HIF1A
regulation of neurogenesis (GO:0050767)	9/62	0.115843	0.39888	0	0	1.66924	3.59809	YAP1;SPEN;PCM1;REST;HMGB2;CTNNB1;HOOK3;SORL1;TGM2
stress-activated MAPK cascade (GO:0051403)	9/62	0.115843	0.39888	0	0	1.66924	3.59809	MAP2K3;ZFP36;GPS1;UBC;TAB3;TAB2;MAP4K3;MAP3K11;MAP3K5
nucleic acid metabolic process (GO:0090304)	10/71	0.117561	0.404496	0	0	1.61164	3.45019	HNRNPM;NT5E;RAD50;POLR2C;XRN2;HNRNPU;KPNA2;RAN;DNASE1L1;POLR2L
DNA repair (GO:0006281)	34/298	0.117746	0.404758	0	0	1.26845	2.71349	H2AX;FTO;SETD2;VCP;WDR48;PRKDC;TEX264;MPG;CDCA5;CETN2;NUDT1;CIB1;PDS5A;BACH1;RECQL4;TRIM28;UBC;KPNA2;FAAP100;PARP4;CENPX;HUWE1;RPA2;RAD23A;BAZ1B;SETX;MAD2L2;RAD50;ERCC4;UBE2T;CDK1;NABP1;ATM;NOP53
regulation of DNA repair (GO:0006282)	7/45	0.117811	0.404758	0	0	1.81032	3.87168	H2AX;TRIM28;UBR5;RPS3;TRIP12;DEK;EGFR
skin development (GO:0043588)	11/80	0.118286	0.405809	0	0	1.56742	3.34588	DSP;MED1;CLIC4;CLDN4;ST14;STMN1;ADAM9;LSR;SFN;KRT10;MET
regulation of endothelial cell migration (GO:0010594)	12/89	0.118292	0.405809	0	0	1.53241	3.27108	ROCK2;PDCD6;ATOH8;NF1;PTPRM;EMC10;PIK3CB;CALR;GFUS;GLUL;SASH1;PTK2
anterograde axonal transport (GO:0008089)	6/37	0.122103	0.415646	0	0	1.90179	3.99926	KIF5B;HSPB1;KIF1B;RAB27B;TRAK1;MAPK8IP3
centromere complex assembly (GO:0034508)	6/37	0.122103	0.415646	0	0	1.90179	3.99926	CENPF;CENPX;MIS18BP1;POGZ;HJURP;RSF1
ncRNA metabolic process (GO:0034660)	6/37	0.122103	0.415646	0	0	1.90179	3.99926	DDX17;TUT7;TUT4;MEPCE;DICER1;RAN
regulation of erythrocyte differentiation (GO:0045646)	6/37	0.122103	0.415646	0	0	1.90179	3.99926	MED1;ZFP36;PRKDC;HMGB2;ARNT;HIF1A
regulation of intracellular steroid hormone receptor signaling pathway (GO:0033143)	6/37	0.122103	0.415646	0	0	1.90179	3.99926	NCOA2;AR;SAFB2;EP300;CALR;RUNX1
negative regulation of viral genome replication (GO:0045071)	8/54	0.122227	0.415646	0	0	1.7093	3.59272	IFITM3;ISG20;PARP10;MAVS;TASOR;EIF2AK2;BANF1;ZC3HAV1
regulation of cyclin-dependent protein kinase activity (GO:1904029)	8/54	0.122227	0.415646	0	0	1.7093	3.59272	CCNB2;CCNB1;CCNI;CDC37;PKMYT1;CCNP;CDK5RAP3;CCNO
heart development (GO:0007507)	20/164	0.122637	0.415646	0	0	1.36658	2.8678	MESP1;TGFB2;NCOA6;HEG1;FN1;PTEN;PTPN11;PTK2;TGFBR1;TGFBR2;AKAP13;RBP4;NIPBL;ERBB3;ID2;SH3PXD2B;NF1;ALPK3;TAB2;PDLIM5
beta-catenin destruction complex disassembly (GO:1904886)	4/21	0.123217	0.415646	0	0	2.31126	4.83933	GSK3B;CAV1;CTNNB1;LRP6
cellular response to estradiol stimulus (GO:0071392)	4/21	0.123217	0.415646	0	0	2.31126	4.83933	NCOA3;NRIP1;LCOR;EGFR
extrinsic apoptotic signaling pathway in absence of ligand (GO:0097192)	4/21	0.123217	0.415646	0	0	2.31126	4.83933	GSK3B;ERBB3;CASP2;ITGAV
intracellular lipid transport (GO:0032365)	4/21	0.123217	0.415646	0	0	2.31126	4.83933	PRKAA2;MID1IP1;ABCD1;ACACA
intrinsic apoptotic signaling pathway in response to DNA damage by p53 class mediator (GO:0042771)	4/21	0.123217	0.415646	0	0	2.31126	4.83933	DDIT4;EP300;HIPK1;HIPK2
linoleic acid metabolic process (GO:0043651)	4/21	0.123217	0.415646	0	0	2.31126	4.83933	FADS2;ACSL1;GSTP1;ABCD1
NAD biosynthetic process (GO:0009435)	4/21	0.123217	0.415646	0	0	2.31126	4.83933	PARP10;NAXE;NAPRT;NMNAT2
negative regulation of peptidyl-serine phosphorylation (GO:0033137)	4/21	0.123217	0.415646	0	0	2.31126	4.83933	CAV1;PDE4D;DDIT4;PTEN
negative regulation of response to wounding (GO:1903035)	4/21	0.123217	0.415646	0	0	2.31126	4.83933	PTPRS;CLDN3;CD109;CERS2
nuclear-transcribed mRNA poly(A) tail shortening (GO:0000289)	4/21	0.123217	0.415646	0	0	2.31126	4.83933	ZFP36;TUT7;CNOT1;TUT4
positive regulation of T cell cytokine production (GO:0002726)	4/21	0.123217	0.415646	0	0	2.31126	4.83933	CD81;IL18;TRAF2;HLA-A
regulation of anoikis (GO:2000209)	4/21	0.123217	0.415646	0	0	2.31126	4.83933	CAV1;PDK4;PTK2;TLE5
regulation of dendritic spine development (GO:0060998)	4/21	0.123217	0.415646	0	0	2.31126	4.83933	PTPRS;DLG5;CPEB3;TANC2
response to progesterone (GO:0032570)	4/21	0.123217	0.415646	0	0	2.31126	4.83933	YAP1;TGFB2;WBP2;CAV1
retinol metabolic process (GO:0042572)	4/21	0.123217	0.415646	0	0	2.31126	4.83933	RBP4;RDH11;CYP1A1;CYP1B1
phosphate-containing compound metabolic process (GO:0006796)	25/212	0.123687	0.415686	0	0	1.31587	2.75017	PANK3;PFKFB3;PTEN;PIK3CB;AGPAT2;NUDT4;NT5C;PPP3CA;IMPA2;PAK2;DUSP5;G6PD;GPX4;DUSP28;PGM2L1;PPM1A;G6PC3;TAOK1;GPD2;PI4KA;PLCH1;ALDOC;ALDOA;PLCB1;PLPP2
beta-catenin-TCF complex assembly (GO:1904837)	5/29	0.124627	0.415686	0	0	2.04675	4.26221	KMT2D;BCL9;CREBBP;EP300;CTNNB1
hydrogen peroxide metabolic process (GO:0042743)	5/29	0.124627	0.415686	0	0	2.04675	4.26221	PRDX2;PRDX5;PRDX4;GPX1;GPX3
intrinsic apoptotic signaling pathway in response to endoplasmic reticulum stress (GO:0070059)	5/29	0.124627	0.415686	0	0	2.04675	4.26221	ATP2A3;TRAF2;TRIB3;MAP3K5;ATF4
MyD88-dependent toll-like receptor signaling pathway (GO:0002755)	5/29	0.124627	0.415686	0	0	2.04675	4.26221	MAP3K1;UBC;TAB3;TAB2;HSPD1
positive regulation of extrinsic apoptotic signaling pathway (GO:2001238)	5/29	0.124627	0.415686	0	0	2.04675	4.26221	TNFRSF12A;CAV1;TRAF2;LTBR;PAK2
production of miRNAs involved in gene silencing by miRNA (GO:0035196)	5/29	0.124627	0.415686	0	0	2.04675	4.26221	TUT7;TUT4;DICER1;PUM1;PUM2
regulation of gluconeogenesis (GO:0006111)	5/29	0.124627	0.415686	0	0	2.04675	4.26221	SELENOS;EP300;ARPP19;SOGA1;OGT
regulation of protein targeting to membrane (GO:0090313)	5/29	0.124627	0.415686	0	0	2.04675	4.26221	FIS1;PRNP;TCAF1;CIB1;ANK3
regulation of T cell mediated cytotoxicity (GO:0001914)	5/29	0.124627	0.415686	0	0	2.04675	4.26221	AZGP1;STX7;HLA-B;HLA-A;HLA-E
COPII vesicle coating (GO:0048208)	9/63	0.12471	0.415686	0	0	1.63824	3.41044	SEC13;TRAPPC6A;SEC23A;SEC24A;PDCD6;RAB1B;PREB;CTSC;SEC31A
vesicle coating (GO:0006901)	9/63	0.12471	0.415686	0	0	1.63824	3.41044	SEC13;TRAPPC6A;SEC23A;SEC24A;PDCD6;RAB1B;PREB;CTSC;SEC31A
vesicle targeting, rough ER to cis-Golgi (GO:0048207)	9/63	0.12471	0.415686	0	0	1.63824	3.41044	SEC13;TRAPPC6A;SEC23A;SEC24A;PDCD6;RAB1B;PREB;CTSC;SEC31A
RNA splicing, via transesterification reactions with bulged adenosine as nucleophile (GO:0000377)	29/251	0.124976	0.415686	0	0	1.28608	2.67457	SF3B5;RBM8A;DDX46;HNRNPU;PRPF8;SART1;SNRPD2;FIP1L1;PUF60;POLR2C;PAPOLA;RALY;POLR2L;SRRM2;SPEN;PPIL1;ALYREF;BUD31;PRPF4B;LSM4;LSM3;U2SURP;SRRM1;HNRNPM;XAB2;LSM7;RBM41;SNRNP200;SNRPB
cellular response to interleukin-1 (GO:0071347)	19/155	0.125203	0.415686	0	0	1.37447	2.8559	EGR1;PSMD13;PELI2;RC3H1;HIF1A;PSMA7;PSMA5;PSMB6;PSMB4;PSMB5;PSMD4;PSMB3;UBC;SIRPA;TAB3;TAB2;PLCB1;GBP2;SQSTM1
extrinsic apoptotic signaling pathway (GO:0097191)	10/72	0.125871	0.415686	0	0	1.58555	3.28606	GSK3B;TGFB2;DDX3X;ERBB3;SIVA1;CASP2;CIB1;ITGAV;TRAF2;HIPK1
negative regulation of epithelial cell proliferation (GO:0050680)	10/72	0.125871	0.415686	0	0	1.58555	3.28606	ATP5IF1;MED1;TGFB2;NFIB;CAV1;ATOH8;NF1;PTPRM;PTPRK;NUPR1
aspartate transmembrane transport (GO:0015810)	2/7	0.131392	0.415686	0	0	3.92749	7.97111	LRRC8D;SLC25A22
calcium ion export (GO:1901660)	2/7	0.131392	0.415686	0	0	3.92749	7.97111	ATP2B4;ATP2B1
catecholamine catabolic process (GO:0042424)	2/7	0.131392	0.415686	0	0	3.92749	7.97111	MAOA;COMT
cellular amino acid biosynthetic process (GO:0008652)	2/7	0.131392	0.415686	0	0	3.92749	7.97111	ALDH1A1;BCAT2
citrulline metabolic process (GO:0000052)	2/7	0.131392	0.415686	0	0	3.92749	7.97111	CPS1;DDAH2
cyclic nucleotide transport (GO:0070729)	2/7	0.131392	0.415686	0	0	3.92749	7.97111	ABCC5;LRRC8D
cytochrome complex assembly (GO:0017004)	2/7	0.131392	0.415686	0	0	3.92749	7.97111	SURF1;COA6
definitive hemopoiesis (GO:0060216)	2/7	0.131392	0.415686	0	0	3.92749	7.97111	HIPK1;CDK5RAP3
dense core granule cytoskeletal transport (GO:0099519)	2/7	0.131392	0.415686	0	0	3.92749	7.97111	KIF5B;TANC2
detection of muscle stretch (GO:0035995)	2/7	0.131392	0.415686	0	0	3.92749	7.97111	CTNNB1;PTK2
endosome to lysosome transport via multivesicular body sorting pathway (GO:0032510)	2/7	0.131392	0.415686	0	0	3.92749	7.97111	VCP;LYST
flavin-containing compound metabolic process (GO:0042726)	2/7	0.131392	0.415686	0	0	3.92749	7.97111	FLAD1;SLC52A2
glutamine transport (GO:0006868)	2/7	0.131392	0.415686	0	0	3.92749	7.97111	SLC38A1;SLC38A2
heart trabecula formation (GO:0060347)	2/7	0.131392	0.415686	0	0	3.92749	7.97111	RBP4;ADGRG6
hexose catabolic process (GO:0019320)	2/7	0.131392	0.415686	0	0	3.92749	7.97111	LRP5;PGM2L1
histone H3-K4 dimethylation (GO:0044648)	2/7	0.131392	0.415686	0	0	3.92749	7.97111	KMT2D;KMT2A
leukotriene transport (GO:0071716)	2/7	0.131392	0.415686	0	0	3.92749	7.97111	ABCC1;ABCC2
maintenance of synapse structure (GO:0099558)	2/7	0.131392	0.415686	0	0	3.92749	7.97111	CHCHD10;ERC1
membrane biogenesis (GO:0044091)	2/7	0.131392	0.415686	0	0	3.92749	7.97111	ANK3;SPTBN1
monoacylglycerol catabolic process (GO:0052651)	2/7	0.131392	0.415686	0	0	3.92749	7.97111	ABHD12;MGLL
mRNA transcription by RNA polymerase II (GO:0042789)	2/7	0.131392	0.415686	0	0	3.92749	7.97111	MED1;ATF4
negative regulation of acute inflammatory response (GO:0002674)	2/7	0.131392	0.415686	0	0	3.92749	7.97111	SELENOS;GSTP1
negative regulation of axon regeneration (GO:0048681)	2/7	0.131392	0.415686	0	0	3.92749	7.97111	PTPRS;CERS2
negative regulation of cardiocyte differentiation (GO:1905208)	2/7	0.131392	0.415686	0	0	3.92749	7.97111	FRS2;EGFR
negative regulation of cytoplasmic translation (GO:2000766)	2/7	0.131392	0.415686	0	0	3.92749	7.97111	CPEB3;CPEB4
negative regulation of dendritic spine development (GO:0061000)	2/7	0.131392	0.415686	0	0	3.92749	7.97111	PTPRS;PTEN
negative regulation of glycogen metabolic process (GO:0070874)	2/7	0.131392	0.415686	0	0	3.92749	7.97111	GSK3B;SELENOS
negative regulation of interferon-gamma-mediated signaling pathway (GO:0060336)	2/7	0.131392	0.415686	0	0	3.92749	7.97111	NR1H2;PARP14
negative regulation of intracellular transport (GO:0032387)	2/7	0.131392	0.415686	0	0	3.92749	7.97111	INSIG1;CRYAB
negative regulation of low-density lipoprotein receptor activity (GO:1905598)	2/7	0.131392	0.415686	0	0	3.92749	7.97111	APP;ITGAV
negative regulation of neurotransmitter secretion (GO:0046929)	2/7	0.131392	0.415686	0	0	3.92749	7.97111	PNKD;SLC30A1
negative regulation of response to interferon-gamma (GO:0060331)	2/7	0.131392	0.415686	0	0	3.92749	7.97111	NR1H2;PARP14
negative regulation of retinoic acid receptor signaling pathway (GO:0048387)	2/7	0.131392	0.415686	0	0	3.92749	7.97111	CNOT1;CALR
negative regulation of stress-activated protein kinase signaling cascade (GO:0070303)	2/7	0.131392	0.415686	0	0	3.92749	7.97111	GSTP1;PPIA
negative regulation of T-helper 17 type immune response (GO:2000317)	2/7	0.131392	0.415686	0	0	3.92749	7.97111	RC3H1;RC3H2
pentose metabolic process (GO:0019321)	2/7	0.131392	0.415686	0	0	3.92749	7.97111	G6PD;DCXR
pexophagy (GO:0000425)	2/7	0.131392	0.415686	0	0	3.92749	7.97111	ATM;SQSTM1
polyamine biosynthetic process (GO:0006596)	2/7	0.131392	0.415686	0	0	3.92749	7.97111	SMOX;SRM
positive regulation of adenylate cyclase activity (GO:0045762)	2/7	0.131392	0.415686	0	0	3.92749	7.97111	NF1;CACNA1D
positive regulation of aspartic-type endopeptidase activity involved in amyloid precursor protein catabolic process (GO:1902961)	2/7	0.131392	0.415686	0	0	3.92749	7.97111	ROCK2;PICALM
positive regulation of B cell receptor signaling pathway (GO:0050861)	2/7	0.131392	0.415686	0	0	3.92749	7.97111	CD81;SLC39A10
positive regulation of lamellipodium morphogenesis (GO:2000394)	2/7	0.131392	0.415686	0	0	3.92749	7.97111	RREB1;CORO1B
positive regulation of miRNA mediated inhibition of translation (GO:1905618)	2/7	0.131392	0.415686	0	0	3.92749	7.97111	DDX6;TNRC6B
positive regulation of mitophagy in response to mitochondrial depolarization (GO:0098779)	2/7	0.131392	0.415686	0	0	3.92749	7.97111	HUWE1;TOMM7
positive regulation of mitotic cell cycle spindle assembly checkpoint (GO:0090267)	2/7	0.131392	0.415686	0	0	3.92749	7.97111	TPR;NDC80
positive regulation of respiratory burst (GO:0060267)	2/7	0.131392	0.415686	0	0	3.92749	7.97111	CAMK1D;RPS19
positive regulation of spindle checkpoint (GO:0090232)	2/7	0.131392	0.415686	0	0	3.92749	7.97111	TPR;NDC80
posttranslational protein targeting to membrane, translocation (GO:0031204)	2/7	0.131392	0.415686	0	0	3.92749	7.97111	HSPA5;SEC61B
proline metabolic process (GO:0006560)	2/7	0.131392	0.415686	0	0	3.92749	7.97111	PYCR1;PYCR2
protein localization to cytoplasmic stress granule (GO:1903608)	2/7	0.131392	0.415686	0	0	3.92749	7.97111	TIA1;DDX3X
protein localization to endoplasmic reticulum exit site (GO:0070973)	2/7	0.131392	0.415686	0	0	3.92749	7.97111	BCAP31;MIA3
regulation of atrial cardiac muscle cell membrane repolarization (GO:0060372)	2/7	0.131392	0.415686	0	0	3.92749	7.97111	FLNA;CACNA1D
regulation of blood-brain barrier permeability (GO:1905603)	2/7	0.131392	0.415686	0	0	3.92749	7.97111	TJP1;TJP3
regulation of entry of bacterium into host cell (GO:2000535)	2/7	0.131392	0.415686	0	0	3.92749	7.97111	CAV1;ITGAV
regulation of glial cell differentiation (GO:0045685)	2/7	0.131392	0.415686	0	0	3.92749	7.97111	CDK1;NF1
regulation of MDA-5 signaling pathway (GO:0039533)	2/7	0.131392	0.415686	0	0	3.92749	7.97111	ANKRD17;TKFC
regulation of miRNA mediated inhibition of translation (GO:1905616)	2/7	0.131392	0.415686	0	0	3.92749	7.97111	DDX6;TNRC6B
regulation of muscle organ development (GO:0048634)	2/7	0.131392	0.415686	0	0	3.92749	7.97111	MTPN;CENPF
regulation of myosin-light-chain-phosphatase activity (GO:0035507)	2/7	0.131392	0.415686	0	0	3.92749	7.97111	ROCK1;ROCK2
regulation of natural killer cell proliferation (GO:0032817)	2/7	0.131392	0.415686	0	0	3.92749	7.97111	IL18;HLA-E
regulation of Rab protein signal transduction (GO:0032483)	2/7	0.131392	0.415686	0	0	3.92749	7.97111	SGSM3;DENND4C
regulation of T cell mediated immune response to tumor cell (GO:0002840)	2/7	0.131392	0.415686	0	0	3.92749	7.97111	AHR;HSPD1
regulation of T cell tolerance induction (GO:0002664)	2/7	0.131392	0.415686	0	0	3.92749	7.97111	HLA-B;TGFBR2
regulation of transforming growth factor beta1 production (GO:0032908)	2/7	0.131392	0.415686	0	0	3.92749	7.97111	FURIN;TSKU
regulation of transforming growth factor beta2 production (GO:0032909)	2/7	0.131392	0.415686	0	0	3.92749	7.97111	TGFB2;HIF1A
response to increased oxygen levels (GO:0036296)	2/7	0.131392	0.415686	0	0	3.92749	7.97111	ATP6AP1;ATP6V0D1
riboflavin metabolic process (GO:0006771)	2/7	0.131392	0.415686	0	0	3.92749	7.97111	FLAD1;SLC52A2
ribonucleoprotein complex disassembly (GO:0032988)	2/7	0.131392	0.415686	0	0	3.92749	7.97111	VCP;KIF5B
ribosomal large subunit export from nucleus (GO:0000055)	2/7	0.131392	0.415686	0	0	3.92749	7.97111	XPO1;RAN
organic acid transport (GO:0015849)	13/100	0.13196	0.415686	0	0	1.46928	2.97567	NCOA1;NCOA2;SLC38A1;ABCC2;ACSL1;SLC3A2;SLC7A11;SLC7A2;SLC7A6;SLC25A29;LRRC8D;SLC38A2;ABCG2
interstrand cross-link repair (GO:0036297)	8/55	0.132134	0.415686	0	0	1.67283	3.38571	VCP;WDR48;CENPX;ERCC4;UBE2T;UBC;RPA2;FAAP100
negative regulation of protein modification by small protein conjugation or removal (GO:1903321)	8/55	0.132134	0.415686	0	0	1.67283	3.38571	CAV1;RPL11;RPS3;CTNNB1;ARRB1;SQSTM1;OGT;VPS28
pyruvate metabolic process (GO:0006090)	8/55	0.132134	0.415686	0	0	1.67283	3.38571	TPI1;BSG;ALDOC;HAGH;ALDOA;ENO3;SLC16A3;PCK2
regulation of blood vessel endothelial cell migration (GO:0043535)	8/55	0.132134	0.415686	0	0	1.67283	3.38571	MAP2K3;ATP5F1B;SP1;TMSB4X;ATP2B4;NF1;HSPB1;HIF1A
negative regulation of multicellular organismal process (GO:0051241)	25/214	0.133365	0.415686	0	0	1.3018	2.6227	LRPAP1;GSK3B;ROCK1;ROCK2;PTEN;LRP4;EGFR;SPRED1;RPS19;WWC3;TIMP1;GDF15;NR1H2;ATP2B4;LNPEP;ATP2B1;VASN;MAD2L2;KLF7;NFIB;ID1;ALDH1A1;CALR;LGR4;ATF4
positive regulation of GTPase activity (GO:0043547)	25/214	0.133365	0.415686	0	0	1.3018	2.6227	GSK3B;SYDE2;ARHGAP42;ECT2;SRGAP2;TGM2;TBC1D8B;RALGAPA1;RALGAPA2;ARHGAP29;TSC1;RANGAP1;AFDN;TBCK;SNX18;TBC1D2;RALGAPB;TBC1D4;SGSM3;NF1;RAPGEF2;PIN1;FERMT2;LIMS1;PICALM
2-oxoglutarate metabolic process (GO:0006103)	3/14	0.13338	0.415686	0	0	2.6784	5.39576	GOT1;GPT2;IDH2
atrial septum development (GO:0003283)	3/14	0.13338	0.415686	0	0	2.6784	5.39576	NOTCH2;TGFB2;MDM4
atrioventricular valve development (GO:0003171)	3/14	0.13338	0.415686	0	0	2.6784	5.39576	TGFB2;MDM4;TGFBR2
branching involved in blood vessel morphogenesis (GO:0001569)	3/14	0.13338	0.415686	0	0	2.6784	5.39576	CTNNB1;SEMA3E;TGFBR2
histone H3-K4 trimethylation (GO:0080182)	3/14	0.13338	0.415686	0	0	2.6784	5.39576	KMT2D;KMT2A;OGT
NAD biosynthesis via nicotinamide riboside salvage pathway (GO:0034356)	3/14	0.13338	0.415686	0	0	2.6784	5.39576	PARP10;NAXE;NAPRT
negative regulation of DNA damage response, signal transduction by p53 class mediator (GO:0043518)	3/14	0.13338	0.415686	0	0	2.6784	5.39576	MDM2;MIF;CD44
negative regulation of pri-miRNA transcription by RNA polymerase II (GO:1902894)	3/14	0.13338	0.415686	0	0	2.6784	5.39576	REST;NFIB;PPARA
negative regulation of smooth muscle cell migration (GO:0014912)	3/14	0.13338	0.415686	0	0	2.6784	5.39576	IGFBP5;LRP1;CORO1B
negative regulation of translational initiation (GO:0045947)	3/14	0.13338	0.415686	0	0	2.6784	5.39576	TPR;EIF4EBP1;EIF4EBP2
positive regulation of brown fat cell differentiation (GO:0090336)	3/14	0.13338	0.415686	0	0	2.6784	5.39576	HNRNPU;METRNL;RREB1
positive regulation of sodium ion transmembrane transporter activity (GO:2000651)	3/14	0.13338	0.415686	0	0	2.6784	5.39576	WNK1;TESC;ANK3
pre-miRNA processing (GO:0031054)	3/14	0.13338	0.415686	0	0	2.6784	5.39576	TUT7;TUT4;DICER1
protein maturation by iron-sulfur cluster transfer (GO:0097428)	3/14	0.13338	0.415686	0	0	2.6784	5.39576	MAGEF1;CIAO2B;CISD3
regulation of DNA methylation-dependent heterochromatin assembly (GO:0090308)	3/14	0.13338	0.415686	0	0	2.6784	5.39576	ATF7IP;TRIM28;TASOR
regulation of histone methylation (GO:0031060)	3/14	0.13338	0.415686	0	0	2.6784	5.39576	CHTOP;NSD1;TTLL12
regulation of intrinsic apoptotic signaling pathway in response to DNA damage by p53 class mediator (GO:1902165)	3/14	0.13338	0.415686	0	0	2.6784	5.39576	MIF;CD44;ZNF385A
regulation of IRE1-mediated unfolded protein response (GO:1903894)	3/14	0.13338	0.415686	0	0	2.6784	5.39576	FICD;HSPA5;AGR2
regulation of response to interferon-gamma (GO:0060330)	3/14	0.13338	0.415686	0	0	2.6784	5.39576	CDC37;PIAS1;JAK1
smooth muscle contraction (GO:0006939)	3/14	0.13338	0.415686	0	0	2.6784	5.39576	ROCK1;ROCK2;PIK3C2A
regulation of MAPK cascade (GO:0043408)	20/166	0.133668	0.415686	0	0	1.34771	2.71212	MAP2K2;ROCK1;ROCK2;GDF15;CAV1;GSTP1;PELI2;FN1;IQGAP1;YWHAZ;EGFR;IGF1R;MYDGF;SPRED1;TAOK1;DAG1;NF1;TNIK;LAMTOR1;PAK2
negative regulation of cell cycle process (GO:0010948)	9/64	0.133928	0.415686	0	0	1.60837	3.23354	UXT;SUZ12;CBX5;RRM2;CHMP2A;BMI1;AURKAIP1;PHC3;AURKB
pre-replicative complex assembly (GO:0036388)	9/64	0.133928	0.415686	0	0	1.60837	3.23354	PSMA5;PSMB6;PSMB4;PSMB5;PSMD4;PSMD13;PSMB3;UBC;PSMA7
cell-cell junction organization (GO:0045216)	11/82	0.134198	0.415686	0	0	1.5231	3.05905	DSP;TJP1;AFDN;PRKCI;TGFB2;CDH1;CTNND1;DSG2;PKP3;TJP3;LIMS1
ncRNA export from nucleus (GO:0097064)	6/38	0.134326	0.415686	0	0	1.84226	3.6983	RANBP2;SEC13;TPR;TSC1;AAAS;RAN
negative regulation of G0 to G1 transition (GO:0070317)	6/38	0.134326	0.415686	0	0	1.84226	3.6983	UXT;SUZ12;CBX5;RRM2;BMI1;PHC3
negative regulation of proteasomal protein catabolic process (GO:1901799)	6/38	0.134326	0.415686	0	0	1.84226	3.6983	USP25;OPHN1;RPL11;WAC;NOP53;OGT
negative regulation of ubiquitin-dependent protein catabolic process (GO:2000059)	6/38	0.134326	0.415686	0	0	1.84226	3.6983	RPL11;SGTA;WAC;NOP53;OGT;HIPK2
regulation of phosphoprotein phosphatase activity (GO:0043666)	6/38	0.134326	0.415686	0	0	1.84226	3.6983	GSK3B;BOD1;BOD1L1;ITGA1;TSC1;HSP90B1
synaptic vesicle endocytosis (GO:0048488)	6/38	0.134326	0.415686	0	0	1.84226	3.6983	KIAA1109;OPHN1;ITSN1;FCHO2;CANX;PICALM
ventricular septum development (GO:0003281)	6/38	0.134326	0.415686	0	0	1.84226	3.6983	TGFB2;HECTD1;MATR3;MDM4;TGFBR1;TGFBR2
histone H3-K4 methylation (GO:0051568)	5/30	0.138833	0.42694	0	0	1.96477	3.8794	KMT2D;KMT2A;KMT2C;WDR5;OGT
maintenance of blood-brain barrier (GO:0035633)	5/30	0.138833	0.42694	0	0	1.96477	3.8794	SLC12A2;TJP1;CLDN3;LSR;TJP3
ncRNA catabolic process (GO:0034661)	5/30	0.138833	0.42694	0	0	1.96477	3.8794	TRIR;EXOSC4;XRN1;TUT4;NUDT16L1
negative regulation of gene expression, epigenetic (GO:0045814)	5/30	0.138833	0.42694	0	0	1.96477	3.8794	CREBZF;SUZ12;SMYD5;TASOR;BMI1
peptidyl-lysine trimethylation (GO:0018023)	5/30	0.138833	0.42694	0	0	1.96477	3.8794	KMT2D;SETD2;KMT2A;SMYD5;OGT
positive regulation of DNA recombination (GO:0045911)	5/30	0.138833	0.42694	0	0	1.96477	3.8794	MAD2L2;ACTR2;WDR48;TFRC;ARID2
regulation of protein localization to membrane (GO:1905475)	5/30	0.138833	0.42694	0	0	1.96477	3.8794	AR;GPC1;STX7;SLC5A3;SPTBN1
RNA-dependent DNA biosynthetic process (GO:0006278)	5/30	0.138833	0.42694	0	0	1.96477	3.8794	PIF1;RAD50;NHP2;PPIA;NOP10
epithelial cell differentiation (GO:0030855)	13/101	0.139398	0.42694	0	0	1.4525	2.86205	MESP1;ACADVL;TAGLN;EDF1;DNPH1;CNN3;TST;BASP1;CDK1;ALDOC;E2F4;CCNO;PCK2
histone deacetylation (GO:0016575)	7/47	0.139696	0.42694	0	0	1.71961	3.38469	ELK4;REST;TBL1XR1;MIER1;BAZ2A;TBL1X;RCOR3
regulation of wound healing (GO:0061041)	7/47	0.139696	0.42694	0	0	1.71961	3.38469	ARFGEF1;CLDN4;CLDN3;TNFRSF12A;CAV1;CD109;PTK2
chaperone-mediated protein complex assembly (GO:0051131)	4/22	0.140184	0.42694	0	0	2.18274	4.28864	LONP1;PSMG3;CLU;HSPD1
fatty-acyl-CoA metabolic process (GO:0035337)	4/22	0.140184	0.42694	0	0	2.18274	4.28864	SLC25A1;SCD;FASN;ACACA
heme biosynthetic process (GO:0006783)	4/22	0.140184	0.42694	0	0	2.18274	4.28864	ATP5IF1;HMBS;TSPO;ABCG2
limb morphogenesis (GO:0035108)	4/22	0.140184	0.42694	0	0	2.18274	4.28864	MBNL1;TGFB2;NIPBL;LRP6
positive regulation of amyloid precursor protein catabolic process (GO:1902993)	4/22	0.140184	0.42694	0	0	2.18274	4.28864	ROCK2;SP1;CLU;PICALM
positive regulation of axon extension (GO:0045773)	4/22	0.140184	0.42694	0	0	2.18274	4.28864	MACF1;SHTN1;GOLGA4;DBNL
positive regulation of dendritic spine development (GO:0060999)	4/22	0.140184	0.42694	0	0	2.18274	4.28864	DBNL;DLG5;CAPRIN2;CPEB3
positive regulation of peptidase activity (GO:0010952)	4/22	0.140184	0.42694	0	0	2.18274	4.28864	PRELID1;VCP;CLDN4;CLDN3
regulation of vacuole organization (GO:0044088)	4/22	0.140184	0.42694	0	0	2.18274	4.28864	PIKFYVE;RAB1B;ENO3;ELAPOR1
regulation of viral release from host cell (GO:1902186)	4/22	0.140184	0.42694	0	0	2.18274	4.28864	TRIM28;CHMP2A;MID2;TRIM11
rRNA methylation (GO:0031167)	4/22	0.140184	0.42694	0	0	2.18274	4.28864	FBL;TRMT112;MTERF4;BUD23
ubiquitin-dependent protein catabolic process via the multivesicular body sorting pathway (GO:0043162)	4/22	0.140184	0.42694	0	0	2.18274	4.28864	RNF115;VPS37C;SNF8;VPS28
zinc ion transmembrane transport (GO:0071577)	4/22	0.140184	0.42694	0	0	2.18274	4.28864	SLC39A10;SLC30A1;SLC39A13;SLC39A7
positive regulation of MAPK cascade (GO:0043410)	31/274	0.14026	0.42694	0	0	1.25587	2.46685	NOTCH2;APP;TENM1;ROCK1;ROCK2;PELI2;CIB1;ARRB1;IQGAP1;EGFR;IGF1R;MYDGF;P2RY6;CCN2;PDE8A;TGFB2;ATP6AP1;GDF15;SEMA4C;EIF2AK2;PTPN11;MIF;MID1;MFHAS1;GAREM1;TAOK1;RAPGEF2;ADAM8;LAMTOR1;FERMT2;CD44
macroautophagy (GO:0016236)	15/120	0.141992	0.431926	0	0	1.40483	2.7422	ATG3;VCP;PRKAA1;PRKAA2;VPS37C;YOD1;SNF8;DYNLL1;PRKAB1;ATG101;RB1CC1;CHMP2A;TOMM7;SQSTM1;VPS28
negative regulation of metabolic process (GO:0009892)	8/56	0.142438	0.433	0	0	1.63789	3.19201	FIS1;GSTP1;NR1H2;ALDH1A1;ID1;LNPEP;LGR4;ATF4
regulation of osteoblast differentiation (GO:0045667)	11/83	0.142565	0.433104	0	0	1.50186	2.92555	YAP1;REST;ATP6AP1;SMOC1;LRP5;CRIM1;IL6ST;ATRAID;PTK2;FERMT2;ATF4
skeletal system development (GO:0001501)	19/158	0.142713	0.433268	0	0	1.34459	2.6178	TGFB2;TGFBR1;KIAA1217;EXT1;RPS6KA3;AKAP13;RBP4;EBP;ANKH;TRPS1;CREB3L2;SH3PXD2B;PLS3;ITGB8;RPL13;TRIP11;PPIB;CD44;TGM2
regulation of cytokine-mediated signaling pathway (GO:0001959)	10/74	0.143415	0.435118	0	0	1.53584	2.98261	CDC37;TRAF2;PTPN11;RBCK1;HIPK1;AGPAT2;TRIM44;JAK1;PIAS1;RUNX1
cellular divalent inorganic cation homeostasis (GO:0072503)	14/111	0.144602	0.43843	0	0	1.41917	2.74434	CAV1;ATP2A3;ATP2B4;SLC39A10;SLC30A1;SLC39A13;ATP2B1;ATP2C1;TMCO1;MT2A;MT1F;SLC39A7;CALR;ATP13A3
positive regulation of cellular protein metabolic process (GO:0032270)	13/102	0.147059	0.443981	0	0	1.4361	2.75289	DDX3X;PRKDC;NR1H2;PLK1;RDX;CIRBP;ASPSCR1;LARP4;PERP;STUB1;AURKAIP1;CPEB3;OGT
protein O-linked glycosylation (GO:0006493)	13/102	0.147059	0.443981	0	0	1.4361	2.75289	GALNT7;ST6GAL1;SDF2L1;C1GALT1;TMTC3;PLOD3;PLOD2;TRAK1;DPM2;DPM3;OGT;ST6GALNAC4;ST3GAL3
regulation of cell death (GO:0010941)	13/102	0.147059	0.443981	0	0	1.4361	2.75289	LRPAP1;LRP1;TXNDC12;TSC1;CLU;CHMP2A;AGR2;CCN2;SRGAP2;ZBED6;PDE8A;CRYAB;FERMT2
regulation of heart rate by cardiac conduction (GO:0086091)	6/39	0.147102	0.443981	0	0	1.78633	3.42374	DSP;CAV1;AKAP9;CACNA1D;DSG2;DSC2
regulation of ion transmembrane transporter activity (GO:0032412)	6/39	0.147102	0.443981	0	0	1.78633	3.42374	TCAF1;HOMER1;PPIF;CACNA1D;FXYD5;UTRN
regulation of protein tyrosine kinase activity (GO:0061097)	6/39	0.147102	0.443981	0	0	1.78633	3.42374	RAP2C;APP;PRNP;ERBB3;CAV1;NEDD9
regulation of viral entry into host cell (GO:0046596)	6/39	0.147102	0.443981	0	0	1.78633	3.42374	IFITM3;LGALS1;P4HB;MID2;TRIM11;LY6E
nuclear export (GO:0051168)	11/84	0.151201	0.455842	0	0	1.4812	2.79821	WASHC4;CHTOP;XPO1;ATXN1;RBM8A;ALYREF;TPR;THOC2;CALR;RAN;SRRM1
regulation of interleukin-2 production (GO:0032663)	7/48	0.151326	0.455842	0	0	1.67758	3.16781	PRNP;ZFP36;PDE4D;RPS3;TRAF2;SPTBN1;RUNX1
regulation of mitochondrion organization (GO:0010821)	7/48	0.151326	0.455842	0	0	1.67758	3.16781	GSK3B;FIS1;SREBF1;RHOT2;HAX1;EP300;SQSTM1
regulation of macroautophagy (GO:0016241)	14/112	0.152056	0.457027	0	0	1.40461	2.64558	SMG1;ATP6V0B;PRKAA1;PRKAA2;TSC1;PRKAB1;UCHL1;ATG101;RB1CC1;WAC;LAMTOR1;ATP6V1E1;ATP6V0D1;LAMTOR5
fibroblast growth factor receptor signaling pathway (GO:0008543)	10/75	0.152638	0.457027	0	0	1.51212	2.84232	SETX;HNRNPM;SPRED1;TIA1;POLR2C;FRS2;PTPN11;CBL;SHCBP1;POLR2L
dicarboxylic acid metabolic process (GO:0043648)	8/57	0.153126	0.457027	0	0	1.60438	3.01061	MTRR;GOT1;SHMT2;MDH2;GPT2;IDH2;SDHA;ALDH1L2
positive regulation of gene expression, epigenetic (GO:0045815)	8/57	0.153126	0.457027	0	0	1.60438	3.01061	WBP2;EP300;DEK;ARID1A;BAZ1B;ARID1B;POLR2L;H1-2
protein K48-linked ubiquitination (GO:0070936)	8/57	0.153126	0.457027	0	0	1.60438	3.01061	RNF115;ITCH;UBE2C;UBE2T;UBR5;TTC3;SYVN1;RNF187
regulation of mitotic nuclear division (GO:0007088)	8/57	0.153126	0.457027	0	0	1.60438	3.01061	CCNB1;DAPK3;LRP5;PIN1;PHIP;AURKAIP1;PKMYT1;AURKA
activation of protein kinase B activity (GO:0032148)	5/31	0.15371	0.457027	0	0	1.8891	3.53768	OSBPL8;IL18;RICTOR;TXN;PPIA
aminoglycan catabolic process (GO:0006026)	5/31	0.15371	0.457027	0	0	1.8891	3.53768	HGSNAT;GPC1;SDC3;GNS;HSPG2
negative regulation of proteasomal ubiquitin-dependent protein catabolic process (GO:0032435)	5/31	0.15371	0.457027	0	0	1.8891	3.53768	RPL11;SGTA;WAC;NOP53;OGT
negative regulation of response to DNA damage stimulus (GO:2001021)	5/31	0.15371	0.457027	0	0	1.8891	3.53768	RPS3;MDM2;MIF;CLU;CD44
organelle transport along microtubule (GO:0072384)	5/31	0.15371	0.457027	0	0	1.8891	3.53768	UXT;ARHGAP21;RHOT2;KIF5B;TRAK1
protein acetylation (GO:0006473)	5/31	0.15371	0.457027	0	0	1.8891	3.53768	CREBBP;KAT6A;EP300;NAT9;CLOCK
protein palmitoylation (GO:0018345)	5/31	0.15371	0.457027	0	0	1.8891	3.53768	ZDHHC20;ZDHHC23;ZDHHC12;ZDHHC24;GLUL
regulation of GTPase activity (GO:0043087)	22/189	0.155226	0.457027	0	0	1.29596	2.41421	VAV3;ARFGEF1;GSK3B;PLXND1;FICD;RDX;PTK2;AFDN;TBC1D2;SNX18;WNK1;SGSM3;NF1;PIN1;RAPGEF2;SH3BP4;ECT2;SRGAP2;FERMT2;TGM2;PICALM;LIMS1
acetyl-CoA metabolic process (GO:0006084)	3/15	0.155851	0.457027	0	0	2.45506	4.5636	PMVK;MVD;ACACA
androgen receptor signaling pathway (GO:0030521)	3/15	0.155851	0.457027	0	0	2.45506	4.5636	DDX17;AR;ARID1A
cellular response to arsenic-containing substance (GO:0071243)	3/15	0.155851	0.457027	0	0	2.45506	4.5636	VCP;DDX3X;PPIF
embryonic cranial skeleton morphogenesis (GO:0048701)	3/15	0.155851	0.457027	0	0	2.45506	4.5636	NIPBL;TGFBR1;TGFBR2
establishment of apical/basal cell polarity (GO:0035089)	3/15	0.155851	0.457027	0	0	2.45506	4.5636	PATJ;OPHN1;MYO9A
establishment of spindle localization (GO:0051293)	3/15	0.155851	0.457027	0	0	2.45506	4.5636	DYNC1H1;CFL1;MAP4
heterocycle biosynthetic process (GO:0018130)	3/15	0.155851	0.457027	0	0	2.45506	4.5636	PYCR1;PYCR2;PYCR3
histone H4-K5 acetylation (GO:0043981)	3/15	0.155851	0.457027	0	0	2.45506	4.5636	JADE1;WDR5;OGT
histone H4-K8 acetylation (GO:0043982)	3/15	0.155851	0.457027	0	0	2.45506	4.5636	JADE1;WDR5;OGT
integrated stress response signaling (GO:0140467)	3/15	0.155851	0.457027	0	0	2.45506	4.5636	HSPA5;HERPUD1;ATF4
neurotrophin TRK receptor signaling pathway (GO:0048011)	3/15	0.155851	0.457027	0	0	2.45506	4.5636	DDIT4;FRS2;SOS1
nucleosome positioning (GO:0016584)	3/15	0.155851	0.457027	0	0	2.45506	4.5636	RSF1;CTCF;H1-2
positive regulation of DNA damage response, signal transduction by p53 class mediator (GO:0043517)	3/15	0.155851	0.457027	0	0	2.45506	4.5636	SPRED1;ATM;ZNF385A
positive regulation of double-strand break repair via homologous recombination (GO:1905168)	3/15	0.155851	0.457027	0	0	2.45506	4.5636	ACTR2;WDR48;ARID2
positive regulation of endothelial cell chemotaxis (GO:2001028)	3/15	0.155851	0.457027	0	0	2.45506	4.5636	TMSB4X;HSPB1;MET
positive regulation of lyase activity (GO:0051349)	3/15	0.155851	0.457027	0	0	2.45506	4.5636	NF1;CACNA1D;ISCU
positive regulation of natural killer cell activation (GO:0032816)	3/15	0.155851	0.457027	0	0	2.45506	4.5636	AP1G1;IL18;HLA-E
positive regulation of pattern recognition receptor signaling pathway (GO:0062208)	3/15	0.155851	0.457027	0	0	2.45506	4.5636	ANKRD17;PUM1;PUM2
positive regulation of response to cytokine stimulus (GO:0060760)	3/15	0.155851	0.457027	0	0	2.45506	4.5636	MAVS;AGPAT2;TRIM44
positive regulation of telomerase RNA localization to Cajal body (GO:1904874)	3/15	0.155851	0.457027	0	0	2.45506	4.5636	NHP2;CCT7;NOP10
prostanoid biosynthetic process (GO:0046457)	3/15	0.155851	0.457027	0	0	2.45506	4.5636	MIF;PTGS1;PTGES
protein localization to chromosome, telomeric region (GO:0070198)	3/15	0.155851	0.457027	0	0	2.45506	4.5636	TNKS2;TNKS;ATRX
pyrimidine nucleoside metabolic process (GO:0006213)	3/15	0.155851	0.457027	0	0	2.45506	4.5636	NT5C;NT5E;TYMP
regulation of clathrin-dependent endocytosis (GO:2000369)	3/15	0.155851	0.457027	0	0	2.45506	4.5636	PIK3CB;WASL;SCYL2
regulation of dephosphorylation (GO:0035303)	3/15	0.155851	0.457027	0	0	2.45506	4.5636	MTMR1;PPP1R16A;CDK5RAP3
regulation of endothelial cell chemotaxis (GO:2001026)	3/15	0.155851	0.457027	0	0	2.45506	4.5636	TMSB4X;HSPB1;MET
regulation of neuron projection arborization (GO:0150011)	3/15	0.155851	0.457027	0	0	2.45506	4.5636	MACF1;FZD4;MYO9A
tRNA 5'-end processing (GO:0099116)	3/15	0.155851	0.457027	0	0	2.45506	4.5636	POP7;RPP25;HSD17B10
glucose 6-phosphate metabolic process (GO:0051156)	4/23	0.158015	0.461622	0	0	2.06774	3.81512	G6PD;G6PC3;TALDO1;PGM2L1
peptidyl-L-cysteine S-palmitoylation (GO:0018230)	4/23	0.158015	0.461622	0	0	2.06774	3.81512	ZDHHC20;ZDHHC12;ZDHHC23;ZDHHC24
peptidyl-S-diacylglycerol-L-cysteine biosynthetic process from peptidyl-cysteine (GO:0018231)	4/23	0.158015	0.461622	0	0	2.06774	3.81512	ZDHHC20;ZDHHC12;ZDHHC23;ZDHHC24
regulation of peptidase activity (GO:0052547)	4/23	0.158015	0.461622	0	0	2.06774	3.81512	CST3;CSTB;CAV1;FURIN
regulation of supramolecular fiber organization (GO:1902903)	4/23	0.158015	0.461622	0	0	2.06774	3.81512	AKAP13;GPX1;MAP2;CAMSAP2
response to copper ion (GO:0046688)	4/23	0.158015	0.461622	0	0	2.06774	3.81512	PRNP;MT2A;MT1F;ATP5F1D
intraciliary transport involved in cilium assembly (GO:0035735)	6/40	0.160402	0.462951	0	0	1.7337	3.17279	DYNC2H1;PCM1;IFT27;TRIP11;TNPO1;DYNLL1
negative regulation of ERBB signaling pathway (GO:1901185)	6/40	0.160402	0.462951	0	0	1.7337	3.17279	RNF115;ITGA1;PTPN12;CBL;EGFR;EPN1
positive regulation of catalytic activity (GO:0043085)	6/40	0.160402	0.462951	0	0	1.7337	3.17279	CHTOP;B3GAT3;CAV1;MID1IP1;CIB1;SLC5A3
positive regulation of double-strand break repair (GO:2000781)	6/40	0.160402	0.462951	0	0	1.7337	3.17279	MAD2L2;ACTR2;WDR48;PRKDC;SPIRE1;ARID2
positive regulation of ossification (GO:0045778)	6/40	0.160402	0.462951	0	0	1.7337	3.17279	TGFB2;ADGRV1;ANO6;PTPN11;ATP2B1;ATRAID
regulation of nitric oxide biosynthetic process (GO:0045428)	6/40	0.160402	0.462951	0	0	1.7337	3.17279	ROCK2;DDAH2;CAV1;ATP2B4;SIRPA;CLU
regulation of epithelial to mesenchymal transition (GO:0010717)	10/76	0.162149	0.462951	0	0	1.48913	2.70908	MAD2L2;SPRED1;TGFB2;PTEN;DAG1;CTNNB1;TGFBR1;VASN;FERMT2;TGFBR2
adherens junction organization (GO:0034332)	7/49	0.163389	0.462951	0	0	1.63755	2.96662	TJP1;AFDN;CDH1;CTNND1;CTNNB1;PAK2;FERMT2
aminoglycan biosynthetic process (GO:0006023)	7/49	0.163389	0.462951	0	0	1.63755	2.96662	EXT1;UGDH;B3GAT3;GPC1;SDC3;HSPG2;B4GALT7
regulation of interferon-beta production (GO:0032648)	7/49	0.163389	0.462951	0	0	1.63755	2.96662	MAVS;DDX3X;PTPRS;IRF3;REL;SIRPA;PTPN11
receptor metabolic process (GO:0043112)	8/58	0.164185	0.462951	0	0	1.5722	2.8406	ARFGEF2;GRK2;TFRC;LRP1;CD81;CAV1;RAB11B;PICALM
alpha-beta T cell activation (GO:0046631)	2/8	0.164848	0.462951	0	0	3.27273	5.89984	HLA-A;HLA-E
antigen processing and presentation of endogenous peptide antigen via MHC class I (GO:0019885)	2/8	0.164848	0.462951	0	0	3.27273	5.89984	HLA-A;IDE
carbohydrate phosphorylation (GO:0046835)	2/8	0.164848	0.462951	0	0	3.27273	5.89984	TKFC;GNPTAB
cell-cell adhesion mediated by cadherin (GO:0044331)	2/8	0.164848	0.462951	0	0	3.27273	5.89984	AFDN;CTNND1
coronary vasculature morphogenesis (GO:0060977)	2/8	0.164848	0.462951	0	0	3.27273	5.89984	SPRED1;TGFBR1
cytoplasmic sequestering of NF-kappaB (GO:0007253)	2/8	0.164848	0.462951	0	0	3.27273	5.89984	TMSB4X;NFKBIB
dendritic spine maintenance (GO:0097062)	2/8	0.164848	0.462951	0	0	3.27273	5.89984	PRNP;IGF1R
forebrain neuron development (GO:0021884)	2/8	0.164848	0.462951	0	0	3.27273	5.89984	RAPGEF2;SCYL2
fructose metabolic process (GO:0006000)	2/8	0.164848	0.462951	0	0	3.27273	5.89984	ALDOC;ALDOA
fusion of virus membrane with host plasma membrane (GO:0019064)	2/8	0.164848	0.462951	0	0	3.27273	5.89984	CTSL;PPIA
hair cell differentiation (GO:0035315)	2/8	0.164848	0.462951	0	0	3.27273	5.89984	MYO6;CTNNB1
histone H2A-K119 monoubiquitination (GO:0036353)	2/8	0.164848	0.462951	0	0	3.27273	5.89984	PCGF5;BMI1
leukocyte aggregation (GO:0070486)	2/8	0.164848	0.462951	0	0	3.27273	5.89984	S100A9;CD44
macromolecule depalmitoylation (GO:0098734)	2/8	0.164848	0.462951	0	0	3.27273	5.89984	LYPLA2;ABHD17A
macromolecule modification (GO:0043412)	2/8	0.164848	0.462951	0	0	3.27273	5.89984	ST6GAL1;CHD1
membrane fusion involved in viral entry into host cell (GO:0039663)	2/8	0.164848	0.462951	0	0	3.27273	5.89984	CTSL;PPIA
mitochondrial respiratory chain complex III assembly (GO:0034551)	2/8	0.164848	0.462951	0	0	3.27273	5.89984	UQCC3;UQCRFS1
multi-ciliated epithelial cell differentiation (GO:1903251)	2/8	0.164848	0.462951	0	0	3.27273	5.89984	E2F4;CCNO
negative regulation of actin nucleation (GO:0051126)	2/8	0.164848	0.462951	0	0	3.27273	5.89984	GMFB;CORO1B
negative regulation of keratinocyte proliferation (GO:0010839)	2/8	0.164848	0.462951	0	0	3.27273	5.89984	MED1;PTPRK
negative regulation of mitochondrial fusion (GO:0010637)	2/8	0.164848	0.462951	0	0	3.27273	5.89984	TFRC;HUWE1
negative regulation of muscle cell differentiation (GO:0051148)	2/8	0.164848	0.462951	0	0	3.27273	5.89984	ID2;ZBED6
negative regulation of neuron projection regeneration (GO:0070571)	2/8	0.164848	0.462951	0	0	3.27273	5.89984	PTPRS;CERS2
negative regulation of osteoblast proliferation (GO:0033689)	2/8	0.164848	0.462951	0	0	3.27273	5.89984	EIF2AK2;ATRAID
negative regulation of T-helper 17 cell differentiation (GO:2000320)	2/8	0.164848	0.462951	0	0	3.27273	5.89984	RC3H1;RC3H2
phosphatidylinositol-3-phosphate biosynthetic process (GO:0036092)	2/8	0.164848	0.462951	0	0	3.27273	5.89984	PIK3CB;PIK3C2A
positive regulation of adaptive immune response (GO:0002821)	2/8	0.164848	0.462951	0	0	3.27273	5.89984	CD81;IL6ST
positive regulation of aspartic-type peptidase activity (GO:1905247)	2/8	0.164848	0.462951	0	0	3.27273	5.89984	ROCK2;PICALM
positive regulation of chromosome segregation (GO:0051984)	2/8	0.164848	0.462951	0	0	3.27273	5.89984	CCNB1;SMC5
positive regulation of endocytic recycling (GO:2001137)	2/8	0.164848	0.462951	0	0	3.27273	5.89984	EHD1;SORL1
positive regulation of homotypic cell-cell adhesion (GO:0034112)	2/8	0.164848	0.462951	0	0	3.27273	5.89984	ANK3;JAK1
positive regulation of leukocyte differentiation (GO:1902107)	2/8	0.164848	0.462951	0	0	3.27273	5.89984	LGALS1;PRKDC
positive regulation of vascular associated smooth muscle cell migration (GO:1904754)	2/8	0.164848	0.462951	0	0	3.27273	5.89984	DOCK5;IGFBP5
protein depalmitoylation (GO:0002084)	2/8	0.164848	0.462951	0	0	3.27273	5.89984	LYPLA2;ABHD17A
protein localization to microtubule cytoskeleton (GO:0072698)	2/8	0.164848	0.462951	0	0	3.27273	5.89984	MID1;MID2
purine ribonucleoside monophosphate catabolic process (GO:0009169)	2/8	0.164848	0.462951	0	0	3.27273	5.89984	NT5E;NT5C2
regulation of cardiac muscle cell action potential involved in regulation of contraction (GO:0098909)	2/8	0.164848	0.462951	0	0	3.27273	5.89984	CAV1;AKAP9
regulation of CD8-positive, alpha-beta T cell proliferation (GO:2000564)	2/8	0.164848	0.462951	0	0	3.27273	5.89984	HLA-A;HLA-E
regulation of cytoplasmic translational elongation (GO:1900247)	2/8	0.164848	0.462951	0	0	3.27273	5.89984	DPH2;CPEB3
regulation of dendritic spine maintenance (GO:1902950)	2/8	0.164848	0.462951	0	0	3.27273	5.89984	PRNP;HOMER1
regulation of intrinsic apoptotic signaling pathway by p53 class mediator (GO:1902253)	2/8	0.164848	0.462951	0	0	3.27273	5.89984	EIF5A;MDM2
regulation of metaphase/anaphase transition of cell cycle (GO:1902099)	2/8	0.164848	0.462951	0	0	3.27273	5.89984	UBE2C;PLK1
regulation of nitric oxide metabolic process (GO:0080164)	2/8	0.164848	0.462951	0	0	3.27273	5.89984	SELENOS;SIRPA
regulation of nitrogen compound metabolic process (GO:0051171)	2/8	0.164848	0.462951	0	0	3.27273	5.89984	SELENOS;ROCK2
regulation of osteoclast development (GO:2001204)	2/8	0.164848	0.462951	0	0	3.27273	5.89984	NOTCH2;ATP6AP1
regulation of protein localization to cell cortex (GO:1904776)	2/8	0.164848	0.462951	0	0	3.27273	5.89984	SAPCD2;PLK1
regulation of vascular wound healing (GO:0061043)	2/8	0.164848	0.462951	0	0	3.27273	5.89984	SLC12A2;XBP1
respiratory chain complex III assembly (GO:0017062)	2/8	0.164848	0.462951	0	0	3.27273	5.89984	UQCC3;UQCRFS1
rRNA base methylation (GO:0070475)	2/8	0.164848	0.462951	0	0	3.27273	5.89984	TRMT112;BUD23
SREBP signaling pathway (GO:0032933)	2/8	0.164848	0.462951	0	0	3.27273	5.89984	SREBF1;INSIG1
translocation of molecules into host (GO:0044417)	2/8	0.164848	0.462951	0	0	3.27273	5.89984	ALYREF;THOC2
ventricular trabecula myocardium morphogenesis (GO:0003222)	2/8	0.164848	0.462951	0	0	3.27273	5.89984	TGFB2;TGFBR1
viral mRNA export from host cell nucleus (GO:0046784)	2/8	0.164848	0.462951	0	0	3.27273	5.89984	ALYREF;THOC2
activation of protein kinase activity (GO:0032147)	14/114	0.167563	0.470289	0	0	1.37636	2.45873	OSBPL8;TGFB2;IL18;ZFP91;TRAF2;TXN;TGFBR2;TPX2;TAOK1;RICTOR;TNIK;ECT2;PPIA;PAK2
establishment or maintenance of epithelial cell apical/basal polarity (GO:0045197)	5/32	0.169214	0.473492	0	0	1.81903	3.23168	PRKCI;OPHN1;PARD3;ERBIN;MYO9A
long-chain fatty acid transport (GO:0015909)	5/32	0.169214	0.473492	0	0	1.81903	3.23168	PRKAA2;ACSL1;MID1IP1;ABCD1;ACACA
negative regulation of DNA biosynthetic process (GO:2000279)	5/32	0.169214	0.473492	0	0	1.81903	3.23168	PIF1;XRN1;ERCC4;HNRNPU;DCP2
negative regulation of double-strand break repair (GO:2000780)	5/32	0.169214	0.473492	0	0	1.81903	3.23168	MAD2L2;MAGEF1;UBR5;TRIP12;NUDT16L1
regulation of intracellular estrogen receptor signaling pathway (GO:0033146)	5/32	0.169214	0.473492	0	0	1.81903	3.23168	YAP1;KMT2D;WBP2;CNOT1;RUNX1
protein-DNA complex assembly (GO:0065004)	17/143	0.170142	0.475804	0	0	1.32668	2.34971	H2AX;PSMD13;CETN2;ATRX;HMGB2;RPA2;RSF1;PSMA7;H2BC12;PSMA5;PSMB6;PSMB4;PSMB5;PSMD4;PSMB3;UBC;ANP32B
apoptotic process (GO:0006915)	26/231	0.171496	0.4793	0	0	1.24778	2.20008	NOTCH2;APP;NCKAP1;JADE1;CIB1;AHR;HSPD1;ERBB3;EP300;CASP2;BMF;PHLDA2;ZNF385A;IER3;DAPK1;FEM1B;MAGI3;DAPK3;PAWR;TGFBR2;ADAM15;IRF3;DDIT4;MDM2;PPIA;OGT
import into cell (GO:0098657)	6/41	0.174198	0.485394	0	0	1.68407	2.94302	SNAP25;SLC38A1;LRRC8D;SLC5A3;GLUL;SLC12A7
positive regulation of TOR signaling (GO:0032008)	6/41	0.174198	0.485394	0	0	1.68407	2.94302	SEC13;SIK3;GPR137;RICTOR;LAMTOR1;LAMTOR5
regulation of cell development (GO:0060284)	6/41	0.174198	0.485394	0	0	1.68407	2.94302	NOTCH2;YAP1;RPS19;HMGB2;CTNNB1;CLOCK
regulation of G0 to G1 transition (GO:0070316)	6/41	0.174198	0.485394	0	0	1.68407	2.94302	UXT;SUZ12;CBX5;RRM2;BMI1;PHC3
response to growth factor (GO:0070848)	6/41	0.174198	0.485394	0	0	1.68407	2.94302	CTNNB1;CIB1;CPNE3;EMD;TGFBR1;TGFBR2
phospholipid transport (GO:0015914)	8/59	0.1756	0.486034	0	0	1.54129	2.68115	OSBPL8;ABCC1;PRELID1;TMEM30A;ATP8A1;ATP11B;ATP11A;ATP9A
cellular response to lectin (GO:1990858)	14/115	0.175607	0.486034	0	0	1.36266	2.37036	CREBBP;PSMD13;PSMA7;PSMA5;PSMB6;PSMB4;PSMB5;PSMD4;PSMB3;EP300;TAB3;TAB2;KRAS;PAK2
stimulatory C-type lectin receptor signaling pathway (GO:0002223)	14/115	0.175607	0.486034	0	0	1.36266	2.37036	CREBBP;PSMD13;PSMA7;PSMA5;PSMB6;PSMB4;PSMB5;PSMD4;PSMB3;EP300;TAB3;TAB2;KRAS;PAK2
apoptotic nuclear changes (GO:0030262)	4/24	0.176625	0.486034	0	0	1.96425	3.40546	CECR2;HMGB2;DICER1;CDK5RAP3
canonical glycolysis (GO:0061621)	4/24	0.176625	0.486034	0	0	1.96425	3.40546	TPI1;ALDOC;ALDOA;ENO3
DNA packaging (GO:0006323)	4/24	0.176625	0.486034	0	0	1.96425	3.40546	KAT6A;BANF1;NOC2L;H1-2
glucose catabolic process to pyruvate (GO:0061718)	4/24	0.176625	0.486034	0	0	1.96425	3.40546	TPI1;ALDOC;ALDOA;ENO3
negative regulation of neuron differentiation (GO:0045665)	4/24	0.176625	0.486034	0	0	1.96425	3.40546	GSK3B;MED1;REST;CALR
negative regulation of protein tyrosine kinase activity (GO:0061099)	4/24	0.176625	0.486034	0	0	1.96425	3.40546	CAV1;CBLB;CBL;SOCS4
negative regulation of synaptic transmission (GO:0050805)	4/24	0.176625	0.486034	0	0	1.96425	3.40546	ARF1;PNKD;PTEN;SLC30A1
nucleotide-binding domain, leucine rich repeat containing receptor signaling pathway (GO:0035872)	4/24	0.176625	0.486034	0	0	1.96425	3.40546	ITCH;UBC;TAB3;TAB2
porphyrin-containing compound biosynthetic process (GO:0006779)	4/24	0.176625	0.486034	0	0	1.96425	3.40546	ATP5IF1;HMBS;TSPO;ABCG2
positive regulation of cell-substrate junction organization (GO:0150117)	4/24	0.176625	0.486034	0	0	1.96425	3.40546	ROCK1;TSC1;FERMT2;LIMS1
positive regulation of transcription from RNA polymerase II promoter in response to stress (GO:0036003)	4/24	0.176625	0.486034	0	0	1.96425	3.40546	HSPA5;CHD6;HIF1A;ATF4
purine ribonucleotide catabolic process (GO:0009154)	4/24	0.176625	0.486034	0	0	1.96425	3.40546	NT5E;PDE4D;NT5C2;NUDT4
regulation of cardiac muscle hypertrophy (GO:0010611)	4/24	0.176625	0.486034	0	0	1.96425	3.40546	MTPN;ROCK1;ROCK2;IL6ST
regulation of keratinocyte proliferation (GO:0010837)	4/24	0.176625	0.486034	0	0	1.96425	3.40546	NOTCH2;MED1;ZFP36;PTPRK
regulation of monooxygenase activity (GO:0032768)	4/24	0.176625	0.486034	0	0	1.96425	3.40546	DDAH2;CAV1;WASL;EGFR
regulation of ruffle assembly (GO:1900027)	4/24	0.176625	0.486034	0	0	1.96425	3.40546	CAV1;RDX;EPS8L1;PFN1
sulfur amino acid metabolic process (GO:0000096)	4/24	0.176625	0.486034	0	0	1.96425	3.40546	MTRR;CPS1;TST;TXN2
wound healing, spreading of cells (GO:0044319)	4/24	0.176625	0.486034	0	0	1.96425	3.40546	FLNA;RHOC;ARHGAP35;CD44
3'-UTR-mediated mRNA destabilization (GO:0061158)	3/16	0.179383	0.488128	0	0	2.26609	3.89366	ZFP36;RC3H1;CPEB3
apoptotic DNA fragmentation (GO:0006309)	3/16	0.179383	0.488128	0	0	2.26609	3.89366	CECR2;HMGB2;DICER1
cellular response to sterol (GO:0036315)	3/16	0.179383	0.488128	0	0	2.26609	3.89366	GRAMD1B;INSIG1;LRP6
dendrite self-avoidance (GO:0070593)	3/16	0.179383	0.488128	0	0	2.26609	3.89366	PALLD;BSG;VSTM2L
digestive tract morphogenesis (GO:0048546)	3/16	0.179383	0.488128	0	0	2.26609	3.89366	NIPBL;ID2;AGR2
Golgi to endosome transport (GO:0006895)	3/16	0.179383	0.488128	0	0	2.26609	3.89366	DOP1B;VPS13C;VPS13A
N-terminal protein amino acid acetylation (GO:0006474)	3/16	0.179383	0.488128	0	0	2.26609	3.89366	CREBBP;NAA25;EP300
negative regulation of anoikis (GO:2000811)	3/16	0.179383	0.488128	0	0	2.26609	3.89366	CAV1;PDK4;PTK2
negative regulation of lyase activity (GO:0051350)	3/16	0.179383	0.488128	0	0	2.26609	3.89366	ADGRV1;MTRR;PHPT1
negative regulation of natural killer cell mediated cytotoxicity (GO:0045953)	3/16	0.179383	0.488128	0	0	2.26609	3.89366	HLA-B;HLA-A;HLA-E
nuclear transport (GO:0051169)	3/16	0.179383	0.488128	0	0	2.26609	3.89366	XPO1;BANF1;AAAS
positive regulation by host of viral transcription (GO:0043923)	3/16	0.179383	0.488128	0	0	2.26609	3.89366	SP1;EP300;CHD1
positive regulation of TORC1 signaling (GO:1904263)	3/16	0.179383	0.488128	0	0	2.26609	3.89366	SIK3;GPR137;LAMTOR5
protein localization to endoplasmic reticulum (GO:0070972)	3/16	0.179383	0.488128	0	0	2.26609	3.89366	BCAP31;HSPA5;MIA3
regulation of ATP biosynthetic process (GO:2001169)	3/16	0.179383	0.488128	0	0	2.26609	3.89366	VCP;TMSB4X;PPARA
regulation of cholesterol storage (GO:0010885)	3/16	0.179383	0.488128	0	0	2.26609	3.89366	EHD1;NR1H2;PPARA
regulation of leukocyte activation (GO:0002694)	3/16	0.179383	0.488128	0	0	2.26609	3.89366	MFHAS1;MIF;PJA2
regulation of rRNA processing (GO:2000232)	3/16	0.179383	0.488128	0	0	2.26609	3.89366	TRMT112;HEATR1;BUD23
retrograde axonal transport (GO:0008090)	3/16	0.179383	0.488128	0	0	2.26609	3.89366	DYNC1H1;DST;KIF5B
cellular response to peptide hormone stimulus (GO:0071375)	13/106	0.179861	0.488855	0	0	1.37403	2.35725	PRKCI;XBP1;GOT1;PRKDC;INSIG1;CAV1;DENND4C;NR4A1;SELENOS;TBC1D4;RAB15;TRIB3;PCK2
regulation of cell cycle process (GO:0010564)	13/106	0.179861	0.488855	0	0	1.37403	2.35725	DYNC1H1;AHCTF1;SETD2;CETN2;DAPK3;PLK1;PKMYT1;AURKB;AURKA;PIN1;CTNNB1;BIRC6;ECT2
tumor necrosis factor-mediated signaling pathway (GO:0033209)	14/116	0.183838	0.499374	0	0	1.34922	2.28518	EIF5A;TNFRSF12A;PSMD13;TRAF2;PSMA7;PSMA5;PSMB6;PSMB4;PSMB5;PSMD4;PSMB3;TMSB4X;LTBR;LIMS1
regulation of MAP kinase activity (GO:0043405)	12/97	0.184106	0.49981	0	0	1.38757	2.3481	TENM1;UCHL1;GSTP1;STK38;NF1;ADAM8;TRIB3;SNF8;PIK3CB;SORL1;CDK5RAP3;EGFR
lytic vacuole organization (GO:0080171)	5/33	0.185294	0.501861	0	0	1.75397	2.95686	GNPTAB;HOOK2;GAA;HOOK3;LAMTOR1
regulation of cholesterol efflux (GO:0010874)	5/33	0.185294	0.501861	0	0	1.75397	2.95686	LRP1;NAXE;CAV1;NR1H2;LAMTOR1
regulation of sprouting angiogenesis (GO:1903670)	5/33	0.185294	0.501861	0	0	1.75397	2.95686	TJP1;PIK3CB;GLUL;EPN1;JAK1
vasculogenesis (GO:0001570)	5/33	0.185294	0.501861	0	0	1.75397	2.95686	SPRED1;EGFL7;CAV1;ITGB8;TGFBR2
negative regulation of growth (GO:0045926)	15/126	0.187148	0.506557	0	0	1.32845	2.22629	NOTCH2;TGFB2;PNPT1;DDX3X;JADE1;OSGIN2;DNAJB2;MT2A;PSRC1;ADAM15;BCL6;CCDC85B;CAPRIN2;MT1F;SH3BP4
cellular protein catabolic process (GO:0044257)	8/60	0.187355	0.506557	0	0	1.51157	2.5315	CTSL;CLPP;CAPN2;LONP1;AP2S1;MDM2;IDE;CTSC
response to organic cyclic compound (GO:0014070)	8/60	0.187355	0.506557	0	0	1.51157	2.5315	TP53I13;CYP24A1;IGFBP5;TIPARP;IL18;CYP1A1;CYP1B1;CTNNB1
positive regulation of protein modification process (GO:0031401)	24/214	0.187581	0.506872	0	0	1.24241	2.07922	APP;DDX3X;TFRC;LIMCH1;ROCK2;FAXDC2;PELI2;ASPSCR1;CIB1;ARRB1;TXN;PTK2;EGFR;MYDGF;MAVS;CLDN3;TAOK1;RB1CC1;ERP29;PIN1;KRAS;TNIK;PDE8A;PPIA
retrograde transport, endosome to Golgi (GO:0042147)	11/88	0.188291	0.508063	0	0	1.40395	2.34426	SPAG9;TMED9;PIKFYVE;HEATR5B;SURF4;ARL1;RHOBTB3;GCC2;ERC1;YKT6;BET1L
positive regulation of ATPase activity (GO:0032781)	6/42	0.188459	0.508063	0	0	1.6372	2.73228	DNAJB2;CHTOP;DNAJB11;HNRNPU;DYNLL1;PFN1
regulation of chemokine production (GO:0032642)	6/42	0.188459	0.508063	0	0	1.6372	2.73228	APP;EGR1;IL18;HMOX1;EIF2AK2;HIF1A
regulation of extrinsic apoptotic signaling pathway via death domain receptors (GO:1902041)	6/42	0.188459	0.508063	0	0	1.6372	2.73228	GSK3B;DDX3X;GPX1;FEM1B;HMOX1;TRAF2
regulation of neuron projection development (GO:0010975)	19/165	0.188596	0.508136	0	0	1.27962	2.1346	GSK3B;PRKCI;PTPRS;CAMK1D;KIDINS220;PTEN;CIB1;ARHGAP35;TSKU;TANC2;CAMSAP2;SETX;FES;CFL1;EP300;RAPGEF2;PDLIM5;S100A9;PAK2
negative regulation of NF-kappaB transcription factor activity (GO:0032088)	10/79	0.192335	0.51791	0	0	1.42415	2.34774	PARP10;ITCH;TMSB4X;NFKBIL1;ERBIN;CYP1B1;ARRB1;RBCK1;CDK5RAP3;NFKBIB
positive regulation of cytokine production (GO:0001819)	36/335	0.19347	0.520666	0	0	1.18483	1.94624	APP;PRKDC;ROCK2;HIF1A;AGPAT2;HSPD1;G3BP1;RPS3;CYP1B1;HMOX1;EP300;LRRFIP1;SPTBN1;POLR2L;EGR1;CREBBP;XBP1;PDE4D;IL18;EIF2AK2;ARNT;TRAF2;PTPN11;HLA-A;MIF;SORL1;HLA-E;RUNX1;NFKB2;MAVS;IRF3;CTNNB1;PLCB1;IL6ST;ATF4;LAMTOR5
cAMP-mediated signaling (GO:0019933)	4/25	0.195929	0.520734	0	0	1.87061	3.0491	PDE4D;ADGRG6;RAPGEF2;AHR
glycolytic process through glucose-6-phosphate (GO:0061620)	4/25	0.195929	0.520734	0	0	1.87061	3.0491	TPI1;ALDOC;ALDOA;ENO3
in utero embryonic development (GO:0001701)	4/25	0.195929	0.520734	0	0	1.87061	3.0491	ARNT2;MBNL1;ADAM10;TGFBR1
negative regulation of actin filament polymerization (GO:0030837)	4/25	0.195929	0.520734	0	0	1.87061	3.0491	ARFGEF1;TMSB4X;PFN1;TMSB10
protein import (GO:0017038)	11/89	0.198163	0.520734	0	0	1.38587	2.24326	ALDH3A2;FIS1;IPO8;SEC13;IPO9;TPR;TNPO1;CLU;IPO7;ABCD1;RAN
SCF-dependent proteasomal ubiquitin-dependent protein catabolic process (GO:0031146)	11/89	0.198163	0.520734	0	0	1.38587	2.24326	PSMA5;FBXL20;PSMB6;PSMB4;PSMB5;PSMD4;CUL5;PSMD13;PSMB3;FBXL15;PSMA7
negative regulation of response to stimulus (GO:0048585)	8/61	0.199434	0.520734	0	0	1.48297	2.39095	KLF7;ERBB3;AMBP;VPS13C;NR1H2;PIM3;CLU;TLE5
pattern recognition receptor signaling pathway (GO:0002221)	8/61	0.199434	0.520734	0	0	1.48297	2.39095	RPS6KA3;CTSL;UBC;TAB3;TAB2;CNPY3;S100A9;HSP90B1
bone cell development (GO:0098751)	2/9	0.199549	0.520734	0	0	2.80504	4.52086	MED1;ZNF385A
cellular response to sterol depletion (GO:0071501)	2/9	0.199549	0.520734	0	0	2.80504	4.52086	SREBF1;INSIG1
embryonic digestive tract morphogenesis (GO:0048557)	2/9	0.199549	0.520734	0	0	2.80504	4.52086	NIPBL;ID2
endosome to melanosome transport (GO:0035646)	2/9	0.199549	0.520734	0	0	2.80504	4.52086	CD63;AP1G1
endosome to pigment granule transport (GO:0043485)	2/9	0.199549	0.520734	0	0	2.80504	4.52086	CD63;AP1G1
endothelial cell chemotaxis (GO:0035767)	2/9	0.199549	0.520734	0	0	2.80504	4.52086	NR4A1;CORO1B
fructose 1,6-bisphosphate metabolic process (GO:0030388)	2/9	0.199549	0.520734	0	0	2.80504	4.52086	ALDOC;ALDOA
galactose metabolic process (GO:0006012)	2/9	0.199549	0.520734	0	0	2.80504	4.52086	SLC35A2;PGM2L1
glomerular filtration (GO:0003094)	2/9	0.199549	0.520734	0	0	2.80504	4.52086	TBC1D8B;TMEM63C
icosanoid transport (GO:0071715)	2/9	0.199549	0.520734	0	0	2.80504	4.52086	ABCC1;ABCC2
IMP metabolic process (GO:0046040)	2/9	0.199549	0.520734	0	0	2.80504	4.52086	ADSS1;NT5C2
inner ear receptor cell development (GO:0060119)	2/9	0.199549	0.520734	0	0	2.80504	4.52086	ADGRV1;TSKU
inositol metabolic process (GO:0006020)	2/9	0.199549	0.520734	0	0	2.80504	4.52086	IMPA2;SLC5A3
interleukin-23-mediated signaling pathway (GO:0038155)	2/9	0.199549	0.520734	0	0	2.80504	4.52086	P4HB;TYK2
intestinal epithelial cell differentiation (GO:0060575)	2/9	0.199549	0.520734	0	0	2.80504	4.52086	YAP1;IL6ST
kinetochore assembly (GO:0051382)	2/9	0.199549	0.520734	0	0	2.80504	4.52086	CENPF;POGZ
L-phenylalanine metabolic process (GO:0006558)	2/9	0.199549	0.520734	0	0	2.80504	4.52086	GSTZ1;PCBD1
mitochondrial fragmentation involved in apoptotic process (GO:0043653)	2/9	0.199549	0.520734	0	0	2.80504	4.52086	ATG3;FIS1
mitochondrial respirasome assembly (GO:0097250)	2/9	0.199549	0.520734	0	0	2.80504	4.52086	COX7A2;HIGD2A
negative regulation of biomineralization (GO:0110150)	2/9	0.199549	0.520734	0	0	2.80504	4.52086	ROCK1;ROCK2
negative regulation of lipid localization (GO:1905953)	2/9	0.199549	0.520734	0	0	2.80504	4.52086	NR1H2;ITGAV
negative regulation of ubiquitin protein ligase activity (GO:1904667)	2/9	0.199549	0.520734	0	0	2.80504	4.52086	MAD2L2;RPL11
nuclear RNA surveillance (GO:0071027)	2/9	0.199549	0.520734	0	0	2.80504	4.52086	EXOSC4;XRN1
organic acid catabolic process (GO:0016054)	2/9	0.199549	0.520734	0	0	2.80504	4.52086	TST;TXN2
positive regulation of autophagy of mitochondrion (GO:1903599)	2/9	0.199549	0.520734	0	0	2.80504	4.52086	VPS13D;SLC25A5
positive regulation of cell-cell adhesion mediated by cadherin (GO:2000049)	2/9	0.199549	0.520734	0	0	2.80504	4.52086	TJP1;AFDN
positive regulation of fatty acid beta-oxidation (GO:0032000)	2/9	0.199549	0.520734	0	0	2.80504	4.52086	PPARA;ABCD1
positive regulation of ligase activity (GO:0051351)	2/9	0.199549	0.520734	0	0	2.80504	4.52086	MID1IP1;TMSB4X
positive regulation of membrane potential (GO:0045838)	2/9	0.199549	0.520734	0	0	2.80504	4.52086	VCP;ANK3
positive regulation of protein kinase A signaling (GO:0010739)	2/9	0.199549	0.520734	0	0	2.80504	4.52086	ADGRV1;MIF
protein hexamerization (GO:0034214)	2/9	0.199549	0.520734	0	0	2.80504	4.52086	UGDH;LRRC8D
protein K6-linked ubiquitination (GO:0085020)	2/9	0.199549	0.520734	0	0	2.80504	4.52086	UBE2S;UBE2T
regulation of actin filament organization (GO:0110053)	2/9	0.199549	0.520734	0	0	2.80504	4.52086	RDX;ARHGAP35
regulation of CD8-positive, alpha-beta T cell activation (GO:2001185)	2/9	0.199549	0.520734	0	0	2.80504	4.52086	HLA-A;HLA-E
regulation of endothelial cell development (GO:1901550)	2/9	0.199549	0.520734	0	0	2.80504	4.52086	ROCK1;ROCK2
regulation of endothelial cell differentiation (GO:0045601)	2/9	0.199549	0.520734	0	0	2.80504	4.52086	ATOH8;VEZF1
regulation of epidermis development (GO:0045682)	2/9	0.199549	0.520734	0	0	2.80504	4.52086	KLF7;KRT10
regulation of histone H4 acetylation (GO:0090239)	2/9	0.199549	0.520734	0	0	2.80504	4.52086	CTBP1;ARRB1
regulation of mammary gland epithelial cell proliferation (GO:0033599)	2/9	0.199549	0.520734	0	0	2.80504	4.52086	GPX1;RREB1
regulation of PERK-mediated unfolded protein response (GO:1903897)	2/9	0.199549	0.520734	0	0	2.80504	4.52086	HSPA5;AGR2
regulation of pinocytosis (GO:0048548)	2/9	0.199549	0.520734	0	0	2.80504	4.52086	CAV1;NR1H2
regulation of protein deacetylation (GO:0090311)	2/9	0.199549	0.520734	0	0	2.80504	4.52086	SPRED1;EP300
regulation of sterol biosynthetic process (GO:0106118)	2/9	0.199549	0.520734	0	0	2.80504	4.52086	SREBF1;RAN
regulation of tumor necrosis factor superfamily cytokine production (GO:1903555)	2/9	0.199549	0.520734	0	0	2.80504	4.52086	ZFP36;SIRPA
response to type I interferon (GO:0034340)	2/9	0.199549	0.520734	0	0	2.80504	4.52086	SETD2;SHMT2
response to vitamin D (GO:0033280)	2/9	0.199549	0.520734	0	0	2.80504	4.52086	CYP24A1;FES
extracellular structure organization (GO:0043062)	24/216	0.20005	0.521748	0	0	1.22933	1.97822	COL17A1;APP;COL27A1;ITGA2;ITGA1;LAMA3;FN1;FURIN;HSPG2;TGFBR1;THSD4;SH3PXD2A;ADAM15;CDH1;SMOC1;ITGA10;BSG;DAG1;NF1;COL4A5;ITGB8;ITGAV;ITGB6;CD44
positive regulation of protein-containing complex assembly (GO:0031334)	14/118	0.200845	0.522989	0	0	1.32313	2.12392	GSK3B;VCP;DDX3X;TFRC;RPA2;ASAP1;RHOC;CLU;ERCC4;RPS3;BMF;ATM;STUB1;FERMT2
negative regulation of extrinsic apoptotic signaling pathway via death domain receptors (GO:1902042)	5/34	0.201902	0.522989	0	0	1.69339	2.70938	GSK3B;DDX3X;GPX1;HMOX1;TRAF2
organelle disassembly (GO:1903008)	5/34	0.201902	0.522989	0	0	1.69339	2.70938	VCP;TEX264;KIF5B;RB1CC1;CDK1
regulation of activated T cell proliferation (GO:0046006)	5/34	0.201902	0.522989	0	0	1.69339	2.70938	PRNP;IGFBP2;RPS3;IL18;RC3H1
sister chromatid segregation (GO:0000819)	5/34	0.201902	0.522989	0	0	1.69339	2.70938	KIF18B;PLK1;CDCA8;NDC80;RAN
synaptic vesicle recycling (GO:0036465)	5/34	0.201902	0.522989	0	0	1.69339	2.70938	KIAA1109;OPHN1;FCHO2;CANX;SYT7
tRNA export from nucleus (GO:0006409)	5/34	0.201902	0.522989	0	0	1.69339	2.70938	RANBP2;SEC13;TPR;AAAS;RAN
tRNA-containing ribonucleoprotein complex export from nucleus (GO:0071431)	5/34	0.201902	0.522989	0	0	1.69339	2.70938	RANBP2;SEC13;TPR;AAAS;RAN
plasma membrane bounded cell projection morphogenesis (GO:0120039)	7/52	0.201969	0.522989	0	0	1.52812	2.44445	NCKAP1;SHTN1;DBNL;TAOK1;DICER1;TNIK;SRGAP2
positive regulation of developmental growth (GO:0048639)	7/52	0.201969	0.522989	0	0	1.52812	2.44445	SHTN1;MACF1;GOLGA4;DBNL;AGR2;PLCB1;PPIB
signal transduction in response to DNA damage (GO:0042770)	7/52	0.201969	0.522989	0	0	1.52812	2.44445	H2AX;MAD2L2;ATRX;MYO6;ATM;MDM4;CLOCK
positive regulation of leukocyte mediated cytotoxicity (GO:0001912)	6/43	0.203151	0.522989	0	0	1.59287	2.53872	AZGP1;AP1G1;STX7;HLA-B;HLA-A;HLA-E
regulation of cell-cell adhesion (GO:0022407)	6/43	0.203151	0.522989	0	0	1.59287	2.53872	AFDN;CDH1;ADAM8;SPINT2;PTK2;FUT3
maturation of 5.8S rRNA (GO:0000460)	3/17	0.203791	0.522989	0	0	2.10411	3.34692	EXOSC4;PRKDC;PES1
negative regulation of ATPase activity (GO:0032780)	3/17	0.203791	0.522989	0	0	2.10411	3.34692	ATP5IF1;PPIF;TSC1
negative regulation of fatty acid metabolic process (GO:0045922)	3/17	0.203791	0.522989	0	0	2.10411	3.34692	ACADVL;NCOR1;TRIB3
negative regulation of insulin secretion (GO:0046676)	3/17	0.203791	0.522989	0	0	2.10411	3.34692	KLF7;REST;PIM3
negative regulation of peptidyl-threonine phosphorylation (GO:0010801)	3/17	0.203791	0.522989	0	0	2.10411	3.34692	SPRED1;PARD3;DDIT4
positive regulation of smooth muscle cell migration (GO:0014911)	3/17	0.203791	0.522989	0	0	2.10411	3.34692	DOCK5;IGFBP5;S100A11
positive regulation of telomere capping (GO:1904355)	3/17	0.203791	0.522989	0	0	2.10411	3.34692	TNKS2;TNKS;AURKB
pyrimidine-containing compound catabolic process (GO:0072529)	3/17	0.203791	0.522989	0	0	2.10411	3.34692	NT5C;NT5E;TYMP
regulation of cholesterol biosynthetic process (GO:0045540)	3/17	0.203791	0.522989	0	0	2.10411	3.34692	SREBF1;PRKAA1;RAN
regulation of establishment of endothelial barrier (GO:1903140)	3/17	0.203791	0.522989	0	0	2.10411	3.34692	ROCK1;ROCK2;S1PR3
regulation of Golgi organization (GO:1903358)	3/17	0.203791	0.522989	0	0	2.10411	3.34692	MAP2K2;AKAP9;CAMSAP2
regulation of leukocyte migration (GO:0002685)	3/17	0.203791	0.522989	0	0	2.10411	3.34692	CD81;HMOX1;MIA3
regulation of transferase activity (GO:0051338)	3/17	0.203791	0.522989	0	0	2.10411	3.34692	PARP4;FEM1B;ATM
ruffle organization (GO:0031529)	3/17	0.203791	0.522989	0	0	2.10411	3.34692	LIMA1;PLEKHA1;CORO1B
synaptic vesicle membrane organization (GO:0048499)	3/17	0.203791	0.522989	0	0	2.10411	3.34692	SNAP25;SYNGR2;STX2
tail-anchored membrane protein insertion into ER membrane (GO:0071816)	3/17	0.203791	0.522989	0	0	2.10411	3.34692	SGTA;EMC10;GET3
positive regulation of transferase activity (GO:0051347)	17/148	0.207646	0.532588	0	0	1.27569	2.00529	PARM1;DCUN1D5;TNKS;PLK1;DCUN1D1;BMI1;SORL1;AURKB;EGFR;IGF1R;RAD50;ERBB3;PIN1;CTNNB1;TRIB3;RPS2;MET
positive regulation of autophagy (GO:0010508)	11/90	0.208257	0.533859	0	0	1.36825	2.14676	GSK3B;PRKAA1;PRKAA2;ROCK1;DAPK1;TP53INP1;WAC;SH3BP4;PIK3CB;PIK3C2A;MID2
organonitrogen compound biosynthetic process (GO:1901566)	18/158	0.20911	0.535457	0	0	1.26396	1.97796	SLC44A5;CERS6;SLC44A1;PPM1L;SLC44A2;GSTP1;LPCAT1;AKR1A1;FURIN;HACD2;NMRAL1;ALDH3A2;GSTZ1;CPS1;ALDH3B1;PLPP2;PAM;CERS2
T cell receptor signaling pathway (GO:0050852)	18/158	0.20911	0.535457	0	0	1.26396	1.97796	PSMD13;PDE4D;RC3H1;HLA-A;PIK3CB;RC3H2;PSMA7;PSMA5;PSMB6;PSMB4;PSMB5;PSMD4;WNK1;PSMB3;TAB2;RBCK1;ERMAP;PAK2
innate immune response activating cell surface receptor signaling pathway (GO:0002220)	14/119	0.20961	0.53644	0	0	1.31046	2.0476	CREBBP;PSMD13;PSMA7;PSMA5;PSMB6;PSMB4;PSMB5;PSMD4;PSMB3;EP300;TAB3;TAB2;KRAS;PAK2
double-strand break repair via nonhomologous end joining (GO:0006303)	8/62	0.211817	0.541791	0	0	1.45542	2.25886	H2AX;RAD50;PAXX;PRKDC;ERCC4;HMGB2;SMC5;ATM
positive regulation of translation (GO:0045727)	12/100	0.212491	0.543181	0	0	1.34004	2.07553	EIF5A;TRUB2;RPS9;DDX3X;PRKDC;CNBP;RPS6KB2;CIRBP;LARP4;CPEB3;UHMK1;RCC1L
positive regulation of cell differentiation (GO:0045597)	28/258	0.212595	0.543181	0	0	1.19735	1.85393	YAP1;LRP5;ATRAID;RPS6KA3;ZFP36;GPC1;CCN2;ECT2;ZNF385A;SPAG9;XBP1;TGFB2;ATP6AP1;IL18;TGFBR1;TGFBR2;AR;KITLG;REST;CREB1;FES;ID2;ASXL2;RAPGEF2;CTNNB1;PLCB1;IL6ST;FERMT2
cellular macromolecule catabolic process (GO:0044265)	7/53	0.215549	0.547252	0	0	1.49482	2.2939	ISG20;PNPT1;XRN2;IDE;DNASE1;STT3B;DNASE1L1
epidermal cell differentiation (GO:0009913)	7/53	0.215549	0.547252	0	0	1.49482	2.2939	DSP;MED1;CLIC4;ST14;ADAM9;CTNNB1;KRT10
positive regulation of hydrolase activity (GO:0051345)	17/149	0.215575	0.547252	0	0	1.26596	1.94254	GSK3B;HMGB2;RHOC;AFDN;TBC1D2;SNX18;SGSM3;NF1;RPS3;PIN1;RAPGEF2;ECT2;SRGAP2;FERMT2;TGM2;PICALM;LIMS1
chaperone cofactor-dependent protein refolding (GO:0051085)	4/26	0.215837	0.547252	0	0	1.78548	2.73755	SDF2L1;HSPA5;DNAJB14;HSPA2
endothelial cell development (GO:0001885)	4/26	0.215837	0.547252	0	0	1.78548	2.73755	PDE4D;RDX;RAPGEF2;MET
histone lysine demethylation (GO:0070076)	4/26	0.215837	0.547252	0	0	1.78548	2.73755	KDM5B;KDM3B;JMJD1C;KDM7A
maturation of LSU-rRNA (GO:0000470)	4/26	0.215837	0.547252	0	0	1.78548	2.73755	PES1;NHP2;RPL35;RPL10A
negative regulation of intrinsic apoptotic signaling pathway in response to DNA damage (GO:1902230)	4/26	0.215837	0.547252	0	0	1.78548	2.73755	MIF;CLU;ZNF385A;CD44
negative regulation of proteolysis involved in cellular protein catabolic process (GO:1903051)	4/26	0.215837	0.547252	0	0	1.78548	2.73755	OPHN1;RPL11;SGTA;HIPK2
negative regulation of signaling receptor activity (GO:2000272)	4/26	0.215837	0.547252	0	0	1.78548	2.73755	CBLB;CBL;PPARA;SOCS4
negative regulation of transposition (GO:0010529)	4/26	0.215837	0.547252	0	0	1.78548	2.73755	TUT7;SMYD5;TUT4;UBR2
positive regulation of glucose import (GO:0046326)	4/26	0.215837	0.547252	0	0	1.78548	2.73755	OSBPL8;PRKCI;PTPN11;ARPP19
positive regulation of ion transmembrane transporter activity (GO:0032414)	4/26	0.215837	0.547252	0	0	1.78548	2.73755	TCAF1;WNK1;AKAP9;ANK3
regulation of chondrocyte differentiation (GO:0032330)	4/26	0.215837	0.547252	0	0	1.78548	2.73755	TRPS1;MBOAT2;PTPN11;TGFBR1
branching morphogenesis of an epithelial tube (GO:0048754)	6/44	0.21824	0.55132	0	0	1.55086	2.36066	LRP5;CTNNB1;SEMA3E;MET;LRP6;TGFBR2
intracellular protein transmembrane transport (GO:0065002)	6/44	0.21824	0.55132	0	0	1.55086	2.36066	HSPA5;TIMM17B;ROMO1;SEC61B;HSPD1;TIMM50
mitotic spindle assembly (GO:0090307)	6/44	0.21824	0.55132	0	0	1.55086	2.36066	TPX2;STAG1;STAG2;FLNA;AAAS;AURKB
positive regulation of osteoblast differentiation (GO:0045669)	6/44	0.21824	0.55132	0	0	1.55086	2.36066	YAP1;ATP6AP1;LRP5;IL6ST;ATRAID;FERMT2
positive regulation of receptor-mediated endocytosis (GO:0048260)	6/44	0.21824	0.55132	0	0	1.55086	2.36066	CD63;ARRB1;WASL;CBL;CLU;SCYL2
response to amyloid-beta (GO:1904645)	6/44	0.21824	0.55132	0	0	1.55086	2.36066	APP;GSK3B;PRNP;ABCC1;LRP1;IGF1R
intracellular pH reduction (GO:0051452)	5/35	0.218985	0.55132	0	0	1.63686	2.48598	ATP6V0B;DMXL2;TMEM9;ATP6V1E1;ATP6V0D1
negative regulation of Ras protein signal transduction (GO:0046580)	5/35	0.218985	0.55132	0	0	1.63686	2.48598	TGFB2;HEG1;STMN1;MET;ARHGAP35
peptidyl-tyrosine dephosphorylation (GO:0035335)	5/35	0.218985	0.55132	0	0	1.63686	2.48598	DUSP5;PTPRS;PTPN11;PTPN12;PTPRF
regulation of lipid biosynthetic process (GO:0046890)	5/35	0.218985	0.55132	0	0	1.63686	2.48598	PRKAA2;CREB1;MID1IP1;PDK4;PPARA
regulation of protein polymerization (GO:0032271)	5/35	0.218985	0.55132	0	0	1.63686	2.48598	DBNL;HAX1;MAP2;PFN1;CAMSAP2
regulation of T cell receptor signaling pathway (GO:0050856)	5/35	0.218985	0.55132	0	0	1.63686	2.48598	PRNP;CD81;RPS3;RC3H1;PHPT1
regulation of TORC1 signaling (GO:1903432)	5/35	0.218985	0.55132	0	0	1.63686	2.48598	SZT2;SIK3;GPR137;ATM;LAMTOR5
cell morphogenesis involved in differentiation (GO:0000904)	9/72	0.219181	0.551514	0	0	1.40351	2.13033	CLDN3;OPHN1;NTN4;MICALL2;FN1;ITGAV;SRGAP2;FERMT2;ATF4
positive regulation of cell cycle process (GO:0090068)	12/101	0.222346	0.559176	0	0	1.32491	1.99203	DYNC1H1;RANBP1;CCNB1;TPR;ATRX;LRP5;PHIP;ECT2;NDC80;AURKB;CDC14B;AURKA
positive regulation of DNA metabolic process (GO:0051054)	8/63	0.224488	0.561316	0	0	1.42888	2.13466	H2AX;OTUD4;RAD50;TRIM28;USP9X;ATRX;RPS3;EGFR
cellular response to interferon-gamma (GO:0071346)	14/121	0.227631	0.561316	0	0	1.28582	1.90305	DAPK1;DAPK3;HLA-B;HLA-C;RPL13A;HLA-A;MID1;HLA-E;MT2A;IRF3;SIRPA;GBP2;CD44;JAK1
adenine nucleotide transport (GO:0051503)	3/18	0.228897	0.561316	0	0	1.96372	2.89548	ABCC5;LRRC8D;SLC25A5
chromatin disassembly (GO:0031498)	3/18	0.228897	0.561316	0	0	1.96372	2.89548	SMARCC2;ARID1A;ARID2
DNA conformation change (GO:0071103)	3/18	0.228897	0.561316	0	0	1.96372	2.89548	KAT6A;HMGB2;HMGB3
G protein-coupled acetylcholine receptor signaling pathway (GO:0007213)	3/18	0.228897	0.561316	0	0	1.96372	2.89548	GRK2;GNAQ;PLCB1
melanosome transport (GO:0032402)	3/18	0.228897	0.561316	0	0	1.96372	2.89548	MLPH;RAB27B;RAB11B
microtubule depolymerization (GO:0007019)	3/18	0.228897	0.561316	0	0	1.96372	2.89548	KIF18B;STMN1;KIF2C
negative regulation of interleukin-8 production (GO:0032717)	3/18	0.228897	0.561316	0	0	1.96372	2.89548	TMSB4X;OTUD7B;ARRB1
negative regulation of leukocyte cell-cell adhesion (GO:1903038)	3/18	0.228897	0.561316	0	0	1.96372	2.89548	WNK1;MIA3;PPARA
negative regulation of signal transduction by p53 class mediator (GO:1901797)	3/18	0.228897	0.561316	0	0	1.96372	2.89548	MDM2;MIF;CD44
nucleosome disassembly (GO:0006337)	3/18	0.228897	0.561316	0	0	1.96372	2.89548	SMARCC2;ARID1A;ARID2
pigment granule transport (GO:0051904)	3/18	0.228897	0.561316	0	0	1.96372	2.89548	MLPH;RAB27B;RAB11B
positive regulation of cell adhesion mediated by integrin (GO:0033630)	3/18	0.228897	0.561316	0	0	1.96372	2.89548	TGFB2;ADAM9;CIB1
positive regulation of cell migration involved in sprouting angiogenesis (GO:0090050)	3/18	0.228897	0.561316	0	0	1.96372	2.89548	HMOX1;CIB1;PIK3C2A
prostanoid metabolic process (GO:0006692)	3/18	0.228897	0.561316	0	0	1.96372	2.89548	GSTP1;PTGS1;PTGES
regulation of cellular protein catabolic process (GO:1903362)	3/18	0.228897	0.561316	0	0	1.96372	2.89548	RDX;ATRAID;CDK5RAP3
regulation of early endosome to late endosome transport (GO:2000641)	3/18	0.228897	0.561316	0	0	1.96372	2.89548	MAP2K2;RDX;DNAJC13
regulation of mitochondrial outer membrane permeabilization involved in apoptotic signaling pathway (GO:1901028)	3/18	0.228897	0.561316	0	0	1.96372	2.89548	GSK3B;CHCHD10;SLC25A5
regulation of production of miRNAs involved in gene silencing by miRNA (GO:1903798)	3/18	0.228897	0.561316	0	0	1.96372	2.89548	MAP2K2;NCOR1;EGFR
regulation of protein sumoylation (GO:0033233)	3/18	0.228897	0.561316	0	0	1.96372	2.89548	EGR1;CTNNB1;PIAS1
response to interferon-alpha (GO:0035455)	3/18	0.228897	0.561316	0	0	1.96372	2.89548	IFITM3;TPR;EIF2AK2
rRNA catabolic process (GO:0016075)	3/18	0.228897	0.561316	0	0	1.96372	2.89548	TRIR;EXOSC4;XRN1
chromatin assembly (GO:0031497)	9/73	0.23109	0.561316	0	0	1.3815	2.02383	H2AX;H2BC12;ATRX;HMGB2;RSF1;CTCF;ANP32B;NOC2L;H1-2
regulation of Rho protein signal transduction (GO:0035023)	9/73	0.23109	0.561316	0	0	1.3815	2.02383	AKAP13;OPHN1;HEG1;ARHGEF28;STMN1;EPS8L1;ARRB1;MET;ARHGAP35
chromosome condensation (GO:0030261)	6/45	0.233691	0.561316	0	0	1.51101	2.19664	CCNB1;CDCA5;PLK1;CDK1;BANF1;H1-2
protein deacetylation (GO:0006476)	6/45	0.233691	0.561316	0	0	1.51101	2.19664	TBL1XR1;MIER1;FLNA;BAZ2A;TBL1X;RCOR3
adherens junction assembly (GO:0034333)	2/10	0.234979	0.561316	0	0	2.45427	3.55442	CTNNB1;PAK2
amino sugar metabolic process (GO:0006040)	2/10	0.234979	0.561316	0	0	2.45427	3.55442	ST6GAL1;GNE
cellular response to acetylcholine (GO:1905145)	2/10	0.234979	0.561316	0	0	2.45427	3.55442	ROCK2;ATP2B4
cellular response to dopamine (GO:1903351)	2/10	0.234979	0.561316	0	0	2.45427	3.55442	ATF4;TGM2
cellular response to hydroxyurea (GO:0072711)	2/10	0.234979	0.561316	0	0	2.45427	3.55442	DDI2;ATRX
cellular response to leucine (GO:0071233)	2/10	0.234979	0.561316	0	0	2.45427	3.55442	UBR2;UBR1
chloride ion homeostasis (GO:0055064)	2/10	0.234979	0.561316	0	0	2.45427	3.55442	SLC12A2;SLC12A7
defense response to tumor cell (GO:0002357)	2/10	0.234979	0.561316	0	0	2.45427	3.55442	PRDX2;DAPK1
DNA dealkylation (GO:0035510)	2/10	0.234979	0.561316	0	0	2.45427	3.55442	FTO;MPG
DNA dealkylation involved in DNA repair (GO:0006307)	2/10	0.234979	0.561316	0	0	2.45427	3.55442	FTO;MPG
endothelium development (GO:0003158)	2/10	0.234979	0.561316	0	0	2.45427	3.55442	MESP1;EDF1
fatty acid beta-oxidation using acyl-CoA dehydrogenase (GO:0033539)	2/10	0.234979	0.561316	0	0	2.45427	3.55442	ACADVL;ETFB
I-kappaB phosphorylation (GO:0007252)	2/10	0.234979	0.561316	0	0	2.45427	3.55442	PRDX4;ERC1
ionotropic glutamate receptor signaling pathway (GO:0035235)	2/10	0.234979	0.561316	0	0	2.45427	3.55442	APP;CPEB4
L-serine metabolic process (GO:0006563)	2/10	0.234979	0.561316	0	0	2.45427	3.55442	SHMT2;PHGDH
lipoprotein transport (GO:0042953)	2/10	0.234979	0.561316	0	0	2.45427	3.55442	LRP1;MIA3
monocyte activation (GO:0042117)	2/10	0.234979	0.561316	0	0	2.45427	3.55442	ADAM10;ADAM9
monovalent inorganic anion homeostasis (GO:0055083)	2/10	0.234979	0.561316	0	0	2.45427	3.55442	SLC12A2;SLC12A7
myelin assembly (GO:0032288)	2/10	0.234979	0.561316	0	0	2.45427	3.55442	GPC1;DICER1
N-acetylneuraminate metabolic process (GO:0006054)	2/10	0.234979	0.561316	0	0	2.45427	3.55442	ST6GAL1;GNE
negative regulation of cell adhesion mediated by integrin (GO:0033629)	2/10	0.234979	0.561316	0	0	2.45427	3.55442	WNK1;CYP1B1
negative regulation of cholesterol storage (GO:0010887)	2/10	0.234979	0.561316	0	0	2.45427	3.55442	NR1H2;PPARA
negative regulation of peptidyl-lysine acetylation (GO:2000757)	2/10	0.234979	0.561316	0	0	2.45427	3.55442	CTBP1;NOC2L
negative regulation of phosphatidylinositol 3-kinase signaling (GO:0014067)	2/10	0.234979	0.561316	0	0	2.45427	3.55442	PTEN;NOP53
negative regulation of telomerase activity (GO:0051974)	2/10	0.234979	0.561316	0	0	2.45427	3.55442	PIF1;ERCC4
negative regulation of transcription by competitive promoter binding (GO:0010944)	2/10	0.234979	0.561316	0	0	2.45427	3.55442	MAD2L2;CREB1
negative regulation of viral-induced cytoplasmic pattern recognition receptor signaling pathway (GO:0039532)	2/10	0.234979	0.561316	0	0	2.45427	3.55442	SEC14L1;TKFC
nerve growth factor signaling pathway (GO:0038180)	2/10	0.234979	0.561316	0	0	2.45427	3.55442	KIDINS220;RAPGEF2
neuron remodeling (GO:0016322)	2/10	0.234979	0.561316	0	0	2.45427	3.55442	APP;RND1
nuclear mRNA surveillance (GO:0071028)	2/10	0.234979	0.561316	0	0	2.45427	3.55442	EXOSC4;XRN1
nuclear pore complex assembly (GO:0051292)	2/10	0.234979	0.561316	0	0	2.45427	3.55442	AHCTF1;TPR
nuclear-transcribed mRNA catabolic process, exonucleolytic, 3'-5' (GO:0034427)	2/10	0.234979	0.561316	0	0	2.45427	3.55442	TTC37;EXOSC4
nucleoside metabolic process (GO:0009116)	2/10	0.234979	0.561316	0	0	2.45427	3.55442	NME4;TYMP
omega-hydroxylase P450 pathway (GO:0097267)	2/10	0.234979	0.561316	0	0	2.45427	3.55442	CYP1A1;CYP1B1
peptidyl-lysine acetylation (GO:0018394)	2/10	0.234979	0.561316	0	0	2.45427	3.55442	CREBBP;EP300
phagosome-lysosome fusion (GO:0090385)	2/10	0.234979	0.561316	0	0	2.45427	3.55442	PIKFYVE;SYT7
positive regulation of dendritic spine morphogenesis (GO:0061003)	2/10	0.234979	0.561316	0	0	2.45427	3.55442	DBNL;CAPRIN2
positive regulation of epidermis development (GO:0045684)	2/10	0.234979	0.561316	0	0	2.45427	3.55442	SFN;KRT10
positive regulation of mesenchymal cell proliferation (GO:0002053)	2/10	0.234979	0.561316	0	0	2.45427	3.55442	LRP5;TGFBR2
positive regulation of T cell apoptotic process (GO:0070234)	2/10	0.234979	0.561316	0	0	2.45427	3.55442	PRELID1;ADAM8
positive regulation of transcription by RNA polymerase III (GO:0045945)	2/10	0.234979	0.561316	0	0	2.45427	3.55442	AR;CHD8
positive regulation of vascular endothelial growth factor receptor signaling pathway (GO:0030949)	2/10	0.234979	0.561316	0	0	2.45427	3.55442	ARNT;HIF1A
presynaptic membrane assembly (GO:0097105)	2/10	0.234979	0.561316	0	0	2.45427	3.55442	PTEN;LRP4
protein K11-linked deubiquitination (GO:0035871)	2/10	0.234979	0.561316	0	0	2.45427	3.55442	OTUD7B;YOD1
regulation of attachment of spindle microtubules to kinetochore (GO:0051988)	2/10	0.234979	0.561316	0	0	2.45427	3.55442	CCNB1;ECT2
regulation of carbohydrate biosynthetic process (GO:0043255)	2/10	0.234979	0.561316	0	0	2.45427	3.55442	SELENOS;OGT
regulation of macrophage migration (GO:1905521)	2/10	0.234979	0.561316	0	0	2.45427	3.55442	CD81;MTUS1
regulation of organ growth (GO:0046620)	2/10	0.234979	0.561316	0	0	2.45427	3.55442	PTEN;WWC3
regulation of RNA polymerase II transcription preinitiation complex assembly (GO:0045898)	2/10	0.234979	0.561316	0	0	2.45427	3.55442	ATF7IP;THRA
regulation of T-helper 17 cell differentiation (GO:2000319)	2/10	0.234979	0.561316	0	0	2.45427	3.55442	RC3H1;RC3H2
regulation of type B pancreatic cell development (GO:2000074)	2/10	0.234979	0.561316	0	0	2.45427	3.55442	GSK3B;CLOCK
removal of superoxide radicals (GO:0019430)	2/10	0.234979	0.561316	0	0	2.45427	3.55442	PRDX2;SOD2
renal filtration (GO:0097205)	2/10	0.234979	0.561316	0	0	2.45427	3.55442	TBC1D8B;TMEM63C
response to dopamine (GO:1903350)	2/10	0.234979	0.561316	0	0	2.45427	3.55442	ATF4;TGM2
response to leucine (GO:0043201)	2/10	0.234979	0.561316	0	0	2.45427	3.55442	UBR2;UBR1
rRNA pseudouridine synthesis (GO:0031118)	2/10	0.234979	0.561316	0	0	2.45427	3.55442	NHP2;NOP10
sequestering of actin monomers (GO:0042989)	2/10	0.234979	0.561316	0	0	2.45427	3.55442	TMSB4X;TMSB10
urea cycle (GO:0000050)	2/10	0.234979	0.561316	0	0	2.45427	3.55442	CPS1;NMRAL1
UV protection (GO:0009650)	2/10	0.234979	0.561316	0	0	2.45427	3.55442	GPX1;SDF4
Wnt signaling pathway involved in midbrain dopaminergic neuron differentiation (GO:1904953)	2/10	0.234979	0.561316	0	0	2.45427	3.55442	CTNNB1;LRP6
glycoprotein biosynthetic process (GO:0009101)	10/83	0.236039	0.561316	0	0	1.34582	1.94303	SERP1;CANT1;DAD1;ALG3;ST3GAL5;MGAT1;ALG1;B4GALT7;DDOST;ST3GAL3
cellular senescence (GO:0090398)	4/27	0.236263	0.561316	0	0	1.70776	2.46397	ID2;KAT6A;SMC5;CALR
cytoplasmic pattern recognition receptor signaling pathway (GO:0002753)	4/27	0.236263	0.561316	0	0	1.70776	2.46397	ITCH;UBC;TAB3;TAB2
melanosome organization (GO:0032438)	4/27	0.236263	0.561316	0	0	1.70776	2.46397	PIKFYVE;TRAPPC6A;AP1G1;LYST
microtubule polymerization or depolymerization (GO:0031109)	4/27	0.236263	0.561316	0	0	1.70776	2.46397	KIF18B;STMN1;PIN1;KIF2C
mitotic chromosome condensation (GO:0007076)	4/27	0.236263	0.561316	0	0	1.70776	2.46397	CCNB1;CDCA5;PLK1;CDK1
monovalent inorganic cation homeostasis (GO:0055067)	4/27	0.236263	0.561316	0	0	1.70776	2.46397	SLC12A2;SCNN1A;PDK4;SLC12A7
positive regulation of mitotic cell cycle (GO:0045931)	4/27	0.236263	0.561316	0	0	1.70776	2.46397	APP;CCNB1;EIF4EBP1;MDM2
positive regulation of toll-like receptor signaling pathway (GO:0034123)	4/27	0.236263	0.561316	0	0	1.70776	2.46397	MFHAS1;DDX3X;CAV1;PJA2
presynaptic endocytosis (GO:0140238)	4/27	0.236263	0.561316	0	0	1.70776	2.46397	KIAA1109;OPHN1;FCHO2;CANX
protein export from nucleus (GO:0006611)	4/27	0.236263	0.561316	0	0	1.70776	2.46397	XPO1;TPR;CALR;RAN
regulation of epidermal growth factor-activated receptor activity (GO:0007176)	4/27	0.236263	0.561316	0	0	1.70776	2.46397	APP;CBLB;CBL;SOCS4
regulation of vasculature development (GO:1901342)	4/27	0.236263	0.561316	0	0	1.70776	2.46397	PLXND1;NF1;HMOX1;CTNNB1
cellular response to heat (GO:0034605)	5/36	0.23649	0.561316	0	0	1.58397	2.28384	VCP;PDCD6;TPR;HMOX1;STUB1
cyclic-nucleotide-mediated signaling (GO:0019935)	5/36	0.23649	0.561316	0	0	1.58397	2.28384	PDE4D;ADGRG6;RAPGEF2;AHR;NUDT4
endoderm formation (GO:0001706)	5/36	0.23649	0.561316	0	0	1.58397	2.28384	DUSP5;SETD2;LAMA3;FN1;ITGAV
intrinsic apoptotic signaling pathway by p53 class mediator (GO:0072332)	5/36	0.23649	0.561316	0	0	1.58397	2.28384	DDIT4;JMY;EP300;HIPK1;HIPK2
positive regulation of cytokine-mediated signaling pathway (GO:0001961)	5/36	0.23649	0.561316	0	0	1.58397	2.28384	MAVS;PARP14;AGPAT2;HIF1A;TRIM44
positive regulation of myeloid leukocyte differentiation (GO:0002763)	5/36	0.23649	0.561316	0	0	1.58397	2.28384	HAX1;FES;TESC;ID2;RUNX1
regulation of androgen receptor signaling pathway (GO:0060765)	5/36	0.23649	0.561316	0	0	1.58397	2.28384	NCOA2;AR;NCOR1;SAFB2;EP300
regulation of mRNA processing (GO:0050684)	5/36	0.23649	0.561316	0	0	1.58397	2.28384	TIA1;SON;PAPOLA;SAFB2;QKI
regulation of ossification (GO:0030278)	5/36	0.23649	0.561316	0	0	1.58397	2.28384	TGFB2;ANKH;LRP4;PTPN11;LRP6
regulation of sodium ion transport (GO:0002028)	5/36	0.23649	0.561316	0	0	1.58397	2.28384	WNK1;SLMAP;ATP2B4;PRSS8;ANK3
diterpenoid metabolic process (GO:0016101)	8/64	0.237425	0.56296	0	0	1.40329	2.01779	ALDH3A2;RBP4;LRP1;RDH11;GPC1;ALDH1A1;SDC3;HSPG2
protein secretion (GO:0009306)	8/64	0.237425	0.56296	0	0	1.40329	2.01779	STEAP3;RAB15;CANX;SEL1L;MIA3;PREB;ARFGAP3;PDIA4
protein sumoylation (GO:0016925)	7/55	0.24364	0.577402	0	0	1.43238	2.02261	RANBP2;ZNF451;TRIM28;TPR;RANGAP1;AAAS;PIAS1
positive regulation of epithelial cell proliferation (GO:0050679)	14/123	0.246267	0.58333	0	0	1.26209	1.76861	NOTCH2;YAP1;XBP1;EGFL7;PDCD6;HMGB2;ARNT;EMC10;HIF1A;TGFBR1;EGFR;NR4A1;MYDGF;RREB1
RNA metabolic process (GO:0016070)	15/133	0.247379	0.585365	0	0	1.24916	1.74487	DDX17;FTO;PNPT1;DDX3X;HNRNPU;DICER1;ISG20;SETX;HNRNPM;ATXN1;POLR2C;XRN2;PAPOLA;RBMS2;POLR2L
regulation of cytokinesis (GO:0032465)	10/84	0.247504	0.585365	0	0	1.32756	1.8537	AHCTF1;SETD2;CETN2;PLK1;PIN1;BIRC6;ECT2;AURKB;CDC14B;AURKA
spindle assembly (GO:0051225)	10/84	0.247504	0.585365	0	0	1.32756	1.8537	TPX2;STAG1;NCOR1;STAG2;TNKS;RPS3;FLNA;TUBGCP4;AAAS;SAC3D1
negative regulation of DNA-binding transcription factor activity (GO:0043433)	16/143	0.24813	0.586545	0	0	1.23807	1.72562	PRNP;NFKBIL1;ERBIN;ARRB1;PARP10;MAD2L2;ITCH;ID2;TMSB4X;ID1;CYP1B1;ID3;FLNA;NUPR1;RBCK1;CDK5RAP3
positive regulation of organelle assembly (GO:1902117)	6/46	0.249467	0.589107	0	0	1.47316	2.04537	DYNC1H1;CNOT1;G3BP1;ASAP1;ARHGAP35;ELAPOR1
spliceosomal complex assembly (GO:0000245)	6/46	0.249467	0.589107	0	0	1.47316	2.04537	SETX;PUF60;SNRPD2;SCAF11;LUC7L3;SNRNP200
mRNA transport (GO:0051028)	12/104	0.252974	0.590516	0	0	1.2815	1.76138	RANBP2;ZFP36;CHTOP;SMG1;SEC13;RBM8A;FIP1L1;ALYREF;TPR;THOC2;AAAS;SRRM1
glutamate receptor signaling pathway (GO:0007215)	5/37	0.254363	0.590516	0	0	1.53438	2.10056	APP;HOMER1;GNAQ;PLCB1;CPEB4
negative regulation of endothelial cell proliferation (GO:0001937)	5/37	0.254363	0.590516	0	0	1.53438	2.10056	ATP5IF1;CAV1;ATOH8;NF1;PTPRM
proton transmembrane transport (GO:1902600)	5/37	0.254363	0.590516	0	0	1.53438	2.10056	ATP5F1B;NNT;UCP2;ATP6V0D1;ATP5MF
regulation of glucose import (GO:0046324)	5/37	0.254363	0.590516	0	0	1.53438	2.10056	OSBPL8;PRKCI;SELENOS;PTPN11;ARPP19
regulation of p38MAPK cascade (GO:1900744)	5/37	0.254363	0.590516	0	0	1.53438	2.10056	MFHAS1;GADD45B;EMC10;SASH1;PJA2
regulation of protein autophosphorylation (GO:0031952)	5/37	0.254363	0.590516	0	0	1.53438	2.10056	MOB1B;RAP2C;RAD50;DDX3X;PPP2R5E
regulation of transport (GO:0051049)	5/37	0.254363	0.590516	0	0	1.53438	2.10056	CLDN3;FES;MYO6;REEP6;GAPVD1
tRNA transport (GO:0051031)	5/37	0.254363	0.590516	0	0	1.53438	2.10056	RANBP2;SEC13;TPR;AAAS;RAN
atrioventricular valve morphogenesis (GO:0003181)	3/19	0.25453	0.590516	0	0	1.84089	2.51896	TGFB2;MDM4;TGFBR2
cardiac atrium morphogenesis (GO:0003209)	3/19	0.25453	0.590516	0	0	1.84089	2.51896	NOTCH2;MESP1;TGFB2
cellular response to copper ion (GO:0071280)	3/19	0.25453	0.590516	0	0	1.84089	2.51896	PRNP;MT2A;MT1F
dopamine metabolic process (GO:0042417)	3/19	0.25453	0.590516	0	0	1.84089	2.51896	TGFB2;MAOA;COMT
endocardial cushion morphogenesis (GO:0003203)	3/19	0.25453	0.590516	0	0	1.84089	2.51896	TGFB2;MDM4;TGFBR2
establishment of melanosome localization (GO:0032401)	3/19	0.25453	0.590516	0	0	1.84089	2.51896	MLPH;RAB27B;RAB11B
folic acid metabolic process (GO:0046655)	3/19	0.25453	0.590516	0	0	1.84089	2.51896	MTRR;SHMT2;ALDH1L2
glycerolipid catabolic process (GO:0046503)	3/19	0.25453	0.590516	0	0	1.84089	2.51896	ABHD12;LYPLA2;MGLL
long-term memory (GO:0007616)	3/19	0.25453	0.590516	0	0	1.84089	2.51896	PRNP;CPEB3;PJA2
maintenance of protein localization in organelle (GO:0072595)	3/19	0.25453	0.590516	0	0	1.84089	2.51896	HSPA5;CHCHD10;HNRNPU
N-glycan processing (GO:0006491)	3/19	0.25453	0.590516	0	0	1.84089	2.51896	GNPTAB;PRKCSH;MAN1A2
negative regulation of cytokine production involved in inflammatory response (GO:1900016)	3/19	0.25453	0.590516	0	0	1.84089	2.51896	SIRPA;PPARA;ABCD1
negative regulation of RNA metabolic process (GO:0051253)	3/19	0.25453	0.590516	0	0	1.84089	2.51896	RPS26;NCOR1;PTBP3
negative regulation of striated muscle cell differentiation (GO:0051154)	3/19	0.25453	0.590516	0	0	1.84089	2.51896	XBP1;FRS2;BHLHA15
nuclear membrane organization (GO:0071763)	3/19	0.25453	0.590516	0	0	1.84089	2.51896	PLK1;CHMP2A;EMD
nucleotide-sugar biosynthetic process (GO:0009226)	3/19	0.25453	0.590516	0	0	1.84089	2.51896	GMPPB;UGDH;NANS
positive regulation of mitochondrial fission (GO:0090141)	3/19	0.25453	0.590516	0	0	1.84089	2.51896	FIS1;SPIRE1;AURKA
prostaglandin biosynthetic process (GO:0001516)	3/19	0.25453	0.590516	0	0	1.84089	2.51896	MIF;PTGS1;PTGES
protein import into mitochondrial matrix (GO:0030150)	3/19	0.25453	0.590516	0	0	1.84089	2.51896	TIMM17B;ROMO1;TIMM50
regulation of cell-cell adhesion mediated by cadherin (GO:2000047)	3/19	0.25453	0.590516	0	0	1.84089	2.51896	MAD2L2;TJP1;AFDN
regulation of epithelial cell differentiation (GO:0030856)	3/19	0.25453	0.590516	0	0	1.84089	2.51896	KLF7;KIAA1109;CAV1
regulation of exosomal secretion (GO:1903541)	3/19	0.25453	0.590516	0	0	1.84089	2.51896	CHMP2A;SNF8;ATP9A
regulation of histone H3-K4 methylation (GO:0051569)	3/19	0.25453	0.590516	0	0	1.84089	2.51896	KMT2A;WDR5;CTNNB1
[truncated: 2,646 more rows]

## Sheet: H1563_GO_Biological_Processes
Term	Overlap	P.value	Adjusted.P.value	Old.P.value	Old.Adjusted.P.value	Odds.Ratio	Combined.Score	Genes
aerobic electron transport chain (GO:0019646)	9/70	1.91035e-11	9.51561e-09	0	0	37.5511	926.804	COX8A;COX7B;UQCRC1;UQCRFS1;NDUFS2;COX6A1;COX5B;COX5A;COX6B1
mitochondrial ATP synthesis coupled electron transport (GO:0042775)	9/71	2.17998e-11	9.51561e-09	0	0	36.9435	906.932	COX8A;COX7B;UQCRC1;UQCRFS1;NDUFS2;COX6A1;COX5B;COX5A;COX6B1
mitochondrial ATP synthesis coupled proton transport (GO:0042776)	6/17	6.77025e-11	1.47761e-08	0	0	134.02	3138.2	ATP5F1B;ATP5MC3;ATP5F1E;ATP5MF;ATP5MC1;ATP5ME
mitochondrial electron transport, cytochrome c to oxygen (GO:0006123)	6/17	6.77025e-11	1.47761e-08	0	0	134.02	3138.2	COX8A;COX7B;COX5B;COX6A1;COX5A;COX6B1
ATP synthesis coupled proton transport (GO:0015986)	6/19	1.47399e-10	2.57358e-08	0	0	113.39	2566.92	ATP5F1B;ATP5MC3;ATP5F1E;ATP5MF;ATP5MC1;ATP5ME
cristae formation (GO:0042407)	6/28	1.98375e-09	2.88635e-07	0	0	66.9731	1342.02	ATP5F1B;ATP5MC3;ATP5MF;ATP5F1E;ATP5MC1;ATP5ME
inner mitochondrial membrane organization (GO:0007007)	6/49	6.84546e-08	8.53727e-06	0	0	34.2291	564.681	ATP5F1B;ATP5MC3;ATP5MF;ATP5F1E;ATP5MC1;ATP5ME
positive regulation of blood vessel endothelial cell migration (GO:0043536)	4/48	5.61538e-05	0.00612778	0	0	21.7623	212.997	ATP5F1B;HMOX1;PRKCA;PIK3C2A
glutamine transport (GO:0006868)	2/7	0.000387282	0.0375664	0	0	93.6847	736.02	SLC38A1;SLC38A2
negative regulation of Ras protein signal transduction (GO:0046580)	3/35	0.000470515	0.0397046	0	0	22.1886	170.002	ITGA3;HEG1;SPRY4
response to cytokine (GO:0034097)	5/150	0.000500287	0.0397046	0	0	8.31287	63.1805	BST2;NFAT5;MME;LAMP3;PRKCA
mesodermal cell differentiation (GO:0048333)	2/9	0.000660165	0.048027	0	0	66.9109	489.99	ITGA3;ITGB4
carboxylic acid transmembrane transport (GO:1905039)	3/41	0.000752055	0.0505034	0	0	18.6795	134.356	SLC38A1;SLC7A11;SLC38A2
cell-matrix adhesion (GO:0007160)	4/100	0.000953077	0.0551402	0	0	9.94829	69.1985	ITGB4;ITGA3;ITGA10;FN1
amino acid transmembrane transport (GO:0003333)	3/45	0.000988626	0.0551402	0	0	16.8971	116.914	SLC38A1;SLC7A11;SLC38A2
negative regulation of hemostasis (GO:1900047)	2/12	0.00120007	0.0551402	0	0	46.8306	314.953	SERPINE2;TFPI
energy coupled proton transport, down electrochemical gradient (GO:0015985)	2/12	0.00120007	0.0551402	0	0	46.8306	314.953	ATP5MC3;ATP5MC1
replicative senescence (GO:0090399)	2/12	0.00120007	0.0551402	0	0	46.8306	314.953	MME;PLA2R1
mitochondrial electron transport, ubiquinol to cytochrome c (GO:0006122)	2/12	0.00120007	0.0551402	0	0	46.8306	314.953	UQCRC1;UQCRFS1
amino acid transport (GO:0006865)	3/50	0.00134433	0.0586802	0	0	15.0957	99.8109	SLC38A1;SLC7A11;SLC38A2
negative regulation of cysteine-type endopeptidase activity (GO:2000117)	3/53	0.00159174	0.0652892	0	0	14.1879	91.4113	BEX3;LAMP3;IFI6
negative regulation of coagulation (GO:0050819)	2/14	0.00164532	0.0652892	0	0	39.0216	250.121	SERPINE2;TFPI
negative regulation of cysteine-type endopeptidase activity involved in apoptotic process (GO:0043154)	3/55	0.00177149	0.0672398	0	0	13.6408	86.4272	BEX3;LAMP3;IFI6
extracellular matrix organization (GO:0030198)	6/300	0.00197893	0.0719836	0	0	4.94306	30.7715	ITGB4;CTSL;ITGA3;ITGA10;FN1;THSD4
extracellular structure organization (GO:0043062)	5/216	0.00252937	0.0770274	0	0	5.69356	34.0463	ITGB4;ITGA3;ITGA10;FN1;THSD4
external encapsulating structure organization (GO:0045229)	5/217	0.0025803	0.0770274	0	0	5.66642	33.771	ITGB4;ITGA3;ITGA10;FN1;THSD4
negative regulation of Rho protein signal transduction (GO:0035024)	2/18	0.00273522	0.0770274	0	0	29.2603	172.681	ITGA3;HEG1
regulation of platelet aggregation (GO:0090330)	2/18	0.00273522	0.0770274	0	0	29.2603	172.681	SERPINE2;PRKCA
positive regulation of cell migration involved in sprouting angiogenesis (GO:0090050)	2/18	0.00273522	0.0770274	0	0	29.2603	172.681	HMOX1;PIK3C2A
release of cytochrome c from mitochondria (GO:0001836)	2/18	0.00273522	0.0770274	0	0	29.2603	172.681	IFI6;CLU
response to interferon-alpha (GO:0035455)	2/18	0.00273522	0.0770274	0	0	29.2603	172.681	BST2;LAMP3
negative regulation of viral life cycle (GO:1903901)	2/20	0.00337756	0.0893519	0	0	26.0065	147.993	BST2;LY6E
mesoderm formation (GO:0001707)	2/20	0.00337756	0.0893519	0	0	26.0065	147.993	ITGA3;ITGB4
cellular response to organic cyclic compound (GO:0071407)	4/150	0.00417872	0.106847	0	0	6.52484	35.7414	NCOA3;AHR;TFPI;TGM2
integrin-mediated signaling pathway (GO:0007229)	3/75	0.00428366	0.106847	0	0	9.84177	53.6666	ITGB4;ITGA10;FN1
cellular response to hormone stimulus (GO:0032870)	3/76	0.00444584	0.107812	0	0	9.70646	52.5681	CTSL;NCOA3;TFPI
cAMP-mediated signaling (GO:0019933)	2/25	0.00525835	0.124069	0	0	20.3478	106.784	ADGRG6;AHR
vascular transport (GO:0010232)	3/84	0.00587767	0.135032	0	0	8.74427	44.9158	SLC38A1;SLC5A3;SLC38A2
regulation of blood coagulation (GO:0030193)	2/27	0.00611772	0.136925	0	0	18.7181	95.3981	SERPINE2;TFPI
transport across blood-brain barrier (GO:0150104)	3/86	0.00627378	0.136925	0	0	8.5327	43.2725	SLC38A1;SLC5A3;SLC38A2
neutral amino acid transport (GO:0015804)	2/28	0.0065698	0.139889	0	0	17.9973	90.4412	SLC38A1;SLC38A2
regulation of cysteine-type endopeptidase activity involved in apoptotic process (GO:0043281)	3/89	0.00689724	0.14286	0	0	8.2338	40.9766	BEX3;LAMP3;IFI6
negative regulation of wound healing (GO:0061045)	2/29	0.00703663	0.14286	0	0	17.3298	85.8976	SERPINE2;TFPI
regulation of protein localization to membrane (GO:1905475)	2/30	0.00751807	0.149165	0	0	16.7101	81.7198	SLC5A3;GPC6
peptide cross-linking (GO:0018149)	2/31	0.00801399	0.155471	0	0	16.1331	77.8673	FN1;TGM2
regulation of cell migration involved in sprouting angiogenesis (GO:0090049)	2/32	0.00852426	0.161776	0	0	15.5945	74.3053	HMOX1;PIK3C2A
apoptotic mitochondrial changes (GO:0008637)	2/33	0.00904875	0.164112	0	0	15.0907	71.0037	IFI6;CLU
organic acid transport (GO:0015849)	3/100	0.00949112	0.164112	0	0	7.29602	33.9805	SLC38A1;SLC7A11;SLC38A2
cell-substrate junction assembly (GO:0007044)	2/34	0.00958733	0.164112	0	0	14.6184	67.9362	ITGB4;FN1
regulation of keratinocyte differentiation (GO:0045616)	2/34	0.00958733	0.164112	0	0	14.6184	67.9362	CTSL;NCOA3
protein destabilization (GO:0031648)	2/34	0.00958733	0.164112	0	0	14.6184	67.9362	EP300;SERF2
cyclic-nucleotide-mediated signaling (GO:0019935)	2/36	0.0107062	0.17635	0	0	13.7571	62.415	ADGRG6;AHR
endoderm formation (GO:0001706)	2/36	0.0107062	0.17635	0	0	13.7571	62.415	DUSP4;FN1
proton transmembrane transport (GO:1902600)	2/37	0.0112863	0.182462	0	0	13.3634	59.9235	ATP5F1B;ATP5MF
positive regulation of cell development (GO:0010720)	2/38	0.0118799	0.188567	0	0	12.9915	57.5901	MME;TGM2
negative regulation of blood coagulation (GO:0030195)	2/40	0.0131074	0.193794	0	0	12.3065	53.3435	SERPINE2;TFPI
nervous system development (GO:0007399)	6/447	0.0133064	0.193794	0	0	3.27068	14.1277	COX7B;ADGRG6;FN1;EP300;NDUFS2;NAV1
import into cell (GO:0098657)	2/41	0.0137411	0.193794	0	0	11.9903	51.407	SLC38A1;SLC5A3
cellular respiration (GO:0045333)	2/42	0.0143877	0.193794	0	0	11.69	49.5817	UQCRC1;UQCRFS1
positive regulation of receptor-mediated endocytosis (GO:0048260)	2/44	0.0157198	0.193794	0	0	11.1322	46.2302	ANXA2;CLU
positive regulation of nervous system development (GO:0051962)	2/45	0.016405	0.193794	0	0	10.8728	44.6889	MME;TGM2
positive regulation of Notch signaling pathway (GO:0045747)	2/45	0.016405	0.193794	0	0	10.8728	44.6889	TSPAN14;EP300
cellular response to organic substance (GO:0071310)	3/123	0.0165426	0.193794	0	0	5.89077	24.1629	NFAT5;MME;NCOA3
histone H4 acetylation (GO:0043967)	2/48	0.0185356	0.193794	0	0	10.1621	40.5273	KMT2A;EP300
substrate adhesion-dependent cell spreading (GO:0034446)	2/48	0.0185356	0.193794	0	0	10.1621	40.5273	FN1;ANTXR1
positive regulation of gene expression (GO:0010628)	6/482	0.018611	0.193794	0	0	3.02474	12.0506	LAMP3;FN1;EP300;PLA2R1;CLU;SLC38A2
aminoglycan biosynthetic process (GO:0006023)	2/49	0.0192704	0.193794	0	0	9.94543	39.2764	HS3ST3B1;GPC6
negative regulation of protein-containing complex assembly (GO:0031333)	2/52	0.021547	0.193794	0	0	9.34729	35.8704	EP300;CLU
protein retention in Golgi apparatus (GO:0045053)	1/5	0.0215636	0.193794	0	0	57.875	222.052	VPS13C
receptor transactivation (GO:0035624)	1/5	0.0215636	0.193794	0	0	57.875	222.052	NCOA3
regulation of adenylate cyclase-activating G protein-coupled receptor signaling pathway (GO:0106070)	1/5	0.0215636	0.193794	0	0	57.875	222.052	PRKCA
negative regulation of plasminogen activation (GO:0010757)	1/5	0.0215636	0.193794	0	0	57.875	222.052	SERPINE2
regulation of hormone metabolic process (GO:0032350)	1/5	0.0215636	0.193794	0	0	57.875	222.052	STC2
regulation of low-density lipoprotein particle receptor catabolic process (GO:0032803)	1/5	0.0215636	0.193794	0	0	57.875	222.052	ANXA2
fatty acid derivative catabolic process (GO:1901569)	1/5	0.0215636	0.193794	0	0	57.875	222.052	ACAT1
glycerol biosynthetic process (GO:0006114)	1/5	0.0215636	0.193794	0	0	57.875	222.052	GOT1
response to cocaine (GO:0042220)	1/5	0.0215636	0.193794	0	0	57.875	222.052	TGM2
histone-threonine phosphorylation (GO:0035405)	1/5	0.0215636	0.193794	0	0	57.875	222.052	PRKCA
positive regulation of low-density lipoprotein receptor activity (GO:1905599)	1/5	0.0215636	0.193794	0	0	57.875	222.052	ANXA2
Schwann cell differentiation (GO:0014037)	1/5	0.0215636	0.193794	0	0	57.875	222.052	ADGRG6
positive regulation of NIK/NF-kappaB signaling (GO:1901224)	2/53	0.0223296	0.193794	0	0	9.16355	34.8384	NFAT5;EP300
regulation of megakaryocyte differentiation (GO:0045652)	2/54	0.0231238	0.193794	0	0	8.98688	33.8526	KMT2A;EP300
glycosaminoglycan metabolic process (GO:0030203)	2/54	0.0231238	0.193794	0	0	8.98688	33.8526	HS3ST3B1;GPC6
regulation of blood vessel endothelial cell migration (GO:0043535)	2/55	0.0239296	0.193794	0	0	8.81687	32.9102	ATP5F1B;PRKCA
nitrogen compound transport (GO:0071705)	3/143	0.0245268	0.193794	0	0	5.04413	18.7036	SLC38A1;SLC7A11;SLC38A2
carboxylic acid transport (GO:0046942)	2/57	0.0255752	0.193794	0	0	8.4954	31.1453	SLC38A1;SLC38A2
negative regulation of endoplasmic reticulum calcium ion concentration (GO:0032471)	1/6	0.0258208	0.193794	0	0	46.2977	169.291	TGM2
aspartate metabolic process (GO:0006531)	1/6	0.0258208	0.193794	0	0	46.2977	169.291	GOT1
ATP synthesis coupled electron transport (GO:0042773)	1/6	0.0258208	0.193794	0	0	46.2977	169.291	NDUFS2
attachment of GPI anchor to protein (GO:0016255)	1/6	0.0258208	0.193794	0	0	46.2977	169.291	PGAP1
regulation of hormone biosynthetic process (GO:0046885)	1/6	0.0258208	0.193794	0	0	46.2977	169.291	STC2
regulation of membrane tubulation (GO:1903525)	1/6	0.0258208	0.193794	0	0	46.2977	169.291	ASAP1
foam cell differentiation (GO:0090077)	1/6	0.0258208	0.193794	0	0	46.2977	169.291	EP300
heparan sulfate proteoglycan biosynthetic process, enzymatic modification (GO:0015015)	1/6	0.0258208	0.193794	0	0	46.2977	169.291	HS3ST3B1
positive regulation of lipoprotein particle clearance (GO:0010986)	1/6	0.0258208	0.193794	0	0	46.2977	169.291	ANXA2
isoleucine metabolic process (GO:0006549)	1/6	0.0258208	0.193794	0	0	46.2977	169.291	ACAT1
macrophage derived foam cell differentiation (GO:0010742)	1/6	0.0258208	0.193794	0	0	46.2977	169.291	EP300
positive regulation of receptor binding (GO:1900122)	1/6	0.0258208	0.193794	0	0	46.2977	169.291	ANXA2
membrane raft assembly (GO:0001765)	1/6	0.0258208	0.193794	0	0	46.2977	169.291	ANXA2
positive regulation of tau-protein kinase activity (GO:1902949)	1/6	0.0258208	0.193794	0	0	46.2977	169.291	CLU
positive regulation of macromolecule metabolic process (GO:0010604)	5/384	0.0260985	0.193794	0	0	3.14274	11.458	ANXA2;LAMP3;FN1;CLU;SLC38A2
negative regulation of response to stimulus (GO:0048585)	2/61	0.0290001	0.193794	0	0	7.91785	28.0328	VPS13C;CLU
regulation of neurogenesis (GO:0050767)	2/62	0.0298834	0.193794	0	0	7.78549	27.3306	MME;TGM2
receptor-mediated endocytosis of virus by host cell (GO:0019065)	1/7	0.0300598	0.193794	0	0	38.5795	135.204	CTSL
regulation of glial cell apoptotic process (GO:0034350)	1/7	0.0300598	0.193794	0	0	38.5795	135.204	PRKCA
cellular response to monoamine stimulus (GO:0071868)	1/7	0.0300598	0.193794	0	0	38.5795	135.204	TGM2
desmosome organization (GO:0002934)	1/7	0.0300598	0.193794	0	0	38.5795	135.204	PRKCA
positive regulation of B cell receptor signaling pathway (GO:0050861)	1/7	0.0300598	0.193794	0	0	38.5795	135.204	SLC39A10
regulation of T cell mediated immune response to tumor cell (GO:0002840)	1/7	0.0300598	0.193794	0	0	38.5795	135.204	AHR
regulation of tubulin deacetylation (GO:0090043)	1/7	0.0300598	0.193794	0	0	38.5795	135.204	EP300
heart trabecula formation (GO:0060347)	1/7	0.0300598	0.193794	0	0	38.5795	135.204	ADGRG6
positive regulation of icosanoid secretion (GO:0032305)	1/7	0.0300598	0.193794	0	0	38.5795	135.204	PLA2R1
histone H3-K4 dimethylation (GO:0044648)	1/7	0.0300598	0.193794	0	0	38.5795	135.204	KMT2A
positive regulation of lipopolysaccharide-mediated signaling pathway (GO:0031666)	1/7	0.0300598	0.193794	0	0	38.5795	135.204	PRKCA
serine transport (GO:0032329)	1/7	0.0300598	0.193794	0	0	38.5795	135.204	SLC38A2
skin morphogenesis (GO:0043589)	1/7	0.0300598	0.193794	0	0	38.5795	135.204	ITGB4
positive regulation of podosome assembly (GO:0071803)	1/7	0.0300598	0.193794	0	0	38.5795	135.204	ASAP1
positive regulation of vesicle fusion (GO:0031340)	1/7	0.0300598	0.193794	0	0	38.5795	135.204	ANXA2
zinc ion import across plasma membrane (GO:0071578)	1/7	0.0300598	0.193794	0	0	38.5795	135.204	SLC39A10
actin cytoskeleton reorganization (GO:0031532)	2/63	0.0307775	0.193794	0	0	7.65747	26.6555	THSD7A;ANTXR1
positive regulation of intracellular signal transduction (GO:1902533)	6/546	0.0317568	0.193794	0	0	2.65748	9.16736	BST2;NFAT5;FN1;EP300;HMOX1;TGM2
regulation of cellular catabolic process (GO:0031329)	2/65	0.0325971	0.193794	0	0	7.41363	25.3808	LAMP3;EP300
cellular response to type I interferon (GO:0071357)	2/65	0.0325971	0.193794	0	0	7.41363	25.3808	BST2;IFI6
type I interferon signaling pathway (GO:0060337)	2/65	0.0325971	0.193794	0	0	7.41363	25.3808	BST2;IFI6
ERBB signaling pathway (GO:0038127)	2/66	0.0335225	0.193794	0	0	7.29743	24.7787	PRKCA;PIK3C2A
aspartate family amino acid biosynthetic process (GO:0009067)	1/8	0.0342805	0.193794	0	0	33.0664	111.539	GOT1
regulation of apoptotic cell clearance (GO:2000425)	1/8	0.0342805	0.193794	0	0	33.0664	111.539	TGM2
negative regulation of glial cell apoptotic process (GO:0034351)	1/8	0.0342805	0.193794	0	0	33.0664	111.539	PRKCA
negative regulation of phospholipase activity (GO:0010519)	1/8	0.0342805	0.193794	0	0	33.0664	111.539	PLA2R1
cellular response to UV-B (GO:0071493)	1/8	0.0342805	0.193794	0	0	33.0664	111.539	MME
dendritic spine maintenance (GO:0097062)	1/8	0.0342805	0.193794	0	0	33.0664	111.539	ITGA3
regulation of phospholipase A2 activity (GO:0032429)	1/8	0.0342805	0.193794	0	0	33.0664	111.539	PLA2R1
phosphatidylinositol-3-phosphate biosynthetic process (GO:0036092)	1/8	0.0342805	0.193794	0	0	33.0664	111.539	PIK3C2A
positive regulation of astrocyte differentiation (GO:0048711)	1/8	0.0342805	0.193794	0	0	33.0664	111.539	SERPINE2
regulation of stem cell division (GO:2000035)	1/8	0.0342805	0.193794	0	0	33.0664	111.539	NCOA3
fusion of virus membrane with host plasma membrane (GO:0019064)	1/8	0.0342805	0.193794	0	0	33.0664	111.539	CTSL
regulation of transcription from RNA polymerase II promoter in response to oxidative stress (GO:0043619)	1/8	0.0342805	0.193794	0	0	33.0664	111.539	HMOX1
respiratory chain complex III assembly (GO:0017062)	1/8	0.0342805	0.193794	0	0	33.0664	111.539	UQCRFS1
histone H3-K4 monomethylation (GO:0097692)	1/8	0.0342805	0.193794	0	0	33.0664	111.539	KMT2A
integrin activation (GO:0033622)	1/8	0.0342805	0.193794	0	0	33.0664	111.539	FN1
internal protein amino acid acetylation (GO:0006475)	1/8	0.0342805	0.193794	0	0	33.0664	111.539	EP300
positive regulation of myotube differentiation (GO:0010831)	1/8	0.0342805	0.193794	0	0	33.0664	111.539	ATP11A
stress-induced premature senescence (GO:0090400)	1/8	0.0342805	0.193794	0	0	33.0664	111.539	PLA2R1
membrane fusion involved in viral entry into host cell (GO:0039663)	1/8	0.0342805	0.193794	0	0	33.0664	111.539	CTSL
mitochondrial respiratory chain complex III assembly (GO:0034551)	1/8	0.0342805	0.193794	0	0	33.0664	111.539	UQCRFS1
vascular associated smooth muscle contraction (GO:0014829)	1/8	0.0342805	0.193794	0	0	33.0664	111.539	PIK3C2A
regulation of myeloid cell differentiation (GO:0045637)	2/68	0.0354038	0.193794	0	0	7.07558	23.6391	KMT2A;EP300
wound healing (GO:0042060)	2/70	0.0373252	0.193794	0	0	6.86678	22.5786	AHNAK2;HMOX1
bone cell development (GO:0098751)	1/9	0.038483	0.193794	0	0	28.9317	94.2461	ANXA2
negative regulation of platelet aggregation (GO:0090331)	1/9	0.038483	0.193794	0	0	28.9317	94.2461	SERPINE2
negative regulation of protein activation cascade (GO:2000258)	1/9	0.038483	0.193794	0	0	28.9317	94.2461	TFPI
regulation of ER to Golgi vesicle-mediated transport (GO:0060628)	1/9	0.038483	0.193794	0	0	28.9317	94.2461	PGAP1
cellular response to forskolin (GO:1904322)	1/9	0.038483	0.193794	0	0	28.9317	94.2461	AHR
peripheral nervous system axon ensheathment (GO:0032292)	1/9	0.038483	0.193794	0	0	28.9317	94.2461	ADGRG6
regulation of protein deacetylation (GO:0090311)	1/9	0.038483	0.193794	0	0	28.9317	94.2461	EP300
regulation of RNA polymerase II regulatory region sequence-specific DNA binding (GO:1903025)	1/9	0.038483	0.193794	0	0	28.9317	94.2461	EP300
positive regulation of blood vessel endothelial cell proliferation involved in sprouting angiogenesis (GO:1903589)	1/9	0.038483	0.193794	0	0	28.9317	94.2461	HMOX1
regulation of vesicle fusion (GO:0031338)	1/9	0.038483	0.193794	0	0	28.9317	94.2461	ANXA2
response to forskolin (GO:1904321)	1/9	0.038483	0.193794	0	0	28.9317	94.2461	AHR
response to misfolded protein (GO:0051788)	1/9	0.038483	0.193794	0	0	28.9317	94.2461	CLU
inositol metabolic process (GO:0006020)	1/9	0.038483	0.193794	0	0	28.9317	94.2461	SLC5A3
positive regulation of mitochondrial calcium ion concentration (GO:0051561)	1/9	0.038483	0.193794	0	0	28.9317	94.2461	TGM2
Schwann cell development (GO:0014044)	1/9	0.038483	0.193794	0	0	28.9317	94.2461	ADGRG6
ketone body biosynthetic process (GO:0046951)	1/9	0.038483	0.193794	0	0	28.9317	94.2461	ACAT1
cell morphogenesis involved in differentiation (GO:0000904)	2/72	0.0392858	0.193794	0	0	6.66992	21.5898	FN1;ANTXR1
negative regulation of supramolecular fiber organization (GO:1902904)	2/72	0.0392858	0.193794	0	0	6.66992	21.5898	TAOK1;CLU
positive regulation of neurogenesis (GO:0050769)	2/72	0.0392858	0.193794	0	0	6.66992	21.5898	MME;TGM2
regulation of actin filament-based process (GO:0032970)	2/73	0.0402806	0.193794	0	0	6.57564	21.1202	BST2;TAOK1
neurotransmitter transport (GO:0006836)	2/73	0.0402806	0.193794	0	0	6.57564	21.1202	SLC38A1;SLC38A2
regulation of Rho protein signal transduction (GO:0035023)	2/73	0.0402806	0.193794	0	0	6.57564	21.1202	ITGA3;HEG1
acetyl-CoA biosynthetic process (GO:0006085)	1/10	0.0426675	0.193794	0	0	25.7158	81.1157	ACAT1
negative regulation of cellular protein catabolic process (GO:1903363)	1/10	0.0426675	0.193794	0	0	25.7158	81.1157	ANXA2
negative regulation of leukocyte migration (GO:0002686)	1/10	0.0426675	0.193794	0	0	25.7158	81.1157	HMOX1
regulation of DNA methylation (GO:0044030)	1/10	0.0426675	0.193794	0	0	25.7158	81.1157	KMT2A
cellular response to dopamine (GO:1903351)	1/10	0.0426675	0.193794	0	0	25.7158	81.1157	TGM2
cellular response to oxygen levels (GO:0071453)	1/10	0.0426675	0.193794	0	0	25.7158	81.1157	NDUFS2
negative regulation of transforming growth factor beta production (GO:0071635)	1/10	0.0426675	0.193794	0	0	25.7158	81.1157	FN1
regulation of low-density lipoprotein particle clearance (GO:0010988)	1/10	0.0426675	0.193794	0	0	25.7158	81.1157	ANXA2
dicarboxylic acid biosynthetic process (GO:0043650)	1/10	0.0426675	0.193794	0	0	25.7158	81.1157	GOT1
peptidyl-lysine acetylation (GO:0018394)	1/10	0.0426675	0.193794	0	0	25.7158	81.1157	EP300
regulation of podosome assembly (GO:0071801)	1/10	0.0426675	0.193794	0	0	25.7158	81.1157	ASAP1
regulation of tau-protein kinase activity (GO:1902947)	1/10	0.0426675	0.193794	0	0	25.7158	81.1157	CLU
renal filtration (GO:0097205)	1/10	0.0426675	0.193794	0	0	25.7158	81.1157	ITGA3
response to dopamine (GO:1903350)	1/10	0.0426675	0.193794	0	0	25.7158	81.1157	TGM2
positive regulation of receptor recycling (GO:0001921)	1/10	0.0426675	0.193794	0	0	25.7158	81.1157	ANXA2
toxin transport (GO:1901998)	1/10	0.0426675	0.193794	0	0	25.7158	81.1157	ANTXR1
myelin maintenance (GO:0043217)	1/10	0.0426675	0.193794	0	0	25.7158	81.1157	CLU
regulation of RNA splicing (GO:0043484)	2/76	0.0433218	0.193794	0	0	6.30811	19.8018	AHNAK2;SLC38A2
cellular response to UV (GO:0034644)	2/77	0.044354	0.193794	0	0	6.22369	19.3902	MME;EP300
positive regulation of endothelial cell proliferation (GO:0001938)	2/77	0.044354	0.193794	0	0	6.22369	19.3902	HMOX1;PRKCA
negative regulation of protein serine/threonine kinase activity (GO:0071901)	2/78	0.0453954	0.193794	0	0	6.14149	18.9916	HEG1;SPRY4
purine nucleoside bisphosphate biosynthetic process (GO:0034033)	1/11	0.046834	0.193794	0	0	23.143	70.8442	ACAT1
negative regulation of homotypic cell-cell adhesion (GO:0034111)	1/11	0.046834	0.193794	0	0	23.143	70.8442	SERPINE2
calcineurin-NFAT signaling cascade (GO:0033173)	1/11	0.046834	0.193794	0	0	23.143	70.8442	NFAT5
negative regulation of protein maturation (GO:1903318)	1/11	0.046834	0.193794	0	0	23.143	70.8442	SERPINE2
regulation of histone H3-K9 acetylation (GO:2000615)	1/11	0.046834	0.193794	0	0	23.143	70.8442	KMT2A
cellular response to UV-A (GO:0071492)	1/11	0.046834	0.193794	0	0	23.143	70.8442	MME
central nervous system myelination (GO:0022010)	1/11	0.046834	0.193794	0	0	23.143	70.8442	CLU
coenzyme A biosynthetic process (GO:0015937)	1/11	0.046834	0.193794	0	0	23.143	70.8442	ACAT1
regulation of mitochondrial depolarization (GO:0051900)	1/11	0.046834	0.193794	0	0	23.143	70.8442	IFI6
positive regulation of bone resorption (GO:0045780)	1/11	0.046834	0.193794	0	0	23.143	70.8442	PRKCA
glycerol metabolic process (GO:0006071)	1/11	0.046834	0.193794	0	0	23.143	70.8442	GOT1
response to corticosteroid (GO:0031960)	1/11	0.046834	0.193794	0	0	23.143	70.8442	GOT1
ribonucleoside bisphosphate biosynthetic process (GO:0034030)	1/11	0.046834	0.193794	0	0	23.143	70.8442	ACAT1
positive regulation of macrophage differentiation (GO:0045651)	1/11	0.046834	0.193794	0	0	23.143	70.8442	PRKCA
ketone body metabolic process (GO:1902224)	1/11	0.046834	0.193794	0	0	23.143	70.8442	ACAT1
positive regulation of vacuole organization (GO:0044090)	1/11	0.046834	0.193794	0	0	23.143	70.8442	ANXA2
vasoconstriction (GO:0042310)	1/11	0.046834	0.193794	0	0	23.143	70.8442	PIK3C2A
negative regulation of cellular component organization (GO:0051129)	2/80	0.0475052	0.193794	0	0	5.98341	18.2309	EP300;CLU
negative regulation of extrinsic apoptotic signaling pathway (GO:2001237)	2/80	0.0475052	0.193794	0	0	5.98341	18.2309	IFI6;HMOX1
regulation of NIK/NF-kappaB signaling (GO:1901222)	2/80	0.0475052	0.193794	0	0	5.98341	18.2309	NFAT5;EP300
regulation of organelle organization (GO:0033043)	2/80	0.0475052	0.193794	0	0	5.98341	18.2309	TAOK1;EP300
positive regulation of cell adhesion (GO:0045785)	2/80	0.0475052	0.193794	0	0	5.98341	18.2309	PRKCA;TGM2
skin development (GO:0043588)	2/80	0.0475052	0.193794	0	0	5.98341	18.2309	ITGB4;ITGA3
regulation of Notch signaling pathway (GO:0008593)	2/83	0.0507358	0.19576	0	0	5.76093	17.174	TSPAN14;EP300
angiotensin maturation (GO:0002003)	1/12	0.0509825	0.19576	0	0	21.0381	62.615	MME
regulation of angiotensin levels in blood (GO:0002002)	1/12	0.0509825	0.19576	0	0	21.0381	62.615	MME
regulation of astrocyte differentiation (GO:0048710)	1/12	0.0509825	0.19576	0	0	21.0381	62.615	SERPINE2
calcineurin-mediated signaling (GO:0097720)	1/12	0.0509825	0.19576	0	0	21.0381	62.615	NFAT5
cellular response to thyroid hormone stimulus (GO:0097067)	1/12	0.0509825	0.19576	0	0	21.0381	62.615	CTSL
neurotransmitter uptake (GO:0001504)	1/12	0.0509825	0.19576	0	0	21.0381	62.615	SLC38A1
regulation of plasminogen activation (GO:0010755)	1/12	0.0509825	0.19576	0	0	21.0381	62.615	SERPINE2
polyol transport (GO:0015791)	1/12	0.0509825	0.19576	0	0	21.0381	62.615	SLC5A3
hemidesmosome assembly (GO:0031581)	1/12	0.0509825	0.19576	0	0	21.0381	62.615	ITGB4
positive regulation of leukocyte proliferation (GO:0070665)	1/12	0.0509825	0.19576	0	0	21.0381	62.615	BST2
mitotic nuclear membrane disassembly (GO:0007077)	1/12	0.0509825	0.19576	0	0	21.0381	62.615	PRKCA
negative regulation of amyloid fibril formation (GO:1905907)	1/12	0.0509825	0.19576	0	0	21.0381	62.615	CLU
positive regulation of endothelial cell migration (GO:0010595)	2/86	0.0540434	0.19576	0	0	5.55434	16.2074	ATP5F1B;PRKCA
negative regulation of cell morphogenesis involved in differentiation (GO:0010771)	1/13	0.0551132	0.19576	0	0	19.2839	55.8918	SPRY4
negative regulation of gluconeogenesis (GO:0045721)	1/13	0.0551132	0.19576	0	0	19.2839	55.8918	EP300
cellular component maintenance (GO:0043954)	1/13	0.0551132	0.19576	0	0	19.2839	55.8918	ITGA3
negative regulation of substrate adhesion-dependent cell spreading (GO:1900025)	1/13	0.0551132	0.19576	0	0	19.2839	55.8918	SPRY4
regulation of homotypic cell-cell adhesion (GO:0034110)	1/13	0.0551132	0.19576	0	0	19.2839	55.8918	PRKCA
regulation of leukocyte adhesion to vascular endothelial cell (GO:1904994)	1/13	0.0551132	0.19576	0	0	19.2839	55.8918	NFAT5
regulation of nucleocytoplasmic transport (GO:0046822)	1/13	0.0551132	0.19576	0	0	19.2839	55.8918	UHMK1
embryonic hemopoiesis (GO:0035162)	1/13	0.0551132	0.19576	0	0	19.2839	55.8918	KMT2A
regulation of protein acetylation (GO:1901983)	1/13	0.0551132	0.19576	0	0	19.2839	55.8918	TAOK1
plasma membrane repair (GO:0001778)	1/13	0.0551132	0.19576	0	0	19.2839	55.8918	AHNAK2
regulation of response to stress (GO:0080134)	1/13	0.0551132	0.19576	0	0	19.2839	55.8918	SLC38A2
response to thyroid hormone (GO:0097066)	1/13	0.0551132	0.19576	0	0	19.2839	55.8918	CTSL
response to UV-B (GO:0010224)	1/13	0.0551132	0.19576	0	0	19.2839	55.8918	MME
positive regulation of protein acetylation (GO:1901985)	1/13	0.0551132	0.19576	0	0	19.2839	55.8918	TAOK1
positive regulation of reactive oxygen species biosynthetic process (GO:1903428)	1/13	0.0551132	0.19576	0	0	19.2839	55.8918	SLC5A3
positive regulation of transporter activity (GO:0032411)	1/13	0.0551132	0.19576	0	0	19.2839	55.8918	KMT2A
myelination in peripheral nervous system (GO:0022011)	1/13	0.0551132	0.19576	0	0	19.2839	55.8918	ADGRG6
regulation of transcription from RNA polymerase II promoter in response to stress (GO:0043618)	2/87	0.0551626	0.19576	0	0	5.48872	15.9034	EP300;HMOX1
cellular amino acid catabolic process (GO:0009063)	2/90	0.0585689	0.197345	0	0	5.3008	15.0413	GOT1;ACAT1
mitochondrial respiratory chain complex assembly (GO:0033108)	2/90	0.0585689	0.197345	0	0	5.3008	15.0413	UQCRFS1;NDUFS2
neutrophil degranulation (GO:0043312)	5/481	0.0586717	0.197345	0	0	2.48988	7.0608	BST2;TSPAN14;MME;ANXA2;ATP11A
2-oxoglutarate metabolic process (GO:0006103)	1/14	0.0592261	0.197345	0	0	17.7996	50.3088	GOT1
negative regulation of fibroblast growth factor receptor signaling pathway (GO:0040037)	1/14	0.0592261	0.197345	0	0	17.7996	50.3088	SPRY4
negative regulation of T cell mediated immunity (GO:0002710)	1/14	0.0592261	0.197345	0	0	17.7996	50.3088	AHR
coenzyme A metabolic process (GO:0015936)	1/14	0.0592261	0.197345	0	0	17.7996	50.3088	ACAT1
nuclear membrane disassembly (GO:0051081)	1/14	0.0592261	0.197345	0	0	17.7996	50.3088	PRKCA
dicarboxylic acid catabolic process (GO:0043649)	1/14	0.0592261	0.197345	0	0	17.7996	50.3088	GOT1
regulation of response to endoplasmic reticulum stress (GO:1905897)	1/14	0.0592261	0.197345	0	0	17.7996	50.3088	CLU
respiratory electron transport chain (GO:0022904)	1/14	0.0592261	0.197345	0	0	17.7996	50.3088	UQCRFS1
histone H3-K4 trimethylation (GO:0080182)	1/14	0.0592261	0.197345	0	0	17.7996	50.3088	KMT2A
response to UV-A (GO:0070141)	1/14	0.0592261	0.197345	0	0	17.7996	50.3088	MME
smooth muscle contraction (GO:0006939)	1/14	0.0592261	0.197345	0	0	17.7996	50.3088	PIK3C2A
sodium-independent organic anion transport (GO:0043252)	1/14	0.0592261	0.197345	0	0	17.7996	50.3088	SLCO4A1
synaptic membrane adhesion (GO:0099560)	1/14	0.0592261	0.197345	0	0	17.7996	50.3088	GPC6
regulation of actin cytoskeleton organization (GO:0032956)	2/91	0.0597203	0.197427	0	0	5.24098	14.7695	BST2;TAOK1
positive regulation of transport (GO:0051050)	2/91	0.0597203	0.197427	0	0	5.24098	14.7695	ANXA2;KMT2A
neutrophil activation involved in immune response (GO:0002283)	5/485	0.0603618	0.197427	0	0	2.46862	6.93041	BST2;TSPAN14;MME;ANXA2;ATP11A
positive regulation of cellular component biogenesis (GO:0044089)	2/92	0.0608795	0.197427	0	0	5.18248	14.505	PRKCA;CLU
neutrophil mediated immunity (GO:0002446)	5/488	0.0616476	0.197427	0	0	2.45291	6.8346	BST2;TSPAN14;MME;ANXA2;ATP11A
negative regulation of cell death (GO:0060548)	2/94	0.063221	0.197427	0	0	5.06931	13.997	CCN5;CLU
negative regulation of MAPK cascade (GO:0043409)	2/94	0.063221	0.197427	0	0	5.06931	13.997	DUSP4;SPRY4
acetyl-CoA metabolic process (GO:0006084)	1/15	0.0633213	0.197427	0	0	16.5274	45.6079	ACAT1
regulation of amyloid fibril formation (GO:1905906)	1/15	0.0633213	0.197427	0	0	16.5274	45.6079	CLU
negative regulation of protein processing (GO:0010955)	1/15	0.0633213	0.197427	0	0	16.5274	45.6079	SERPINE2
clathrin coat assembly (GO:0048268)	1/15	0.0633213	0.197427	0	0	16.5274	45.6079	PIK3C2A
regulation of macrophage differentiation (GO:0045649)	1/15	0.0633213	0.197427	0	0	16.5274	45.6079	PRKCA
electron transport chain (GO:0022900)	1/15	0.0633213	0.197427	0	0	16.5274	45.6079	UQCRFS1
endoderm development (GO:0007492)	1/15	0.0633213	0.197427	0	0	16.5274	45.6079	DUSP4
positive regulation of DNA damage response, signal transduction by p53 class mediator (GO:0043517)	1/15	0.0633213	0.197427	0	0	16.5274	45.6079	PLA2R1
positive regulation of histone H3-K4 methylation (GO:0051571)	1/15	0.0633213	0.197427	0	0	16.5274	45.6079	KMT2A
positive regulation of keratinocyte differentiation (GO:0045618)	1/15	0.0633213	0.197427	0	0	16.5274	45.6079	NCOA3
membrane raft organization (GO:0031579)	1/15	0.0633213	0.197427	0	0	16.5274	45.6079	ANXA2
cellular transition metal ion homeostasis (GO:0046916)	2/96	0.0655928	0.198781	0	0	4.96095	13.5151	SLC39A10;HMOX1
protein maturation (GO:0051604)	2/97	0.0667898	0.198781	0	0	4.90848	13.2834	TSPAN14;MME
glycosaminoglycan biosynthetic process (GO:0006024)	2/97	0.0667898	0.198781	0	0	4.90848	13.2834	HS3ST3B1;GPC6
regulation of amyloid-beta clearance (GO:1900221)	1/16	0.0673989	0.198781	0	0	15.4248	41.6026	CLU
regulation of blood vessel endothelial cell proliferation involved in sprouting angiogenesis (GO:1903587)	1/16	0.0673989	0.198781	0	0	15.4248	41.6026	HMOX1
negative regulation of platelet activation (GO:0010544)	1/16	0.0673989	0.198781	0	0	15.4248	41.6026	SERPINE2
regulation of ERBB signaling pathway (GO:1901184)	1/16	0.0673989	0.198781	0	0	15.4248	41.6026	IFI6
negative regulation of release of cytochrome c from mitochondria (GO:0090201)	1/16	0.0673989	0.198781	0	0	15.4248	41.6026	CLU
regulation of intrinsic apoptotic signaling pathway in response to DNA damage (GO:1902229)	1/16	0.0673989	0.198781	0	0	15.4248	41.6026	CLU
platelet-derived growth factor receptor signaling pathway (GO:0048008)	1/16	0.0673989	0.198781	0	0	15.4248	41.6026	PIK3C2A
porphyrin-containing compound catabolic process (GO:0006787)	1/16	0.0673989	0.198781	0	0	15.4248	41.6026	HMOX1
positive regulation by host of viral transcription (GO:0043923)	1/16	0.0673989	0.198781	0	0	15.4248	41.6026	EP300
Golgi to endosome transport (GO:0006895)	1/16	0.0673989	0.198781	0	0	15.4248	41.6026	VPS13C
heme catabolic process (GO:0042167)	1/16	0.0673989	0.198781	0	0	15.4248	41.6026	HMOX1
positive regulation of leukocyte adhesion to vascular endothelial cell (GO:1904996)	1/16	0.0673989	0.198781	0	0	15.4248	41.6026	NFAT5
N-terminal protein amino acid acetylation (GO:0006474)	1/16	0.0673989	0.198781	0	0	15.4248	41.6026	EP300
cellular response to lipid (GO:0071396)	3/219	0.0703858	0.200482	0	0	3.25678	8.64272	NCOA3;AHR;TFPI
regulation of transforming growth factor beta receptor signaling pathway (GO:0017015)	2/100	0.0704243	0.200482	0	0	4.7575	12.6227	ITGA3;EP300
acyl-CoA biosynthetic process (GO:0071616)	1/17	0.071459	0.200482	0	0	14.46	38.1547	ACAT1
amyloid-beta metabolic process (GO:0050435)	1/17	0.071459	0.200482	0	0	14.46	38.1547	MME
regulation of cellular response to growth factor stimulus (GO:0090287)	1/17	0.071459	0.200482	0	0	14.46	38.1547	ITGA3
negative regulation of viral entry into host cell (GO:0046597)	1/17	0.071459	0.200482	0	0	14.46	38.1547	LY6E
regulation of leukocyte migration (GO:0002685)	1/17	0.071459	0.200482	0	0	14.46	38.1547	HMOX1
regulation of receptor recycling (GO:0001919)	1/17	0.071459	0.200482	0	0	14.46	38.1547	ANXA2
gliogenesis (GO:0042063)	1/17	0.071459	0.200482	0	0	14.46	38.1547	NDUFS2
reverse cholesterol transport (GO:0043691)	1/17	0.071459	0.200482	0	0	14.46	38.1547	CLU
positive regulation of muscle hypertrophy (GO:0014742)	1/17	0.071459	0.200482	0	0	14.46	38.1547	PRKCA
positive regulation of transcription of Notch receptor target (GO:0007221)	1/17	0.071459	0.200482	0	0	14.46	38.1547	EP300
monosaccharide transmembrane transport (GO:0015749)	1/17	0.071459	0.200482	0	0	14.46	38.1547	SLC5A3
protein autoprocessing (GO:0016540)	1/17	0.071459	0.200482	0	0	14.46	38.1547	CTSL
negative regulation of amyloid-beta formation (GO:1902430)	1/17	0.071459	0.200482	0	0	14.46	38.1547	CLU
positive regulation of protein localization to membrane (GO:1905477)	2/101	0.07165	0.200482	0	0	4.70921	12.4133	ITGA3;SLC5A3
regulation of cell death (GO:0010941)	2/102	0.0728827	0.202632	0	0	4.66188	12.209	CCN5;CLU
positive regulation of vasculature development (GO:1904018)	2/102	0.0728827	0.202632	0	0	4.66188	12.209	HMOX1;PRKCA
regulation of adaptive immune response (GO:0002819)	1/18	0.0755016	0.202809	0	0	13.6088	35.1596	AHR
cellular response to alkaloid (GO:0071312)	1/18	0.0755016	0.202809	0	0	13.6088	35.1596	TGM2
regulation of presynapse assembly (GO:1905606)	1/18	0.0755016	0.202809	0	0	13.6088	35.1596	GPC6
regulation of presynapse organization (GO:0099174)	1/18	0.0755016	0.202809	0	0	13.6088	35.1596	GPC6
endothelial cell proliferation (GO:0001935)	1/18	0.0755016	0.202809	0	0	13.6088	35.1596	HMOX1
positive regulation of amyloid-beta formation (GO:1902004)	1/18	0.0755016	0.202809	0	0	13.6088	35.1596	CLU
positive regulation of cardiac muscle hypertrophy (GO:0010613)	1/18	0.0755016	0.202809	0	0	13.6088	35.1596	PRKCA
regulation of transforming growth factor beta production (GO:0071634)	1/18	0.0755016	0.202809	0	0	13.6088	35.1596	FN1
glycoprotein catabolic process (GO:0006516)	1/18	0.0755016	0.202809	0	0	13.6088	35.1596	CTSL
positive regulation of glial cell differentiation (GO:0045687)	1/18	0.0755016	0.202809	0	0	13.6088	35.1596	SERPINE2
positive regulation of stress-activated protein kinase signaling cascade (GO:0070304)	1/18	0.0755016	0.202809	0	0	13.6088	35.1596	TAOK1
protein processing (GO:0016485)	2/106	0.0778815	0.204687	0	0	4.48167	11.4398	MME;CTSL
aspartate family amino acid catabolic process (GO:0009068)	1/19	0.0795268	0.204687	0	0	12.8521	32.5371	GOT1
aspartate family amino acid metabolic process (GO:0009066)	1/19	0.0795268	0.204687	0	0	12.8521	32.5371	GOT1
negative regulation of immune system process (GO:0002683)	1/19	0.0795268	0.204687	0	0	12.8521	32.5371	HMOX1
regulation of histone H3-K4 methylation (GO:0051569)	1/19	0.0795268	0.204687	0	0	12.8521	32.5371	KMT2A
regulation of lymphocyte proliferation (GO:0050670)	1/19	0.0795268	0.204687	0	0	12.8521	32.5371	AHR
peptidyl-lysine dimethylation (GO:0018027)	1/19	0.0795268	0.204687	0	0	12.8521	32.5371	KMT2A
regulation of stem cell population maintenance (GO:2000036)	1/19	0.0795268	0.204687	0	0	12.8521	32.5371	NCOA3
positive regulation of G protein-coupled receptor signaling pathway (GO:0045745)	1/19	0.0795268	0.204687	0	0	12.8521	32.5371	PRKCA
heart trabecula morphogenesis (GO:0061384)	1/19	0.0795268	0.204687	0	0	12.8521	32.5371	ADGRG6
heparan sulfate proteoglycan biosynthetic process (GO:0015012)	1/19	0.0795268	0.204687	0	0	12.8521	32.5371	HS3ST3B1
histone H4-K16 acetylation (GO:0043984)	1/19	0.0795268	0.204687	0	0	12.8521	32.5371	KMT2A
negative regulation of amyloid precursor protein catabolic process (GO:1902992)	1/19	0.0795268	0.204687	0	0	12.8521	32.5371	CLU
apoptotic process (GO:0006915)	3/231	0.0797177	0.204687	0	0	3.08349	7.79896	IFI6;EP300;AHR
regulation of autophagy (GO:0010506)	3/231	0.0797177	0.204687	0	0	3.08349	7.79896	LAMP3;EP300;PIK3C2A
protein targeting to lysosome (GO:0006622)	1/20	0.0835346	0.207476	0	0	12.175	30.2244	CLU
branched-chain amino acid catabolic process (GO:0009083)	1/20	0.0835346	0.207476	0	0	12.175	30.2244	ACAT1
branched-chain amino acid metabolic process (GO:0009081)	1/20	0.0835346	0.207476	0	0	12.175	30.2244	ACAT1
regulation of fibroblast growth factor receptor signaling pathway (GO:0040036)	1/20	0.0835346	0.207476	0	0	12.175	30.2244	SPRY4
endoplasmic reticulum calcium ion homeostasis (GO:0032469)	1/20	0.0835346	0.207476	0	0	12.175	30.2244	TGM2
regulation of protein kinase A signaling (GO:0010738)	1/20	0.0835346	0.207476	0	0	12.175	30.2244	AKAP12
glucose transmembrane transport (GO:1904659)	1/20	0.0835346	0.207476	0	0	12.175	30.2244	SLC5A3
positive regulation of epidermal cell differentiation (GO:0045606)	1/20	0.0835346	0.207476	0	0	12.175	30.2244	NCOA3
granulocyte differentiation (GO:0030851)	1/20	0.0835346	0.207476	0	0	12.175	30.2244	EP300
inositol phosphate-mediated signaling (GO:0048016)	1/20	0.0835346	0.207476	0	0	12.175	30.2244	NFAT5
myeloid cell development (GO:0061515)	1/20	0.0835346	0.207476	0	0	12.175	30.2244	ANXA2
cellular divalent inorganic cation homeostasis (GO:0072503)	2/111	0.0842771	0.207476	0	0	4.27501	10.5749	STC2;SLC39A10
regulation of ERK1 and ERK2 cascade (GO:0070372)	3/238	0.0853988	0.207476	0	0	2.99058	7.35809	DUSP4;FN1;PRKCA
regulation of cytoskeleton organization (GO:0051493)	2/112	0.085575	0.207476	0	0	4.23594	10.4135	BST2;TAOK1
phosphatidylinositol metabolic process (GO:0046488)	2/112	0.085575	0.207476	0	0	4.23594	10.4135	PGAP1;PIK3C2A
aerobic respiration (GO:0009060)	1/21	0.0875252	0.207476	0	0	11.5657	28.1721	UQCRC1
autonomic nervous system development (GO:0048483)	1/21	0.0875252	0.207476	0	0	11.5657	28.1721	FN1
negative regulation of microtubule depolymerization (GO:0007026)	1/21	0.0875252	0.207476	0	0	11.5657	28.1721	TAOK1
cellular response to estradiol stimulus (GO:0071392)	1/21	0.0875252	0.207476	0	0	11.5657	28.1721	NCOA3
negative regulation of small GTPase mediated signal transduction (GO:0051058)	1/21	0.0875252	0.207476	0	0	11.5657	28.1721	SPRY4
cellular response to steroid hormone stimulus (GO:0071383)	1/21	0.0875252	0.207476	0	0	11.5657	28.1721	TFPI
regulation of lipopolysaccharide-mediated signaling pathway (GO:0031664)	1/21	0.0875252	0.207476	0	0	11.5657	28.1721	PRKCA
positive regulation of antigen receptor-mediated signaling pathway (GO:0050857)	1/21	0.0875252	0.207476	0	0	11.5657	28.1721	SLC39A10
heparan sulfate proteoglycan metabolic process (GO:0030201)	1/21	0.0875252	0.207476	0	0	11.5657	28.1721	HS3ST3B1
sensory perception of pain (GO:0019233)	1/21	0.0875252	0.207476	0	0	11.5657	28.1721	MME
intrinsic apoptotic signaling pathway in response to DNA damage by p53 class mediator (GO:0042771)	1/21	0.0875252	0.207476	0	0	11.5657	28.1721	EP300
positive regulation of transcription from RNA polymerase II promoter involved in cellular response to chemical stimulus (GO:1901522)	1/21	0.0875252	0.207476	0	0	11.5657	28.1721	EP300
positive regulation of transcription regulatory region DNA binding (GO:2000679)	1/21	0.0875252	0.207476	0	0	11.5657	28.1721	EP300
positive regulation of cellular component organization (GO:0051130)	2/114	0.0881891	0.207476	0	0	4.15987	10.1013	ASAP1;CLU
regulation of protein-containing complex assembly (GO:0043254)	2/116	0.090827	0.207476	0	0	4.08648	9.80264	EP300;CLU
positive regulation of angiogenesis (GO:0045766)	2/116	0.090827	0.207476	0	0	4.08648	9.80264	HMOX1;PRKCA
negative regulation of small molecule metabolic process (GO:0062014)	1/22	0.0914987	0.207476	0	0	11.0144	26.3402	EP300
chaperone-mediated protein complex assembly (GO:0051131)	1/22	0.0914987	0.207476	0	0	11.0144	26.3402	CLU
osteoclast differentiation (GO:0030316)	1/22	0.0914987	0.207476	0	0	11.0144	26.3402	ANXA2
peptidyl-threonine dephosphorylation (GO:0035970)	1/22	0.0914987	0.207476	0	0	11.0144	26.3402	DUSP4
regulation of platelet activation (GO:0010543)	1/22	0.0914987	0.207476	0	0	11.0144	26.3402	PRKCA
positive regulation of amyloid precursor protein catabolic process (GO:1902993)	1/22	0.0914987	0.207476	0	0	11.0144	26.3402	CLU
regulation of vacuole organization (GO:0044088)	1/22	0.0914987	0.207476	0	0	11.0144	26.3402	ANXA2
glutamate metabolic process (GO:0006536)	1/22	0.0914987	0.207476	0	0	11.0144	26.3402	GOT1
positive regulation of signal transduction by p53 class mediator (GO:1901798)	1/22	0.0914987	0.207476	0	0	11.0144	26.3402	PLA2R1
microglial cell activation (GO:0001774)	1/22	0.0914987	0.207476	0	0	11.0144	26.3402	CLU
mitochondrial calcium ion homeostasis (GO:0051560)	1/22	0.0914987	0.207476	0	0	11.0144	26.3402	TGM2
positive regulation of translational initiation (GO:0045948)	1/22	0.0914987	0.207476	0	0	11.0144	26.3402	UHMK1
zinc ion transmembrane transport (GO:0071577)	1/22	0.0914987	0.207476	0	0	11.0144	26.3402	SLC39A10
protein localization to cell junction (GO:1902414)	1/22	0.0914987	0.207476	0	0	11.0144	26.3402	HEG1
regulation of cellular response to stress (GO:0080135)	2/118	0.0934881	0.210892	0	0	4.01562	9.5167	EP300;SLC38A2
positive regulation of protein-containing complex assembly (GO:0031334)	2/118	0.0934881	0.210892	0	0	4.01562	9.5167	ASAP1;CLU
negative regulation of extrinsic apoptotic signaling pathway in absence of ligand (GO:2001240)	1/23	0.095455	0.211503	0	0	10.5132	24.6966	IFI6
regulation of B cell receptor signaling pathway (GO:0050855)	1/23	0.095455	0.211503	0	0	10.5132	24.6966	SLC39A10
regulation of cysteine-type endopeptidase activity (GO:2000116)	1/23	0.095455	0.211503	0	0	10.5132	24.6966	BEX3
negative regulation of signal transduction in absence of ligand (GO:1901099)	1/23	0.095455	0.211503	0	0	10.5132	24.6966	IFI6
regulation of protein export from nucleus (GO:0046825)	1/23	0.095455	0.211503	0	0	10.5132	24.6966	UHMK1
positive regulation of epithelial cell apoptotic process (GO:1904037)	1/23	0.095455	0.211503	0	0	10.5132	24.6966	PLA2R1
hexose transmembrane transport (GO:0008645)	1/23	0.095455	0.211503	0	0	10.5132	24.6966	SLC5A3
regulation of gene expression (GO:0010468)	8/1079	0.0970644	0.21425	0	0	1.78156	4.15528	LAMP3;STC2;AHNAK2;FN1;EP300;AHR;CLU;SLC38A2
positive regulation of signal transduction (GO:0009967)	3/252	0.0972617	0.21425	0	0	2.82042	6.57258	TSPAN14;EP300;PRKCA
purine ribonucleotide catabolic process (GO:0009154)	1/24	0.0993943	0.21425	0	0	10.0556	23.215	ACAT1
regulation of cardiac muscle hypertrophy (GO:0010611)	1/24	0.0993943	0.21425	0	0	10.0556	23.215	PRKCA
regulation of cellular response to transforming growth factor beta stimulus (GO:1903844)	1/24	0.0993943	0.21425	0	0	10.0556	23.215	ITGA3
negative regulation of protein depolymerization (GO:1901880)	1/24	0.0993943	0.21425	0	0	10.0556	23.215	TAOK1
cellular response to catecholamine stimulus (GO:0071870)	1/24	0.0993943	0.21425	0	0	10.0556	23.215	TGM2
positive regulation of cellular response to transforming growth factor beta stimulus (GO:1903846)	1/24	0.0993943	0.21425	0	0	10.0556	23.215	EP300
lipid translocation (GO:0034204)	1/24	0.0993943	0.21425	0	0	10.0556	23.215	ATP11A
positive regulation of transforming growth factor beta receptor signaling pathway (GO:0030511)	1/24	0.0993943	0.21425	0	0	10.0556	23.215	EP300
protein K48-linked deubiquitination (GO:0071108)	1/24	0.0993943	0.21425	0	0	10.0556	23.215	MINDY2
defense response to symbiont (GO:0140546)	2/124	0.101605	0.216816	0	0	3.81697	8.72814	BST2;IFI6
cellular response to oxidative stress (GO:0034599)	2/125	0.102976	0.216816	0	0	3.78575	8.60599	HMOX1;PLA2R1
regulation of phosphorylation (GO:0042325)	2/125	0.102976	0.216816	0	0	3.78575	8.60599	FN1;EP300
platelet degranulation (GO:0002576)	2/125	0.102976	0.216816	0	0	3.78575	8.60599	FN1;CLU
negative regulation of cellular carbohydrate metabolic process (GO:0010677)	1/25	0.103317	0.216816	0	0	9.63614	21.8736	EP300
regulation of epidermal cell differentiation (GO:0045604)	1/25	0.103317	0.216816	0	0	9.63614	21.8736	CTSL
negative regulation of response to endoplasmic reticulum stress (GO:1903573)	1/25	0.103317	0.216816	0	0	9.63614	21.8736	CLU
regulation of microtubule depolymerization (GO:0031114)	1/25	0.103317	0.216816	0	0	9.63614	21.8736	TAOK1
regulation of myotube differentiation (GO:0010830)	1/25	0.103317	0.216816	0	0	9.63614	21.8736	ATP11A
peripheral nervous system development (GO:0007422)	1/25	0.103317	0.216816	0	0	9.63614	21.8736	ADGRG6
regulation of protein processing (GO:0070613)	1/25	0.103317	0.216816	0	0	9.63614	21.8736	SERPINE2
circulatory system development (GO:0072359)	2/126	0.104352	0.218465	0	0	3.75503	8.48629	HEG1;FN1
negative regulation of intrinsic apoptotic signaling pathway in response to DNA damage (GO:1902230)	1/26	0.107222	0.222339	0	0	9.25023	20.6544	CLU
negative regulation of proteolysis involved in cellular protein catabolic process (GO:1903051)	1/26	0.107222	0.222339	0	0	9.25023	20.6544	LAMP3
regulation of viral life cycle (GO:1903900)	1/26	0.107222	0.222339	0	0	9.25023	20.6544	LAMP3
positive regulation of histone methylation (GO:0031062)	1/26	0.107222	0.222339	0	0	9.25023	20.6544	KMT2A
cellular response to insulin stimulus (GO:0032869)	2/129	0.108512	0.224482	0	0	3.66577	8.14128	GOT1;PIK3C2A
protein-containing complex assembly (GO:0065003)	3/267	0.110672	0.225461	0	0	2.65814	5.85106	KMT2A;FN1;EP300
dendritic spine organization (GO:0097061)	1/27	0.111111	0.225461	0	0	8.89401	19.5422	ITGA3
regulation of vasculature development (GO:1901342)	1/27	0.111111	0.225461	0	0	8.89401	19.5422	HMOX1
response to glucocorticoid (GO:0051384)	1/27	0.111111	0.225461	0	0	8.89401	19.5422	GOT1
positive regulation of mitotic cell cycle (GO:0045931)	1/27	0.111111	0.225461	0	0	8.89401	19.5422	PRKCA
positive regulation of nitric oxide biosynthetic process (GO:0045429)	1/27	0.111111	0.225461	0	0	8.89401	19.5422	CLU
L-alpha-amino acid transmembrane transport (GO:1902475)	1/27	0.111111	0.225461	0	0	8.89401	19.5422	SLC38A1
positive regulation of striated muscle cell differentiation (GO:0051155)	1/27	0.111111	0.225461	0	0	8.89401	19.5422	ATP11A
cellular response to hypoxia (GO:0071456)	2/131	0.11131	0.225461	0	0	3.60857	7.92239	EP300;HMOX1
regulation of cell adhesion (GO:0030155)	2/133	0.114127	0.225573	0	0	3.55312	7.71185	PRKCA;TGM2
defense response to virus (GO:0051607)	2/133	0.114127	0.225573	0	0	3.55312	7.71185	BST2;IFI6
regulation of B cell activation (GO:0050864)	1/28	0.114983	0.225573	0	0	8.56417	18.5241	AHR
regulation of DNA damage response, signal transduction by p53 class mediator (GO:0043516)	1/28	0.114983	0.225573	0	0	8.56417	18.5241	PLA2R1
regulation of extrinsic apoptotic signaling pathway in absence of ligand (GO:2001239)	1/28	0.114983	0.225573	0	0	8.56417	18.5241	IFI6
cellular zinc ion homeostasis (GO:0006882)	1/28	0.114983	0.225573	0	0	8.56417	18.5241	SLC39A10
regulation of reactive oxygen species biosynthetic process (GO:1903426)	1/28	0.114983	0.225573	0	0	8.56417	18.5241	SLC5A3
positive regulation of fibroblast proliferation (GO:0048146)	1/28	0.114983	0.225573	0	0	8.56417	18.5241	FN1
GPI anchor metabolic process (GO:0006505)	1/28	0.114983	0.225573	0	0	8.56417	18.5241	PGAP1
response to interferon-beta (GO:0035456)	1/28	0.114983	0.225573	0	0	8.56417	18.5241	BST2
internal peptidyl-lysine acetylation (GO:0018393)	1/28	0.114983	0.225573	0	0	8.56417	18.5241	EP300
positive regulation of nitric oxide metabolic process (GO:1904407)	1/28	0.114983	0.225573	0	0	8.56417	18.5241	CLU
L-amino acid transport (GO:0015807)	1/28	0.114983	0.225573	0	0	8.56417	18.5241	SLC38A2
protein localization to Golgi apparatus (GO:0034067)	1/28	0.114983	0.225573	0	0	8.56417	18.5241	VPS13C
beta-catenin-TCF complex assembly (GO:1904837)	1/29	0.118838	0.231059	0	0	8.25789	17.5893	EP300
regulation of gluconeogenesis (GO:0006111)	1/29	0.118838	0.231059	0	0	8.25789	17.5893	EP300
glial cell differentiation (GO:0010001)	1/29	0.118838	0.231059	0	0	8.25789	17.5893	ADGRG6
transition metal ion homeostasis (GO:0055076)	1/29	0.118838	0.231059	0	0	8.25789	17.5893	HMOX1
alpha-amino acid catabolic process (GO:1901606)	1/30	0.122676	0.235377	0	0	7.97273	16.7284	ACAT1
peptidyl-lysine trimethylation (GO:0018023)	1/30	0.122676	0.235377	0	0	7.97273	16.7284	KMT2A
respiratory tube development (GO:0030323)	1/30	0.122676	0.235377	0	0	7.97273	16.7284	ITGA3
histone H3-K4 methylation (GO:0051568)	1/30	0.122676	0.235377	0	0	7.97273	16.7284	KMT2A
positive regulation of small GTPase mediated signal transduction (GO:0051057)	1/30	0.122676	0.235377	0	0	7.97273	16.7284	TGM2
zinc ion homeostasis (GO:0055069)	1/30	0.122676	0.235377	0	0	7.97273	16.7284	SLC39A10
proteoglycan biosynthetic process (GO:0030166)	1/31	0.126498	0.235968	0	0	7.70659	15.9336	HS3ST3B1
purine nucleoside bisphosphate metabolic process (GO:0034032)	1/31	0.126498	0.235968	0	0	7.70659	15.9336	ACAT1
aminoglycan catabolic process (GO:0006026)	1/31	0.126498	0.235968	0	0	7.70659	15.9336	GPC6
regulation of cellular pH (GO:0030641)	1/31	0.126498	0.235968	0	0	7.70659	15.9336	ATP5F1B
cellular response to cAMP (GO:0071320)	1/31	0.126498	0.235968	0	0	7.70659	15.9336	AHR
negative regulation of response to DNA damage stimulus (GO:2001021)	1/31	0.126498	0.235968	0	0	7.70659	15.9336	CLU
phospholipid translocation (GO:0045332)	1/31	0.126498	0.235968	0	0	7.70659	15.9336	ATP11A
regulation of transmembrane receptor protein serine/threonine kinase signaling pathway (GO:0090092)	1/31	0.126498	0.235968	0	0	7.70659	15.9336	ITGA3
positive regulation of leukocyte cell-cell adhesion (GO:1903039)	1/31	0.126498	0.235968	0	0	7.70659	15.9336	NFAT5
ribonucleoside bisphosphate metabolic process (GO:0033875)	1/31	0.126498	0.235968	0	0	7.70659	15.9336	ACAT1
positive regulation of proteolysis involved in cellular protein catabolic process (GO:1903052)	1/31	0.126498	0.235968	0	0	7.70659	15.9336	CLU
positive regulation of RNA splicing (GO:0033120)	1/31	0.126498	0.235968	0	0	7.70659	15.9336	SLC38A2
protein acetylation (GO:0006473)	1/31	0.126498	0.235968	0	0	7.70659	15.9336	EP300
protein localization to organelle (GO:0033365)	2/142	0.127022	0.23644	0	0	3.32319	6.85705	LAMP3;HMOX1
negative regulation of cell migration (GO:0030336)	2/144	0.129934	0.237982	0	0	3.27606	6.68554	BST2;HMOX1
regulation of cellular biosynthetic process (GO:0031326)	1/32	0.130304	0.237982	0	0	7.45761	15.1978	STC2
negative regulation of microtubule polymerization or depolymerization (GO:0031111)	1/32	0.130304	0.237982	0	0	7.45761	15.1978	TAOK1
regulation of intracellular protein transport (GO:0033157)	1/32	0.130304	0.237982	0	0	7.45761	15.1978	UHMK1
endodermal cell differentiation (GO:0035987)	1/32	0.130304	0.237982	0	0	7.45761	15.1978	FN1
ERBB2 signaling pathway (GO:0038128)	1/32	0.130304	0.237982	0	0	7.45761	15.1978	PRKCA
GPI anchor biosynthetic process (GO:0006506)	1/32	0.130304	0.237982	0	0	7.45761	15.1978	PGAP1
skeletal muscle organ development (GO:0060538)	1/32	0.130304	0.237982	0	0	7.45761	15.1978	MYL6
modulation by host of symbiont process (GO:0051851)	1/32	0.130304	0.237982	0	0	7.45761	15.1978	EP300
cytokine-mediated signaling pathway (GO:0019221)	5/621	0.13378	0.241867	0	0	1.91014	3.84236	BST2;ANXA2;IFI6;FN1;HMOX1
apoptotic cell clearance (GO:0043277)	1/33	0.134093	0.241867	0	0	7.2242	14.515	TGM2
negative regulation of smooth muscle cell proliferation (GO:0048662)	1/33	0.134093	0.241867	0	0	7.2242	14.515	HMOX1
regulation of histone acetylation (GO:0035065)	1/33	0.134093	0.241867	0	0	7.2242	14.515	KMT2A
positive regulation of organelle organization (GO:0010638)	1/33	0.134093	0.241867	0	0	7.2242	14.515	ANXA2
mitotic G2 DNA damage checkpoint signaling (GO:0007095)	1/33	0.134093	0.241867	0	0	7.2242	14.515	TAOK1
regulation of amyloid-beta formation (GO:1902003)	1/34	0.137866	0.244629	0	0	7.00493	13.8801	CLU
negative regulation of extrinsic apoptotic signaling pathway via death domain receptors (GO:1902042)	1/34	0.137866	0.244629	0	0	7.00493	13.8801	HMOX1
negative regulation of mitochondrion organization (GO:0010823)	1/34	0.137866	0.244629	0	0	7.00493	13.8801	CLU
phosphatidylinositol 3-kinase signaling (GO:0014065)	1/34	0.137866	0.244629	0	0	7.00493	13.8801	PIK3C2A
response to steroid hormone (GO:0048545)	1/34	0.137866	0.244629	0	0	7.00493	13.8801	TFPI
histone lysine methylation (GO:0034968)	1/34	0.137866	0.244629	0	0	7.00493	13.8801	KMT2A
striated muscle tissue development (GO:0014706)	1/34	0.137866	0.244629	0	0	7.00493	13.8801	MYL6
protein insertion into membrane (GO:0051205)	1/34	0.137866	0.244629	0	0	7.00493	13.8801	HMOX1
cellular response to virus (GO:0098586)	1/35	0.141623	0.248766	0	0	6.79856	13.2884	IFI6
peptidyl-tyrosine dephosphorylation (GO:0035335)	1/35	0.141623	0.248766	0	0	6.79856	13.2884	DUSP4
respiratory system development (GO:0060541)	1/35	0.141623	0.248766	0	0	6.79856	13.2884	ITGA3
response to estrogen (GO:0043627)	1/35	0.141623	0.248766	0	0	6.79856	13.2884	EP300
lung development (GO:0030324)	1/35	0.141623	0.248766	0	0	6.79856	13.2884	ITGA3
positive regulation of protein kinase activity (GO:0045860)	2/154	0.144717	0.2503	0	0	3.05898	5.91292	TAOK1;CLU
negative regulation of DNA metabolic process (GO:0051053)	1/36	0.145363	0.2503	0	0	6.60399	12.7359	KMT2A
regulation of androgen receptor signaling pathway (GO:0060765)	1/36	0.145363	0.2503	0	0	6.60399	12.7359	EP300
cellular response to heat (GO:0034605)	1/36	0.145363	0.2503	0	0	6.60399	12.7359	HMOX1
regulation of microtubule-based process (GO:0032886)	1/36	0.145363	0.2503	0	0	6.60399	12.7359	TAOK1
platelet aggregation (GO:0070527)	1/36	0.145363	0.2503	0	0	6.60399	12.7359	FN1
intrinsic apoptotic signaling pathway by p53 class mediator (GO:0072332)	1/36	0.145363	0.2503	0	0	6.60399	12.7359	EP300
positive regulation of myeloid leukocyte differentiation (GO:0002763)	1/36	0.145363	0.2503	0	0	6.60399	12.7359	PRKCA
macrophage activation (GO:0042116)	1/36	0.145363	0.2503	0	0	6.60399	12.7359	CLU
membrane assembly (GO:0071709)	1/36	0.145363	0.2503	0	0	6.60399	12.7359	ANXA2
positive regulation of NF-kappaB transcription factor activity (GO:0051092)	2/155	0.146215	0.251271	0	0	3.03883	5.84269	EP300;CLU
peptidyl-serine phosphorylation (GO:0018105)	2/156	0.147716	0.251748	0	0	3.01895	5.77363	PRKCA;UHMK1
neural crest cell migration (GO:0001755)	1/37	0.149088	0.251748	0	0	6.42022	12.2191	FN1
regulation of intracellular pH (GO:0051453)	1/37	0.149088	0.251748	0	0	6.42022	12.2191	ATP5F1B
regulation of intracellular steroid hormone receptor signaling pathway (GO:0033143)	1/37	0.149088	0.251748	0	0	6.42022	12.2191	EP300
regulation of microtubule cytoskeleton organization (GO:0070507)	1/37	0.149088	0.251748	0	0	6.42022	12.2191	TAOK1
glutamine family amino acid metabolic process (GO:0009064)	1/37	0.149088	0.251748	0	0	6.42022	12.2191	GOT1
skeletal muscle tissue development (GO:0007519)	1/37	0.149088	0.251748	0	0	6.42022	12.2191	MYL6
positive regulation of signaling receptor activity (GO:2000273)	1/37	0.149088	0.251748	0	0	6.42022	12.2191	NCOA3
protein insertion into ER membrane (GO:0045048)	1/37	0.149088	0.251748	0	0	6.42022	12.2191	HMOX1
protein autophosphorylation (GO:0046777)	2/159	0.152237	0.254563	0	0	2.96081	5.57318	TAOK1;UHMK1
actin-myosin filament sliding (GO:0033275)	1/38	0.152796	0.254563	0	0	6.24639	11.7348	MYL6
negative regulation of proteasomal protein catabolic process (GO:1901799)	1/38	0.152796	0.254563	0	0	6.24639	11.7348	LAMP3
response to cAMP (GO:0051591)	1/38	0.152796	0.254563	0	0	6.24639	11.7348	AHR
response to estradiol (GO:0032355)	1/38	0.152796	0.254563	0	0	6.24639	11.7348	NCOA3
positive regulation of signaling (GO:0023056)	1/38	0.152796	0.254563	0	0	6.24639	11.7348	ANXA2
muscle filament sliding (GO:0030049)	1/38	0.152796	0.254563	0	0	6.24639	11.7348	MYL6
cellular response to ketone (GO:1901655)	1/39	0.156488	0.257763	0	0	6.0817	11.2802	AHR
regulation of receptor-mediated endocytosis (GO:0048259)	1/39	0.156488	0.257763	0	0	6.0817	11.2802	CLU
regulation of viral entry into host cell (GO:0046596)	1/39	0.156488	0.257763	0	0	6.0817	11.2802	LY6E
positive regulation of intracellular transport (GO:0032388)	1/39	0.156488	0.257763	0	0	6.0817	11.2802	PGAP1
mitochondrial electron transport, NADH to ubiquinone (GO:0006120)	1/39	0.156488	0.257763	0	0	6.0817	11.2802	NDUFS2
protein acylation (GO:0043543)	1/39	0.156488	0.257763	0	0	6.0817	11.2802	EP300
cellular protein modification process (GO:0006464)	7/1025	0.15806	0.258933	0	0	1.62408	2.99607	DUSP4;PGAP1;STC2;TAOK1;FN1;PRKCA;TGM2
cellular response to cytokine stimulus (GO:0071345)	4/482	0.158248	0.258933	0	0	1.95947	3.61247	NFAT5;MME;FN1;HMOX1
heart development (GO:0007507)	2/164	0.159833	0.258933	0	0	2.8687	5.26011	HEG1;FN1
negative regulation of cell-substrate adhesion (GO:0010812)	1/40	0.160165	0.258933	0	0	5.92546	10.8528	SPRY4
bone development (GO:0060348)	1/40	0.160165	0.258933	0	0	5.92546	10.8528	TGM2
organic hydroxy compound transport (GO:0015850)	1/40	0.160165	0.258933	0	0	5.92546	10.8528	SLC5A3
regulation of nitric oxide biosynthetic process (GO:0045428)	1/40	0.160165	0.258933	0	0	5.92546	10.8528	CLU
positive regulation of catalytic activity (GO:0043085)	1/40	0.160165	0.258933	0	0	5.92546	10.8528	SLC5A3
fatty acid derivative biosynthetic process (GO:1901570)	1/40	0.160165	0.258933	0	0	5.92546	10.8528	ACAT1
sulfur compound catabolic process (GO:0044273)	1/40	0.160165	0.258933	0	0	5.92546	10.8528	ACAT1
negative regulation of apoptotic process (GO:0043066)	4/485	0.160726	0.25936	0	0	1.94695	3.55913	BEX3;LAMP3;IFI6;PRKCA
adenylate cyclase-modulating G protein-coupled receptor signaling pathway (GO:0007188)	2/165	0.161361	0.259905	0	0	2.85096	5.20046	AKAP12;ADGRG6
regulation of MAPK cascade (GO:0043408)	2/166	0.162892	0.261887	0	0	2.83343	5.14174	TAOK1;FN1
regulation of release of cytochrome c from mitochondria (GO:0090199)	1/41	0.163825	0.262421	0	0	5.77703	10.4504	CLU
gluconeogenesis (GO:0006094)	1/41	0.163825	0.262421	0	0	5.77703	10.4504	GOT1
cellular protein-containing complex assembly (GO:0034622)	2/168	0.165961	0.264904	0	0	2.79901	5.02703	PIK3C2A;CLU
cellular response to oxygen-containing compound (GO:1901701)	3/323	0.166214	0.264904	0	0	2.18672	3.92402	NCOA3;AHR;TGM2
regulation of chemokine production (GO:0032642)	1/42	0.16747	0.264904	0	0	5.63585	10.071	HMOX1
regulation of extrinsic apoptotic signaling pathway via death domain receptors (GO:1902041)	1/42	0.16747	0.264904	0	0	5.63585	10.071	HMOX1
phosphatidylinositol phosphate biosynthetic process (GO:0046854)	1/42	0.16747	0.264904	0	0	5.63585	10.071	PIK3C2A
regulation of ubiquitin-dependent protein catabolic process (GO:2000058)	1/42	0.16747	0.264904	0	0	5.63585	10.071	CLU
peptidyl-serine modification (GO:0018209)	2/169	0.167499	0.264904	0	0	2.78211	4.971	PRKCA;UHMK1
cell-cell adhesion via plasma-membrane adhesion molecules (GO:0098742)	2/170	0.16904	0.266857	0	0	2.76541	4.91584	GPC6;MPZL2
neuron projection development (GO:0031175)	2/171	0.170583	0.267209	0	0	2.7489	4.86152	TAOK1;UHMK1
positive regulation of I-kappaB kinase/NF-kappaB signaling (GO:0043123)	2/171	0.170583	0.267209	0	0	2.7489	4.86152	BST2;HMOX1
regulation of carbohydrate catabolic process (GO:0043470)	1/43	0.171099	0.267209	0	0	5.50138	9.71275	EP300
negative regulation of proteolysis (GO:0045861)	1/43	0.171099	0.267209	0	0	5.50138	9.71275	SERPINE2
regulation of purine nucleotide metabolic process (GO:1900542)	1/43	0.171099	0.267209	0	0	5.50138	9.71275	EP300
substantia nigra development (GO:0021762)	1/43	0.171099	0.267209	0	0	5.50138	9.71275	COX6B1
neurogenesis (GO:0022008)	1/44	0.174713	0.270914	0	0	5.37317	9.3741	NDUFS2
positive regulation of biosynthetic process (GO:0009891)	1/44	0.174713	0.270914	0	0	5.37317	9.3741	SLC5A3
hexose biosynthetic process (GO:0019319)	1/44	0.174713	0.270914	0	0	5.37317	9.3741	GOT1
homotypic cell-cell adhesion (GO:0034109)	1/44	0.174713	0.270914	0	0	5.37317	9.3741	FN1
mitochondrion organization (GO:0007005)	2/175	0.176781	0.273577	0	0	2.6848	4.65234	ATP5F1B;VPS13C
positive regulation of response to biotic stimulus (GO:0002833)	1/45	0.178311	0.273577	0	0	5.25079	9.05356	PRKCA
positive regulation of RNA metabolic process (GO:0051254)	1/45	0.178311	0.273577	0	0	5.25079	9.05356	SLC38A2
microtubule bundle formation (GO:0001578)	1/45	0.178311	0.273577	0	0	5.25079	9.05356	NAV1
mitotic G2/M transition checkpoint (GO:0044818)	1/45	0.178311	0.273577	0	0	5.25079	9.05356	TAOK1
zymogen activation (GO:0031638)	1/45	0.178311	0.273577	0	0	5.25079	9.05356	CTSL
positive regulation of cytokine production (GO:0001819)	3/335	0.179051	0.274231	0	0	2.10639	3.62317	EP300;HMOX1;PLA2R1
alpha-amino acid metabolic process (GO:1901605)	1/46	0.181893	0.274728	0	0	5.13385	8.7498	GOT1
regulation of B cell proliferation (GO:0030888)	1/46	0.181893	0.274728	0	0	5.13385	8.7498	AHR
regulation of cellular protein localization (GO:1903827)	1/46	0.181893	0.274728	0	0	5.13385	8.7498	GPC6
regulation of fibroblast proliferation (GO:0048145)	1/46	0.181893	0.274728	0	0	5.13385	8.7498	FN1
establishment of protein localization to extracellular region (GO:0035592)	1/46	0.181893	0.274728	0	0	5.13385	8.7498	ARL4D
interleukin-12-mediated signaling pathway (GO:0035722)	1/46	0.181893	0.274728	0	0	5.13385	8.7498	ANXA2
positive regulation of organelle assembly (GO:1902117)	1/46	0.181893	0.274728	0	0	5.13385	8.7498	ASAP1
positive regulation of smooth muscle cell proliferation (GO:0048661)	1/46	0.181893	0.274728	0	0	5.13385	8.7498	HMOX1
protein stabilization (GO:0050821)	2/179	0.183014	0.275943	0	0	2.6236	4.45538	EP300;CLU
regulated exocytosis (GO:0045055)	2/180	0.184577	0.277238	0	0	2.60872	4.40793	FN1;CLU
polyol metabolic process (GO:0019751)	1/47	0.18546	0.277238	0	0	5.02199	8.46163	SLC5A3
epidermal growth factor receptor signaling pathway (GO:0007173)	1/47	0.18546	0.277238	0	0	5.02199	8.46163	PIK3C2A
regulation of synapse assembly (GO:0051963)	1/47	0.18546	0.277238	0	0	5.02199	8.46163	GPC6
positive regulation of neuron death (GO:1901216)	1/47	0.18546	0.277238	0	0	5.02199	8.46163	CLU
purine ribonucleotide biosynthetic process (GO:0009152)	1/48	0.189012	0.2792	0	0	4.91489	8.18795	ACAT1
negative regulation of MAP kinase activity (GO:0043407)	1/48	0.189012	0.2792	0	0	4.91489	8.18795	SPRY4
cellular response to alcohol (GO:0097306)	1/48	0.189012	0.2792	0	0	4.91489	8.18795	AHR
cellular response to interleukin-12 (GO:0071349)	1/48	0.189012	0.2792	0	0	4.91489	8.18795	ANXA2
regulation of mitochondrion organization (GO:0010821)	1/48	0.189012	0.2792	0	0	4.91489	8.18795	EP300
positive regulation of endocytosis (GO:0045807)	1/48	0.189012	0.2792	0	0	4.91489	8.18795	CLU
myelination (GO:0042552)	1/48	0.189012	0.2792	0	0	4.91489	8.18795	ADGRG6
regulation of smooth muscle cell proliferation (GO:0048660)	1/49	0.192548	0.282512	0	0	4.81226	7.92776	HMOX1
regulation of stress-activated MAPK cascade (GO:0032872)	1/49	0.192548	0.282512	0	0	4.81226	7.92776	TAOK1
response to hydrogen peroxide (GO:0042542)	1/49	0.192548	0.282512	0	0	4.81226	7.92776	HMOX1
positive regulation of reactive oxygen species metabolic process (GO:2000379)	1/49	0.192548	0.282512	0	0	4.81226	7.92776	SLC5A3
negative regulation of ERK1 and ERK2 cascade (GO:0070373)	1/50	0.196069	0.285757	0	0	4.71381	7.68016	DUSP4
regulation of complement activation (GO:0030449)	1/50	0.196069	0.285757	0	0	4.71381	7.68016	CLU
regulation of generation of precursor metabolites and energy (GO:0043467)	1/50	0.196069	0.285757	0	0	4.71381	7.68016	EP300
neuron migration (GO:0001764)	1/50	0.196069	0.285757	0	0	4.71381	7.68016	NAV1
supramolecular fiber organization (GO:0097435)	3/351	0.196575	0.286017	0	0	2.0079	3.26627	TSPAN14;ITGB4;FAT1
negative regulation of transport (GO:0051051)	1/51	0.199575	0.287033	0	0	4.6193	7.44431	BST2
cholesterol transport (GO:0030301)	1/51	0.199575	0.287033	0	0	4.6193	7.44431	CLU
regulation of protein modification process (GO:0031399)	1/51	0.199575	0.287033	0	0	4.6193	7.44431	FN1
regulation of substrate adhesion-dependent cell spreading (GO:1900024)	1/51	0.199575	0.287033	0	0	4.6193	7.44431	SPRY4
inositol lipid-mediated signaling (GO:0048017)	1/51	0.199575	0.287033	0	0	4.6193	7.44431	PIK3C2A
sensory perception (GO:0007600)	1/51	0.199575	0.287033	0	0	4.6193	7.44431	MME
intrinsic apoptotic signaling pathway in response to DNA damage (GO:0008630)	1/51	0.199575	0.287033	0	0	4.6193	7.44431	EP300
negative regulation of cellular biosynthetic process (GO:0031327)	1/52	0.203066	0.288724	0	0	4.5285	7.21945	EP300
negative regulation of protein metabolic process (GO:0051248)	1/52	0.203066	0.288724	0	0	4.5285	7.21945	CLU
plasma membrane bounded cell projection morphogenesis (GO:0120039)	1/52	0.203066	0.288724	0	0	4.5285	7.21945	TAOK1
fatty acid beta-oxidation (GO:0006635)	1/52	0.203066	0.288724	0	0	4.5285	7.21945	ACAT1
glycolipid metabolic process (GO:0006664)	1/52	0.203066	0.288724	0	0	4.5285	7.21945	PGAP1
positive regulation of protein localization to cell periphery (GO:1904377)	1/52	0.203066	0.288724	0	0	4.5285	7.21945	ITGA3
positive regulation of protein localization to plasma membrane (GO:1903078)	1/52	0.203066	0.288724	0	0	4.5285	7.21945	ITGA3
regulation of immune effector process (GO:0002697)	1/53	0.206541	0.292397	0	0	4.44119	7.00489	CLU
positive regulation of chemokine production (GO:0032722)	1/53	0.206541	0.292397	0	0	4.44119	7.00489	HMOX1
regulation of programmed cell death (GO:0043067)	2/194	0.206654	0.292397	0	0	2.41679	3.81057	CLU;TGM2
regulation of humoral immune response (GO:0002920)	1/54	0.210002	0.29522	0	0	4.35717	6.79997	CLU
negative regulation of viral genome replication (GO:0045071)	1/54	0.210002	0.29522	0	0	4.35717	6.79997	BST2
regulation of proteasomal protein catabolic process (GO:0061136)	1/54	0.210002	0.29522	0	0	4.35717	6.79997	LAMP3
regulation of proteolysis (GO:0030162)	1/54	0.210002	0.29522	0	0	4.35717	6.79997	SERPINE2
regulation of signal transduction (GO:0009966)	2/198	0.213017	0.298977	0	0	2.36699	3.66027	ITGA3;CLU
positive regulation of response to DNA damage stimulus (GO:2001022)	1/55	0.213448	0.299101	0	0	4.27627	6.60411	PLA2R1
regulation of ATP metabolic process (GO:1903578)	1/56	0.216879	0.302452	0	0	4.19831	6.41676	EP300
DNA damage response, signal transduction by p53 class mediator resulting in cell cycle arrest (GO:0006977)	1/56	0.216879	0.302452	0	0	4.19831	6.41676	EP300
glycosaminoglycan catabolic process (GO:0006027)	1/56	0.216879	0.302452	0	0	4.19831	6.41676	GPC6
dicarboxylic acid metabolic process (GO:0043648)	1/57	0.220295	0.305751	0	0	4.12313	6.23742	GOT1
renal system development (GO:0072001)	1/57	0.220295	0.305751	0	0	4.12313	6.23742	MME
positive regulation of gene expression, epigenetic (GO:0045815)	1/57	0.220295	0.305751	0	0	4.12313	6.23742	EP300
regulation of angiogenesis (GO:0045765)	2/203	0.220997	0.306238	0	0	2.30752	3.48345	HMOX1;PRKCA
cellular iron ion homeostasis (GO:0006879)	1/58	0.223696	0.307538	0	0	4.05059	6.06562	HMOX1
regulation of phagocytosis (GO:0050764)	1/58	0.223696	0.307538	0	0	4.05059	6.06562	TGM2
fat cell differentiation (GO:0045444)	1/58	0.223696	0.307538	0	0	4.05059	6.06562	EP300
mitochondrial respiratory chain complex I assembly (GO:0032981)	1/58	0.223696	0.307538	0	0	4.05059	6.06562	NDUFS2
NADH dehydrogenase complex assembly (GO:0010257)	1/58	0.223696	0.307538	0	0	4.05059	6.06562	NDUFS2
phospholipid transport (GO:0015914)	1/59	0.227083	0.31024	0	0	3.98055	5.90093	ATP11A
fatty acid oxidation (GO:0019395)	1/59	0.227083	0.31024	0	0	3.98055	5.90093	ACAT1
response to reactive oxygen species (GO:0000302)	1/59	0.227083	0.31024	0	0	3.98055	5.90093	HMOX1
mitotic DNA damage checkpoint signaling (GO:0044773)	1/59	0.227083	0.31024	0	0	3.98055	5.90093	TAOK1
adenylate cyclase-inhibiting G protein-coupled receptor signaling pathway (GO:0007193)	1/60	0.230455	0.312403	0	0	3.91289	5.74294	AKAP12
cellular protein catabolic process (GO:0044257)	1/60	0.230455	0.312403	0	0	3.91289	5.74294	CTSL
Notch signaling pathway (GO:0007219)	1/60	0.230455	0.312403	0	0	3.91289	5.74294	EP300
peptidyl-threonine phosphorylation (GO:0018107)	1/60	0.230455	0.312403	0	0	3.91289	5.74294	PRKCA
homophilic cell adhesion via plasma membrane adhesion molecules (GO:0007156)	1/60	0.230455	0.312403	0	0	3.91289	5.74294	MPZL2
negative regulation of cellular process (GO:0048523)	4/566	0.232422	0.31458	0	0	1.65939	2.42139	BST2;VPS13C;CCN5;CLU
pattern recognition receptor signaling pathway (GO:0002221)	1/61	0.233813	0.315485	0	0	3.84748	5.59129	CTSL
iron ion homeostasis (GO:0055072)	1/61	0.233813	0.315485	0	0	3.84748	5.59129	HMOX1
phosphate-containing compound metabolic process (GO:0006796)	2/212	0.235422	0.317165	0	0	2.20762	3.19305	DUSP4;TAOK1
glucose metabolic process (GO:0006006)	1/62	0.237156	0.319009	0	0	3.78422	5.44563	GOT1
amyloid fibril formation (GO:1990000)	1/63	0.240485	0.321999	0	0	3.72299	5.30563	TSPAN14
negative regulation of endopeptidase activity (GO:0010951)	1/63	0.240485	0.321999	0	0	3.72299	5.30563	SERPINE2
negative regulation of peptidase activity (GO:0010466)	1/63	0.240485	0.321999	0	0	3.72299	5.30563	SERPINE2
protein secretion (GO:0009306)	1/64	0.243799	0.324446	0	0	3.66371	5.17101	ARL4D
negative regulation of intrinsic apoptotic signaling pathway (GO:2001243)	1/64	0.243799	0.324446	0	0	3.66371	5.17101	CLU
diterpenoid metabolic process (GO:0016101)	1/64	0.243799	0.324446	0	0	3.66371	5.17101	GPC6
plasma membrane organization (GO:0007009)	1/64	0.243799	0.324446	0	0	3.66371	5.17101	AHNAK2
regulation of RNA metabolic process (GO:0051252)	1/65	0.247099	0.327838	0	0	3.60629	5.04147	AHNAK2
mitotic G1 DNA damage checkpoint signaling (GO:0031571)	1/65	0.247099	0.327838	0	0	3.60629	5.04147	EP300
cell-cell junction assembly (GO:0007043)	1/66	0.250385	0.329196	0	0	3.55063	4.91675	PRKCA
cellular component disassembly (GO:0022411)	1/66	0.250385	0.329196	0	0	3.55063	4.91675	CTSL
embryonic organ development (GO:0048568)	1/66	0.250385	0.329196	0	0	3.55063	4.91675	KMT2A
extracellular matrix disassembly (GO:0022617)	1/66	0.250385	0.329196	0	0	3.55063	4.91675	CTSL
positive regulation of cell cycle (GO:0045787)	1/66	0.250385	0.329196	0	0	3.55063	4.91675	PRKCA
positive regulation of cell death (GO:0010942)	1/66	0.250385	0.329196	0	0	3.55063	4.91675	CLU
regulation of epidermal growth factor receptor signaling pathway (GO:0042058)	1/67	0.253656	0.331997	0	0	3.49665	4.79662	IFI6
peptidyl-threonine modification (GO:0018210)	1/67	0.253656	0.331997	0	0	3.49665	4.79662	PRKCA
regulation of viral genome replication (GO:0045069)	1/67	0.253656	0.331997	0	0	3.49665	4.79662	BST2
regulation of I-kappaB kinase/NF-kappaB signaling (GO:0043122)	2/224	0.254736	0.332911	0	0	2.08702	2.85405	BST2;HMOX1
regulation of translational initiation (GO:0006446)	1/68	0.256914	0.335255	0	0	3.44429	4.68084	UHMK1
cellular response to decreased oxygen levels (GO:0036294)	1/69	0.260157	0.338981	0	0	3.39347	4.5692	HMOX1
regulation of cell migration (GO:0030334)	3/408	0.261862	0.340143	0	0	1.72028	2.30507	BST2;SERPINE2;PRKCA
cellular response to light stimulus (GO:0071482)	1/70	0.263387	0.340143	0	0	3.34412	4.46149	EP300
negative regulation of viral process (GO:0048525)	1/70	0.263387	0.340143	0	0	3.34412	4.46149	BST2
fatty acid catabolic process (GO:0009062)	1/70	0.263387	0.340143	0	0	3.34412	4.46149	ACAT1
positive regulation of cell-substrate adhesion (GO:0010811)	1/70	0.263387	0.340143	0	0	3.34412	4.46149	FN1
kidney development (GO:0001822)	1/70	0.263387	0.340143	0	0	3.34412	4.46149	MME
regulation of endopeptidase activity (GO:0052548)	1/71	0.266602	0.340767	0	0	3.29618	4.35754	SERPINE2
regulation of glycolytic process (GO:0006110)	1/71	0.266602	0.340767	0	0	3.29618	4.35754	EP300
regulation of hematopoietic stem cell differentiation (GO:1902036)	1/71	0.266602	0.340767	0	0	3.29618	4.35754	KMT2A
phosphatidylinositol-mediated signaling (GO:0048015)	1/71	0.266602	0.340767	0	0	3.29618	4.35754	PIK3C2A
positive regulation of cellular protein localization (GO:1903829)	1/71	0.266602	0.340767	0	0	3.29618	4.35754	SLC5A3
histone acetylation (GO:0016573)	1/71	0.266602	0.340767	0	0	3.29618	4.35754	EP300
myeloid leukocyte differentiation (GO:0002573)	1/71	0.266602	0.340767	0	0	3.29618	4.35754	EP300
cellular protein metabolic process (GO:0044267)	3/417	0.272454	0.346398	0	0	1.68211	2.18722	PAPPA;STC2;FN1
endoplasmic reticulum organization (GO:0007029)	1/73	0.272992	0.346398	0	0	3.2043	4.16018	HMOX1
positive regulation of JNK cascade (GO:0046330)	1/73	0.272992	0.346398	0	0	3.2043	4.16018	TAOK1
insulin receptor signaling pathway (GO:0008286)	1/73	0.272992	0.346398	0	0	3.2043	4.16018	PIK3C2A
transcription-coupled nucleotide-excision repair (GO:0006283)	1/73	0.272992	0.346398	0	0	3.2043	4.16018	EP300
proteolysis involved in cellular protein catabolic process (GO:0051603)	1/74	0.276166	0.348904	0	0	3.16024	4.06645	CTSL
DNA damage response, signal transduction by p53 class mediator (GO:0030330)	1/74	0.276166	0.348904	0	0	3.16024	4.06645	EP300
regulation of peptide hormone secretion (GO:0090276)	1/74	0.276166	0.348904	0	0	3.16024	4.06645	PRKCA
regulation of hematopoietic progenitor cell differentiation (GO:1901532)	1/75	0.279326	0.351878	0	0	3.11738	3.97583	KMT2A
regulation of transcription from RNA polymerase II promoter in response to hypoxia (GO:0061418)	1/75	0.279326	0.351878	0	0	3.11738	3.97583	EP300
regulation of BMP signaling pathway (GO:0030510)	1/76	0.282473	0.354309	0	0	3.07566	3.88816	ITGA3
regulation of cell division (GO:0051302)	1/76	0.282473	0.354309	0	0	3.07566	3.88816	NCOA3
establishment of protein localization to organelle (GO:0072594)	1/76	0.282473	0.354309	0	0	3.07566	3.88816	LAMP3
purine ribonucleotide metabolic process (GO:0009150)	1/77	0.285606	0.355683	0	0	3.03504	3.80333	ACAT1
inorganic cation import across plasma membrane (GO:0098659)	1/77	0.285606	0.355683	0	0	3.03504	3.80333	SLC39A10
positive regulation of phosphatidylinositol 3-kinase signaling (GO:0014068)	1/77	0.285606	0.355683	0	0	3.03504	3.80333	FN1
positive regulation of tumor necrosis factor production (GO:0032760)	1/77	0.285606	0.355683	0	0	3.03504	3.80333	CLU
positive regulation of type I interferon production (GO:0032481)	1/77	0.285606	0.355683	0	0	3.03504	3.80333	EP300
negative regulation of apoptotic signaling pathway (GO:2001234)	1/78	0.288726	0.359056	0	0	2.99547	3.72121	CLU
positive regulation of DNA-binding transcription factor activity (GO:0051091)	2/246	0.29021	0.360388	0	0	1.89672	2.34653	EP300;CLU
regulation of cellular response to heat (GO:1900034)	1/79	0.291832	0.360863	0	0	2.95692	3.64167	EP300
positive regulation of proteasomal ubiquitin-dependent protein catabolic process (GO:0032436)	1/79	0.291832	0.360863	0	0	2.95692	3.64167	CLU
positive regulation of ubiquitin-dependent protein catabolic process (GO:2000060)	1/79	0.291832	0.360863	0	0	2.95692	3.64167	CLU
negative regulation of cellular response to growth factor stimulus (GO:0090288)	1/80	0.294925	0.363144	0	0	2.91934	3.56462	SPRY4
regulation of protein localization to plasma membrane (GO:1903076)	1/80	0.294925	0.363144	0	0	2.91934	3.56462	ITGA3
response to interferon-gamma (GO:0034341)	1/80	0.294925	0.363144	0	0	2.91934	3.56462	BST2
regulation of intracellular signal transduction (GO:1902531)	3/437	0.296154	0.364145	0	0	1.60295	1.95058	AKAP12;TAOK1;EP300
activation of cysteine-type endopeptidase activity involved in apoptotic process (GO:0006919)	1/81	0.298004	0.364366	0	0	2.8827	3.48994	BEX3
phospholipase C-activating G protein-coupled receptor signaling pathway (GO:0007200)	1/81	0.298004	0.364366	0	0	2.8827	3.48994	TGM2
positive regulation of cellular amide metabolic process (GO:0034250)	1/81	0.298004	0.364366	0	0	2.8827	3.48994	CLU
positive regulation of tumor necrosis factor superfamily cytokine production (GO:1903557)	1/81	0.298004	0.364366	0	0	2.8827	3.48994	CLU
regulation of gene expression, epigenetic (GO:0040029)	1/82	0.30107	0.3676	0	0	2.84697	3.41754	EP300
peptide metabolic process (GO:0006518)	1/83	0.304123	0.370809	0	0	2.81211	3.34732	MME
response to insulin (GO:0032868)	1/84	0.307163	0.373993	0	0	2.77809	3.2792	GOT1
negative regulation of cellular amide metabolic process (GO:0034249)	1/86	0.313203	0.378706	0	0	2.71245	3.14889	CLU
regulation of neuron death (GO:1901214)	1/86	0.313203	0.378706	0	0	2.71245	3.14889	CLU
regulation of Ras protein signal transduction (GO:0046578)	1/86	0.313203	0.378706	0	0	2.71245	3.14889	SPRY4
response to interleukin-1 (GO:0070555)	1/86	0.313203	0.378706	0	0	2.71245	3.14889	PRKCA
positive regulation of proteasomal protein catabolic process (GO:1901800)	1/86	0.313203	0.378706	0	0	2.71245	3.14889	CLU
positive regulation of neuron projection development (GO:0010976)	1/88	0.319191	0.385413	0	0	2.64983	3.02601	EP300
regulation of endothelial cell migration (GO:0010594)	1/89	0.322165	0.386333	0	0	2.61958	2.96718	PRKCA
collagen fibril organization (GO:0030199)	1/89	0.322165	0.386333	0	0	2.61958	2.96718	ITGB4
regulation of type I interferon production (GO:0032479)	1/89	0.322165	0.386333	0	0	2.61958	2.96718	EP300
post-Golgi vesicle-mediated transport (GO:0006892)	1/89	0.322165	0.386333	0	0	2.61958	2.96718	VPS13C
protein import (GO:0017038)	1/89	0.322165	0.386333	0	0	2.61958	2.96718	CLU
protein deubiquitination (GO:0016579)	2/267	0.323905	0.387886	0	0	1.74455	1.96664	MINDY2;EP300
positive regulation of autophagy (GO:0010508)	1/90	0.325127	0.388816	0	0	2.59002	2.90999	PIK3C2A
positive regulation of cell migration (GO:0030335)	2/269	0.327097	0.390205	0	0	1.73131	1.93473	FN1;PRKCA
regulation of stem cell differentiation (GO:2000736)	1/91	0.328076	0.390205	0	0	2.56111	2.85438	KMT2A
toll-like receptor signaling pathway (GO:0002224)	1/91	0.328076	0.390205	0	0	2.56111	2.85438	CTSL
positive regulation of supramolecular fiber organization (GO:1902905)	1/91	0.328076	0.390205	0	0	2.56111	2.85438	CLU
regulation of endothelial cell proliferation (GO:0001936)	1/92	0.331012	0.392094	0	0	2.53284	2.80031	PRKCA
retinoid metabolic process (GO:0001523)	1/92	0.331012	0.392094	0	0	2.53284	2.80031	GPC6
positive regulation of transmembrane receptor protein serine/threonine kinase signaling pathway (GO:0090100)	1/92	0.331012	0.392094	0	0	2.53284	2.80031	EP300
positive regulation of MAPK cascade (GO:0043410)	2/274	0.335059	0.395815	0	0	1.69905	1.85782	TAOK1;PRKCA
inorganic cation transmembrane transport (GO:0098662)	2/274	0.335059	0.395815	0	0	1.69905	1.85782	ATP5F1B;ATP5MF
negative regulation of cellular protein metabolic process (GO:0032269)	1/94	0.336847	0.396317	0	0	2.47812	2.69651	SERPINE2
positive regulation of epithelial cell migration (GO:0010634)	1/94	0.336847	0.396317	0	0	2.47812	2.69651	PRKCA
hemopoiesis (GO:0030097)	1/94	0.336847	0.396317	0	0	2.47812	2.69651	KMT2A
positive regulation of cell population proliferation (GO:0008284)	3/474	0.340284	0.399822	0	0	1.47422	1.58917	BST2;FN1;HMOX1
calcium ion homeostasis (GO:0055074)	1/97	0.345504	0.404866	0	0	2.40031	2.55094	STC2
regulation of MAP kinase activity (GO:0043405)	1/97	0.345504	0.404866	0	0	2.40031	2.55094	SPRY4
antigen processing and presentation of exogenous peptide antigen via MHC class II (GO:0019886)	1/98	0.348365	0.407671	0	0	2.37545	2.50492	CTSL
organic anion transport (GO:0015711)	1/99	0.351214	0.409358	0	0	2.35109	2.46009	SLCO4A1
response to UV (GO:0009411)	1/99	0.351214	0.409358	0	0	2.35109	2.46009	EP300
positive regulation of stress-activated MAPK cascade (GO:0032874)	1/99	0.351214	0.409358	0	0	2.35109	2.46009	TAOK1
antigen processing and presentation of peptide antigen via MHC class II (GO:0002495)	1/100	0.35405	0.411027	0	0	2.32723	2.4164	CTSL
positive regulation of translation (GO:0045727)	1/100	0.35405	0.411027	0	0	2.32723	2.4164	UHMK1
positive regulation of programmed cell death (GO:0043068)	2/286	0.354057	0.411027	0	0	1.62626	1.68854	CLU;TGM2
proteolysis (GO:0006508)	2/287	0.355633	0.412307	0	0	1.62047	1.67534	MME;CTSL
cell junction assembly (GO:0034329)	1/102	0.359686	0.415351	0	0	2.28091	2.33229	FN1
regulation of proteasomal ubiquitin-dependent protein catabolic process (GO:0032434)	1/102	0.359686	0.415351	0	0	2.28091	2.33229	CLU
intrinsic apoptotic signaling pathway (GO:0097193)	1/102	0.359686	0.415351	0	0	2.28091	2.33229	IFI6
positive regulation of transcription by RNA polymerase II (GO:0045944)	5/908	0.361048	0.416373	0	0	1.28366	1.30772	NFAT5;KMT2A;NCOA3;EP300;AHR
antigen processing and presentation of exogenous peptide antigen (GO:0002478)	1/103	0.362485	0.41693	0	0	2.25844	2.2918	CTSL
cellular response to organonitrogen compound (GO:0071417)	1/103	0.362485	0.41693	0	0	2.25844	2.2918	AHR
cellular metal ion homeostasis (GO:0006875)	1/104	0.365273	0.419032	0	0	2.2364	2.2523	STC2
regulation of insulin secretion (GO:0050796)	1/104	0.365273	0.419032	0	0	2.2364	2.2523	PRKCA
protein phosphorylation (GO:0006468)	3/496	0.366497	0.419884	0	0	1.40684	1.41214	TAOK1;PRKCA;UHMK1
regulation of JNK cascade (GO:0046328)	1/105	0.368048	0.420008	0	0	2.21478	2.21376	TAOK1
nucleotide-excision repair (GO:0006289)	1/105	0.368048	0.420008	0	0	2.21478	2.21376	EP300
positive regulation of cellular metabolic process (GO:0031325)	1/105	0.368048	0.420008	0	0	2.21478	2.21376	ANXA2
regulation of cell cycle (GO:0051726)	2/296	0.369749	0.420961	0	0	1.57015	1.56219	EP300;UHMK1
cellular response to peptide hormone stimulus (GO:0071375)	1/106	0.370812	0.420961	0	0	2.19358	2.17616	GOT1
peptidyl-lysine modification (GO:0018205)	1/106	0.370812	0.420961	0	0	2.19358	2.17616	EP300
regulation of phosphatidylinositol 3-kinase signaling (GO:0014066)	1/106	0.370812	0.420961	0	0	2.19358	2.17616	FN1
innate immune response (GO:0045087)	2/302	0.379094	0.429804	0	0	1.53827	1.49208	BST2;IFI6
positive regulation of nucleic acid-templated transcription (GO:1903508)	3/511	0.384285	0.434748	0	0	1.36424	1.30472	KMT2A;EP300;AHR
regulation of Wnt signaling pathway (GO:0030111)	1/111	0.384451	0.434748	0	0	2.09334	2.00111	ITGA3
protein-containing complex subunit organization (GO:0043933)	1/112	0.387144	0.437227	0	0	2.07438	1.9685	KMT2A
positive regulation of apoptotic process (GO:0043065)	2/310	0.391467	0.440987	0	0	1.49771	1.40463	CLU;TGM2
activation of protein kinase activity (GO:0032147)	1/114	0.392494	0.440987	0	0	2.03746	1.9055	TAOK1
negative regulation of cell motility (GO:2000146)	1/114	0.392494	0.440987	0	0	2.03746	1.9055	BST2
histone modification (GO:0016570)	1/114	0.392494	0.440987	0	0	2.03746	1.9055	EP300
cellular amide metabolic process (GO:0043603)	1/115	0.395152	0.4417	0	0	2.01948	1.87506	MME
cellular response to lectin (GO:1990858)	1/115	0.395152	0.4417	0	0	2.01948	1.87506	EP300
stimulatory C-type lectin receptor signaling pathway (GO:0002223)	1/115	0.395152	0.4417	0	0	2.01948	1.87506	EP300
positive regulation of protein metabolic process (GO:0051247)	1/115	0.395152	0.4417	0	0	2.01948	1.87506	CLU
cytosolic transport (GO:0016482)	1/116	0.397798	0.444089	0	0	2.00182	1.8453	VPS13C
positive regulation of cell projection organization (GO:0031346)	1/117	0.400433	0.44646	0	0	1.98446	1.8162	EP300
adenylate cyclase-activating G protein-coupled receptor signaling pathway (GO:0007189)	1/118	0.403056	0.448811	0	0	1.9674	1.78774	ADGRG6
positive regulation of cysteine-type endopeptidase activity involved in apoptotic process (GO:0043280)	1/119	0.405668	0.450571	0	0	1.95063	1.7599	BEX3
innate immune response activating cell surface receptor signaling pathway (GO:0002220)	1/119	0.405668	0.450571	0	0	1.95063	1.7599	EP300
regulation of mRNA catabolic process (GO:0061013)	1/122	0.413437	0.458616	0	0	1.90198	1.67992	PRKCA
regulation of anatomical structure morphogenesis (GO:0022603)	1/123	0.416004	0.460294	0	0	1.88629	1.65439	HMOX1
positive regulation of epithelial cell proliferation (GO:0050679)	1/123	0.416004	0.460294	0	0	1.88629	1.65439	PRKCA
regulation of tumor necrosis factor production (GO:0032680)	1/124	0.418561	0.462536	0	0	1.87086	1.6294	CLU
regulation of protein secretion (GO:0050708)	1/125	0.421106	0.46476	0	0	1.85568	1.60493	PRKCA
negative regulation of cell growth (GO:0030308)	1/126	0.42364	0.465204	0	0	1.84074	1.58096	BST2
negative regulation of growth (GO:0045926)	1/126	0.42364	0.465204	0	0	1.84074	1.58096	BST2
phosphatidylinositol biosynthetic process (GO:0006661)	1/126	0.42364	0.465204	0	0	1.84074	1.58096	PIK3C2A
synapse organization (GO:0050808)	1/126	0.42364	0.465204	0	0	1.84074	1.58096	GPC6
plasma membrane bounded cell projection organization (GO:0120036)	1/128	0.428675	0.469552	0	0	1.81157	1.53451	UHMK1
microtubule cytoskeleton organization involved in mitosis (GO:1902850)	1/128	0.428675	0.469552	0	0	1.81157	1.53451	TAOK1
muscle contraction (GO:0006936)	1/129	0.431176	0.4717	0	0	1.79733	1.51198	MYL6
regulation of cell motility (GO:2000145)	1/133	0.441073	0.481924	0	0	1.74251	1.42632	SERPINE2
positive regulation of multicellular organismal process (GO:0051240)	2/345	0.444238	0.484169	0	0	1.34248	1.08928	NCOA3;PLA2R1
post-translational protein modification (GO:0043687)	2/345	0.444238	0.484169	0	0	1.34248	1.08928	STC2;FN1
protein localization to plasma membrane (GO:0072659)	1/136	0.448384	0.487471	0	0	1.70353	1.36641	TSPAN14
cellular calcium ion homeostasis (GO:0006874)	1/136	0.448384	0.487471	0	0	1.70353	1.36641	STC2
positive regulation of response to external stimulus (GO:0032103)	1/139	0.455601	0.494086	0	0	1.66625	1.3099	PRKCA
protein dephosphorylation (GO:0006470)	1/139	0.455601	0.494086	0	0	1.66625	1.3099	DUSP4
neuron projection morphogenesis (GO:0048812)	1/140	0.457986	0.495442	0	0	1.65417	1.29177	TAOK1
protein localization to cell periphery (GO:1990778)	1/140	0.457986	0.495442	0	0	1.65417	1.29177	TSPAN14
regulation of small GTPase mediated signal transduction (GO:0051056)	1/141	0.46036	0.496779	0	0	1.64228	1.27399	TGM2
positive regulation of cellular catabolic process (GO:0031331)	1/141	0.46036	0.496779	0	0	1.64228	1.27399	PIK3C2A
receptor-mediated endocytosis (GO:0006898)	1/143	0.465078	0.500633	0	0	1.61898	1.23941	CTSL
neuron development (GO:0048666)	1/143	0.465078	0.500633	0	0	1.61898	1.23941	UHMK1
regulation of mRNA stability (GO:0043488)	1/146	0.472079	0.507543	0	0	1.58524	1.1899	PRKCA
protein transport (GO:0015031)	2/369	0.478963	0.513706	0	0	1.25315	0.922483	ARL4D;CLU
positive regulation of hydrolase activity (GO:0051345)	1/149	0.478989	0.513706	0	0	1.55288	1.14304	TGM2
regulation of cytokine production (GO:0001817)	1/150	0.481272	0.515522	0	0	1.54238	1.12797	PLA2R1
actin filament organization (GO:0007015)	1/152	0.485809	0.519744	0	0	1.52179	1.09864	FAT1
dephosphorylation (GO:0016311)	1/153	0.488063	0.521516	0	0	1.5117	1.08436	DUSP4
regulation of signal transduction by p53 class mediator (GO:1901796)	1/156	0.494766	0.528033	0	0	1.48222	1.04299	EP300
mitotic spindle organization (GO:0007052)	1/157	0.496981	0.529749	0	0	1.47264	1.02968	TAOK1
skeletal system development (GO:0001501)	1/158	0.499187	0.531451	0	0	1.46319	1.01659	TGM2
positive regulation of cellular process (GO:0048522)	3/625	0.51411	0.546272	0	0	1.10766	0.736946	FN1;PRKCA;TGM2
[truncated: 52 more rows]

## Sheet: 2106T_GO_Biological_Processes
Term	Overlap	P.value	Adjusted.P.value	Old.P.value	Old.Adjusted.P.value	Odds.Ratio	Combined.Score	Genes
[truncated: 4,067 more rows]

[truncated: 1 more sheets: 2427T_GO_Biological_Processes]
